# Supplementary material for: CpG methylation changes associated with hyperglycemia in type 1 diabetes occur at angiogenic glomerular and retinal gene loci
Source: Sci Rep. 2025 May 8;15:15999. doi: 10.1038/s41598-024-82698-9 (PMC12062505; doi:10.1038/s41598-024-82698-9)
Supplement: Supplementary file 1 — Supplementary Material 1 [file 41598_2024_82698_MOESM1_ESM.xlsx]

## Sheet: T1D.CpG.meanReadcoverage
Table S1. Sequencing statistics for the T1D samples
Sample IDs	Mean genome read coverage
T1D5914_T0	16.7199
T1D5914_T1	11.7724
T1D5955_T0	17.3129
T1D5955_T1	22.524
T1D7139_T0	19.6638
T1D7139_T1	13.4462
T1D7325_T0	15.9534
T1D7325_T1	15.9925
T1D7356_T0	22.2207
T1D7356_T1	15.7246
T1D7399_T0	16.8883
T1D7399_T1	15.7394
T1D7401_T0	12.1853
T1D7401_T1	18.449
T1D7442_T0	9.50279
T1D7442_T1	17.0268
T1D7494_T0	12.8905
T1D7494_T1	16.1933
T1D7507_T0	17.8938
T1D7507_T1	9.8112
T1D7583_T0	19.1823
T1D7583_T1	13.3929
T1D7618_T0	16.5699
T1D7618_T1	16.2601
T1D7629_T0	18.613
T1D7629_T1	16.4411
T1D7646_T0	13.0787
T1D7646_T1	17.2443
T1D7702_T0	15.8427
T1D7702_T1	13.6286
T1D7727_T0	16.8709
T1D7727_T1	9.96825
T1D7754_T0	17.2291
T1D7754_T1	16.0781
T1D7770_T0	15.4857
T1D7770_T1	11.7233
T1D7800_T0	14.9818
T1D7800_T1	19.2199
T1D7817_T0	15.5385
T1D7817_T1	18.9159
T1D7902_T0	16.1564
T1D7902_T1	14.1654
T1D7908_T0	14.1424
T1D7908_T1	18.6533
T1D7979_T0	16.5004
T1D7979_T1	16.2842
T1D7989_T0	20.2415
T1D7989_T1	19.4593
T1D8037_T0	19.7338
T1D8037_T1	19.3291
T1D8039_T0	17.5722
T1D8039_T1	17.9512
T1D8055_T0	18.847
T1D8055_T1	14.6358
T1D8081_T0	17.9299
T1D8081_T1	14.9868
T1D8144_T0	14.0715
T1D8144_T1	19.9407
T1D8150_T0	17.5725
T1D8150_T1	22.6906
T1D8162_T0	21.083
T1D8162_T1	14.5273
T1D8212_T0	19.5165
T1D8212_T1	14.6939
T1D8216_T0	22.5687
T1D8216_T1	19.4459
T1D8217_T0	19.2578
T1D8217_T1	17.1283
T1D8274_T0	14.5503
T1D8274_T1	13.91
T1D8277_T0	16.5197
T1D8277_T1	15.7836
T1D8286_T0	19.3174
T1D8286_T1	10.8595
T1D8291_T0	21.3669
T1D8291_T1	14.7479
T1D8297_T0	22.3021
T1D8297_T1	15.185
T1D8350_T0	20.3625
T1D8350_T1	17.2887
T1D8369_T0	21.7647
T1D8369_T1	17.542
T1D8386_T0	20.8161
T1D8386_T1	18.8665
T1D8400_T0	20.9894
T1D8400_T1	14.0788
T1D8415_T0	16.8971
T1D8415_T1	15.6348
T1D8416_T0	17.7394
T1D8416_T1	8.90608
T1D8417_T0	21.3468
T1D8417_T1	16.6472
T1D8420_T0	10.7888
T1D8420_T1	16.1587
T1D8489_T0	13.281
T1D8489_T1	8.53528
T1D8492_T0	14.0648
T1D8492_T1	11.735
T1D8495_T0	18.1492
T1D8495_T1	16.2923
T1D8508_T0	18.2583
T1D8508_T1	15.5508
T1D8551_T0	24.0888
T1D8551_T1	16.6911
T1D8610_T0	14.6991
T1D8610_T1	14.0312
T1D8649_T0	17.4532
T1D8649_T1	16.4459
T1D8669_T0	17.7554
T1D8669_T1	19.6676
T1D8694_T0	18.5884
T1D8694_T1	17.4712
T1D8696_T0	15.1929
T1D8696_T1	19.5522
T1D8793_T0	21.4803
T1D8793_T1	16.3623
T1D8818_T0	19.817
T1D8818_T1	23.7052
T1D8831_T0	22.0445
T1D8831_T1	8.49913
T1D8835_T0	16.0996
T1D8835_T1	19.5349
T1D8846_T0	17.2215
T1D8846_T1	13.7129
T1D8866_T0	16.2126
T1D8866_T1	19.3805
T1D8910_T0	16.8698
T1D8910_T1	17.6161
T1D8927_T0	15.2951
T1D8927_T1	14.4318
T1D8979_T0	21.3351
T1D8979_T1	13.536
T1D9020_T0	13.9667
T1D9020_T1	15.8554
T1D7246_T0	10.8938
T1D7246_T1	9.91115
T1D7256_T0	15.5619
T1D7256_T1	8.45855
T1D7331_T0	8.07458
T1D7331_T1	10.6434
T1D7342_T0	11.9907
T1D7342_T1	11.2386
T1D7360_T0	10.5353
T1D7360_T1	9.08149
T1D7448_T0	11.8169
T1D7448_T1	12.6724
T1D7545_T0	11.4108
T1D7545_T1	13.1054
T1D7546_T0	11.5968
T1D7546_T1	8.74766
T1D7547_T0	10.6
T1D7547_T1	15.1092
T1D7557_T0	9.37774
T1D7557_T1	9.661
T1D7601_T0	9.35905
T1D7601_T1	10.2638
T1D7676_T0	13.3714
T1D7676_T1	12.8895
T1D7751_T0	8.30841
T1D7751_T1	9.99927
T1D7778_T0	13.3214
T1D7778_T1	10.2736
T1D7840_T0	9.618
T1D7840_T1	10.9381
T1D7928_T0	11.0081
T1D7928_T1	8.94757
T1D7987_T0	11.3547
T1D7987_T1	10.9968
T1D8080_T0	10.4486
T1D8080_T1	9.97145
T1D8127_T0	10.5468
T1D8127_T1	9.29771
T1D8151_T0	11.554
T1D8151_T1	13.0009
T1D8155_T0	9.49484
T1D8155_T1	13.8787
T1D8177_T0	10.8436
T1D8177_T1	11.261
T1D8191_T0	9.16863
T1D8191_T1	8.80643
T1D8194_T0	10.3516
T1D8194_T1	13.4432
T1D8445_T0	10.7322
T1D8445_T1	12.5606
T1D8473_T0	9.85955
T1D8473_T1	8.69152
T1D8537_T0	13.1091
T1D8537_T1	12.1569
T1D8603_T0	13.923
T1D8603_T1	11.1923
T1D8616_T0	14.4874
T1D8616_T1	8.56949
T1D8683_T0	11.6753
T1D8683_T1	10.8323
T1D8688_T0	12.3162
T1D8688_T1	12.4345
T1D8710_T0	12.0198
T1D8710_T1	11.8569
T1D8857_T0	8.20187
T1D8857_T1	10.6703
T1D8905_T0	11.5671
T1D8905_T1	12.657
T1D8958_T0	6.89452
T1D8958_T1	8.89271
T1D9007_T0	12.594
T1D9007_T1	11.1283
T1D9019_T0	10.0316
T1D9019_T1	11.6205
T1D9037_T0	7.53678
T1D9037_T1	8.38729
T1D9056_T0	13.1097
T1D9056_T1	10.0243
T1D9080_T0	8.47934
T1D9080_T1	7.64892
T1D9095_T0	8.36559
T1D9095_T1	15.524
T1D9096_T0	7.71569
T1D9096_T1	16.108
T1D9114_T0	10.1577
T1D9114_T1	9.5985
T1D9124_T0	11.3185
T1D9124_T1	9.30239
T1D9128_T0	10.9204
T1D9128_T1	12.2212
