# Supplementary material for: CpG methylation changes associated with hyperglycemia in type 1 diabetes occur at angiogenic glomerular and retinal gene loci
Source: Sci Rep. 2025 May 8;15:15999. doi: 10.1038/s41598-024-82698-9 (PMC12062505; doi:10.1038/s41598-024-82698-9)
Supplement: Supplementary file 2 — Supplementary Material 2 [file 41598_2024_82698_MOESM2_ESM.xlsx]

## Sheet: LM.exposure.duration.DMCs
Table S2. The hyperglycemia DMCs list with p value < 1e-4 for association with average HbA1c level.
#chr.position	P-value	Beta	Annotation	Distance_To_TSS	Gene_Name	Gene_Type	Gene_Description
chr7.34125622	9.989e-08	-0.4723	exon (NM_133468, exon 14 of 16)	180472	BMPER	protein-coding	BMP binding endothelial regulator
chr20.55134301	1.07e-07	-0.5767	Intergenic	-18317	LINC01716	ncRNA	long intergenic non-protein coding RNA 1716
chr5.145060775	1.155e-07	-0.5301	Intergenic	154129	PRELID2	protein-coding	PRELI domain containing 2
chr1.89823223	1.278e-07	-0.6859	Intergenic	-6212	GBP6	protein-coding	guanylate binding protein family member 6
chr5.44588593	4.556e-07	-0.7885	Intergenic	-78210	LINC02224	ncRNA	long intergenic non-protein coding RNA 2224
chr5.70526460	5.767e-07	-0.3183	intron (NR_033968, intron 1 of 3).2	28661	GUSBP9	pseudo	GUSB pseudogene 9
chr4.28123636	7.031e-07	-0.8578	Intergenic	-697567	MIR4275	ncRNA	microRNA 4275
chr2.174581392	7.315e-07	-1.0757	Intergenic	247215	SP3	protein-coding	Sp3 transcription factor
chr2.133312714	1.119e-06	-0.7042	intron (NM_001508, intron 1 of 1)	115063	LYPD1	protein-coding	LY6/PLAUR domain containing 1
chr22.27102211	1.157e-06	0.3978	intron (NR_110543, intron 1 of 5)	33406	MIATNB	ncRNA	MIAT neighbor
chr5.158355293	1.182e-06	-0.5056	intron (NM_182708, intron 5 of 14)	169670	EBF1	protein-coding	EBF transcription factor 1
chr7.149569157	1.389e-06	1.1053	promoter-TSS (NM_001367793)	-895	ATP6V0E2	protein-coding	ATPase H+ transporting V0 subunit e2
chr7.156711203	1.589e-06	0.371	Intergenic	-25302	LMBR1	protein-coding	limb development membrane protein 1
chr4.112542915	1.724e-06	0.639	Intergenic	-523694	FAM241A	protein-coding	family with sequence similarity 241 member A
chr3.77156286	2.025e-06	-0.7995	intron (NM_001128929, intron 1 of 24)	9124	ROBO2	protein-coding	roundabout guidance receptor 2
chr9.17153943	2.118e-06	0.3559	intron (NM_001365029, intron 2 of 25)	18906	CNTLN	protein-coding	centlein
chr9.126085507	2.325e-06	-0.2832	Intergenic	-32968	CRB2	protein-coding	crumbs cell polarity complex component 2
chr17.74228423	2.325e-06	0.335	intron (NM_052916, intron 1 of 18)	8150	RNF157	protein-coding	ring finger protein 157
chr2.45225960	2.635e-06	-0.4213	Intergenic	10630	SIX2	protein-coding	SIX homeobox 2
chr8.138829527	2.684e-06	0.684	intron (NR_161374, intron 7 of 7)	266260	LOC401478	ncRNA	uncharacterized LOC401478
chr9.138279766	2.996e-06	0.4447	Intergenic	44672	C9orf62	protein-coding	chromosome 9 open reading frame 62
chr7.98062878	3.139e-06	-0.3141	Intergenic	-32477	BAIAP2L1	protein-coding	BAI1 associated protein 2 like 1
chr14.54492056	3.177e-06	-0.4196	Intergenic	-68448	BMP4	protein-coding	bone morphogenetic protein 4
chr18.34261812	3.242e-06	0.3796	intron (NM_001281739, intron 12 of 23)	-18432	LOC105372071	ncRNA	uncharacterized LOC105372071
chr11.126307571	3.249e-06	0.6541	intron (NM_001301097, intron 11 of 15)	31590	ST3GAL4	protein-coding	ST3 beta-galactoside alpha-2,3-sialyltransferase 4
chr2.118808780	3.284e-06	-0.33	Intergenic	-37135	CCDC93	protein-coding	coiled-coil domain containing 93
chr22.27946359	3.414e-06	1.0319	Intergenic	239748	LINC02554	ncRNA	long intergenic non-protein coding RNA 2554
chr17.8058934	3.757e-06	1.2495	Intergenic	-3213	PER1	protein-coding	period circadian regulator 1
chr10.63659042	3.992e-06	-0.1884	Intergenic	-2415	ARID5B	protein-coding	AT-rich interaction domain 5B
chr4.17982399	4.216e-06	0.6695	intron (NR_158566, intron 1 of 5)	40978	LCORL	protein-coding	ligand dependent nuclear receptor corepressor like
chr22.43790250	4.232e-06	0.5126	Intergenic	-6086	LINC01639	ncRNA	long intergenic non-protein coding RNA 1639
chr2.232597736	4.43e-06	-0.3504	exon (NM_001291018, exon 4 of 4)	19713	MIR1244-1	ncRNA	microRNA 1244-1
chr12.65220378	4.439e-06	0.2587	intron (NM_001330186, intron 1 of 11)	1952	TBC1D30	protein-coding	TBC1 domain family member 30
chr10.26142266	4.552e-06	-0.9543	Intergenic	80372	LOC101929073	ncRNA	uncharacterized LOC101929073
chr18.23373363	4.6e-06	0.2854	Intergenic	297213	SS18	protein-coding	SS18 subunit of BAF chromatin remodeling complex
chr18.54228216	4.619e-06	0.5167	Intergenic	77606	TXNL1	protein-coding	thioredoxin like 1
chr20.44928225	5.056e-06	-0.5386	intron (NM_021248, intron 1 of 11)	8911	CDH22	protein-coding	cadherin 22
chr9.87234638	5.093e-06	0.937	Intergenic	-48734	NTRK2	protein-coding	neurotrophic receptor tyrosine kinase 2
chr20.48197813	5.117e-06	-0.3936	Intergenic	-13140	PTGIS	protein-coding	prostaglandin I2 synthase
chr19.23515408	5.177e-06	-0.3687	Intergenic	-58356	IPO5P1	pseudo	importin 5 pseudogene 1
chr11.104647981	5.323e-06	-0.6868	Intergenic	121415	CASP12	protein-coding	caspase 12 (gene/pseudogene)
chr2.196052443	5.427e-06	-0.5768	Intergenic	457125	LINC01790	ncRNA	long intergenic non-protein coding RNA 1790
chr5.32283033	5.465e-06	-0.3907	intron (NM_001294344, intron 1 of 13)	30011	MTMR12	protein-coding	myotubularin related protein 12
chr1.109872894	5.527e-06	0.3377	intron (NM_002959, intron 11 of 19)	-23262	MYBPHL	protein-coding	myosin binding protein H like
chr5.138636588	5.577e-06	0.5953	intron (NM_001194956, intron 1 of 13)	7150	MATR3	protein-coding	matrin 3
chr17.8944755	5.651e-06	-0.3057	intron (NM_004822, intron 2 of 6)	19929	NTN1	protein-coding	netrin 1
chr12.6302337	5.708e-06	-0.5955	Intergenic	-6774	CD9	protein-coding	CD9 molecule
chr1.145075438	5.727e-06	-0.1772	intron (NM_001350521, intron 1 of 45)	494	PDE4DIP	protein-coding	phosphodiesterase 4D interacting protein
chr3.114306837	5.756e-06	0.4691	intron (NM_001348803, intron 6 of 13)	36215	ZBTB20	protein-coding	zinc finger and BTB domain containing 20
chr2.168355713	5.819e-06	-0.3869	Intergenic	311832	XIRP2	protein-coding	xin actin binding repeat containing 2
chr20.57359011	5.988e-06	-0.6251	Intergenic	10531	LOC105372695	ncRNA	uncharacterized LOC105372695
chr8.6634066	5.996e-06	-0.4523	Intergenic	-31306	MIR4659B	ncRNA	microRNA 4659b
chr3.118093667	6.233e-06	-0.8897	Intergenic	-266947	LOC101926968	ncRNA	uncharacterized LOC101926968
chr9.91700900	6.28e-06	-0.6464	intron (NM_016848, intron 2 of 11)	92832	SHC3	protein-coding	SHC adaptor protein 3
chr14.103852972	6.292e-06	-0.3118	intron (NM_001128918, intron 1 of 17)	1221	MARK3	protein-coding	microtubule affinity regulating kinase 3
chr10.10719621	6.689e-06	-0.7953	intron (NM_001326317, intron 1 of 15)	117255	SFTA1P	pseudo	surfactant associated 1, pseudogene
chr14.70745151	6.81e-06	-0.3781	Intergenic	-30634	ADAM21P1	pseudo	ADAM metallopeptidase domain 21 pseudogene 1
chr2.157297112	6.893e-06	-0.3626	intron (NM_000408, intron 1 of 16)	4222	GPD2	protein-coding	glycerol-3-phosphate dehydrogenase 2
chr5.137197137	6.998e-06	-0.4455	Intergenic	-6407	MYOT	protein-coding	myotilin
chr4.152621950	7.133e-06	0.7281	intron (NM_001363341, intron 9 of 11)	60208	GATB	protein-coding	glutamyl-tRNA amidotransferase subunit B
chr12.128996619	7.778e-06	-0.6028	intron (NM_001136103, intron 2 of 8)	217983	MIR3612	ncRNA	microRNA 3612
chr4.176243510	7.853e-06	-0.4645	Intergenic	404002	ADAM29	protein-coding	ADAM metallopeptidase domain 29
chr1.209078966	7.96e-06	-0.608	Intergenic	-66832	LINC01774	ncRNA	long intergenic non-protein coding RNA 1774
chr18.39457040	8.266e-06	-0.5164	Intergenic	-78158	PIK3C3	protein-coding	phosphatidylinositol 3-kinase catalytic subunit type 3
chr2.4988358	8.33e-06	-0.704	Intergenic	-284547	LINC01249	ncRNA	long intergenic non-protein coding RNA 1249
chr12.42680438	8.773e-06	-0.345	Intergenic	37222	MIR7851	ncRNA	microRNA 7851
chr1.162097486	8.805e-06	-0.6143	intron (NM_001164757, intron 1 of 9)	-29410	MIR4654	ncRNA	microRNA 4654
chr14.34038355	8.854e-06	-0.4936	intron (NM_173159, intron 5 of 11)	-139787	SNORA89	snoRNA	small nucleolar RNA, H/ACA box 89
chr13.53169102	9.315e-06	0.5481	Intergenic	-22557	HNRNPA1L2	protein-coding	heterogeneous nuclear ribonucleoprotein A1 like 2
chr3.63818230	9.353e-06	0.4933	intron (NM_001355236, intron 5 of 6)	13256	C3orf49	protein-coding	chromosome 3 open reading frame 49
chr10.54329312	9.52e-06	-0.5793	intron (NR_155748, intron 1 of 2)	-99020	LNCAROD	ncRNA	lncRNA activating regulator of DKK1
chr14.48927714	9.523e-06	-0.4319	Intergenic	-663498	LINC00648	ncRNA	long intergenic non-protein coding RNA 648
chr10.120827361	9.552e-06	0.8246	intron (NM_003750, intron 6 of 21)	-7712	SNORA19	snoRNA	small nucleolar RNA, H/ACA box 19
chr15.36187791	9.558e-06	0.7441	Intergenic	-31265	MIR4510	ncRNA	microRNA 4510
chr7.94024656	9.581e-06	-0.456	intron (NM_000089, intron 1 of 51)	784	COL1A2	protein-coding	collagen type I alpha 2 chain
chr10.20993443	9.768e-06	-0.3101	Intergenic	152545	MIR4675	ncRNA	microRNA 4675
chr3.14658252	9.831e-06	0.5158	Intergenic	-35000	CCDC174	protein-coding	coiled-coil domain containing 174
chr13.62443881	9.915e-06	-0.5906	Intergenic	159799	LINC00358	ncRNA	long intergenic non-protein coding RNA 358
chr2.223745272	1.01e-05	-0.2397	intron (NM_001354159, intron 1 of 14)	19519	ACSL3	protein-coding	acyl-CoA synthetase long chain family member 3
chr19.19878569	1.016e-05	-0.69	intron (NR_026956, intron 1 of 2)	8652	LINC00663	ncRNA	long intergenic non-protein coding RNA 663
chr4.175136403	1.018e-05	-0.18	intron (NR_125896, intron 1 of 4)	5145	LINC02268	ncRNA	long intergenic non-protein coding RNA 2268
chr9.74525011	1.029e-05	0.2075	intron (NM_001025780, intron 1 of 3)	1149	ABHD17B	protein-coding	abhydrolase domain containing 17B
chr6.157791359	1.051e-05	0.5228	Intergenic	-10862	ZDHHC14	protein-coding	zinc finger DHHC-type containing 14
chr4.125498544	1.052e-05	0.3357	Intergenic	-18956	LINC02516	ncRNA	long intergenic non-protein coding RNA 2516
chr12.109048517	1.059e-05	0.5973	intron (NM_001105237, intron 6 of 10)	18932	MIR4496	ncRNA	microRNA 4496
chr19.8911498	1.066e-05	0.4424	Intergenic	21240	ZNF558	protein-coding	zinc finger protein 558
chr15.53724753	1.071e-05	-0.5024	Intergenic	108295	WDR72	protein-coding	WD repeat domain 72
chr18.32239380	1.078e-05	-0.3886	intron (NM_001128175, intron 1 of 11)	-50881	DTNA	protein-coding	dystrobrevin alpha
chr14.73042818	1.093e-05	-0.5453	Intergenic	59291	MIR7843	ncRNA	microRNA 7843
chr9.12532189	1.104e-05	0.4644	Intergenic	-161195	TYRP1	protein-coding	tyrosinase related protein 1
chr1.96602001	1.107e-05	-0.9554	Intergenic	144378	LINC02790	ncRNA	long intergenic non-protein coding RNA 2790
chr14.95836587	1.134e-05	0.7854	Intergenic	40667	LINC02292	ncRNA	long intergenic non-protein coding RNA 2292
chr5.162256183	1.172e-05	-0.4668	Intergenic	-608393	CCNG1	protein-coding	cyclin G1
chr15.50622327	1.175e-05	0.3464	intron (NM_016655, intron 1 of 7)	-24043	GABPB1-AS1	ncRNA	GABPB1 antisense RNA 1
chr1.1794957	1.182e-05	-0.8889	intron (NM_001282538, intron 1 of 9)	27568	GNB1	protein-coding	G protein subunit beta 1
chr14.63553164	1.198e-05	0.4822	Intergenic	-40989	KCNH5	protein-coding	potassium voltage-gated channel subfamily H member 5
chr9.134850090	1.218e-05	0.2562	intron (NM_004269, intron 3 of 7)	105163	MED27	protein-coding	mediator complex subunit 27
chr12.104051446	1.221e-05	-0.7025	intron (NM_017564, intron 15 of 68)	70396	STAB2	protein-coding	stabilin 2
chr3.129403625	1.276e-05	0.2376	intron (NM_001349271, intron 2 of 4)	3949	TMCC1	protein-coding	transmembrane and coiled-coil domain family 1
chr4.74606107	1.281e-05	0.3791	promoter-TSS (NM_000584)	-178	CXCL8	protein-coding	C-X-C motif chemokine ligand 8
chr8.132612015	1.292e-05	0.5385	Intergenic	-304324	EFR3A	protein-coding	EFR3 homolog A
chr1.145382542	1.304e-05	0.4768	promoter-TSS (NR_125967)	-139	LINC01719	ncRNA	long intergenic non-protein coding RNA 1719
chr1.10373186	1.306e-05	0.3684	intron (NM_001365951, intron 22 of 48)	14163	RNU6-8	snRNA	RNA, U6 small nuclear 8
chr5.17872797	1.322e-05	-0.3255	intron (NR_134286, intron 4 of 7)	65415	LINC02223	ncRNA	long intergenic non-protein coding RNA 2223
chr20.21080707	1.343e-05	-0.2149	intron (NR_147212, intron 1 of 2)	6291	LINC00237	ncRNA	long intergenic non-protein coding RNA 237
chr7.25026258	1.355e-05	-0.4814	Intergenic	-6462	OSBPL3	protein-coding	oxysterol binding protein like 3
chr9.356164	1.356e-05	-0.4481	intron (NM_203447, intron 14 of 47)	83117	DOCK8	protein-coding	dedicator of cytokinesis 8
chr8.30315381	1.358e-05	-0.5629	intron (NM_001008710, intron 1 of 8)	-72465	RBPMS-AS1	ncRNA	RBPMS antisense RNA 1
chr1.240061516	1.364e-05	0.2136	non-coding (NR_046582, exon 2 of 2)	1655	CHRM3-AS1	ncRNA	CHRM3 antisense RNA 1
chr8.132989587	1.37e-05	-0.3959	intron (NR_136616, intron 12 of 23)	60568	EFR3A	protein-coding	EFR3 homolog A
chr16.24068679	1.4e-05	0.3609	intron (NM_212535, intron 5 of 16)	-145757	MIR1273H	ncRNA	microRNA 1273h
chr10.11426038	1.401e-05	0.4566	Intergenic	-39366	CELF2-AS1	ncRNA	CELF2 antisense RNA 1
chr3.68991403	1.408e-05	-0.4367	Intergenic	-9643	TAFA4	protein-coding	TAFA chemokine like family member 4
chr10.68731894	1.414e-05	-0.4469	intron (NM_178011, intron 2 of 2)	40016	LOC101928961	ncRNA	uncharacterized LOC101928961
chr16.54793438	1.461e-05	-0.5801	Intergenic	88706	LOC101927480	ncRNA	uncharacterized LOC101927480
chr6.127677104	1.49e-05	-0.2861	Intergenic	-12351	ECHDC1	protein-coding	ethylmalonyl-CoA decarboxylase 1
chr14.69847947	1.494e-05	0.3586	intron (NM_004450, intron 3 of 3)	17068	ERH	protein-coding	ERH mRNA splicing and mitosis factor
chr5.141561522	1.499e-05	-1.2864	Intergenic	73179	NDFIP1	protein-coding	Nedd4 family interacting protein 1
chr3.89313210	1.504e-05	0.4567	intron (NM_005233, intron 3 of 16)	156440	EPHA3	protein-coding	EPH receptor A3
chr6.79995557	1.506e-05	-0.6863	Intergenic	27543	LCAL1	ncRNA	lung cancer associated lncRNA 1
chr2.47953599	1.51e-05	0.3276	Intergenic	-56621	MSH6	protein-coding	mutS homolog 6
chr8.112352025	1.512e-05	-0.3812	Intergenic	-36842	LINC02237	ncRNA	long intergenic non-protein coding RNA 2237
chr3.79961276	1.542e-05	-0.6786	Intergenic	-144129	ROBO1	protein-coding	roundabout guidance receptor 1
chr15.30251484	1.555e-05	-0.5221	intron (NM_001301025, intron 1 of 28)	9767	TJP1	protein-coding	tight junction protein 1
chr3.73615950	1.564e-05	-0.6737	intron (NR_121660, intron 1 of 1)	2715	PDZRN3	protein-coding	PDZ domain containing ring finger 3
chr8.70699863	1.594e-05	0.4236	intron (NM_030958, intron 2 of 9)	45540	SLCO5A1	protein-coding	solute carrier organic anion transporter family member 5A1
chr9.92288081	1.619e-05	-0.7246	non-coding (NR_024280, exon 3 of 6)	33384	UNQ6494	ncRNA	uncharacterized LOC100129066
chr3.110215256	1.648e-05	-0.5116	Intergenic	573549	NECTIN3-AS1	ncRNA	NECTIN3 antisense RNA 1
chr4.184590915	1.664e-05	-0.3901	intron (NM_021942, intron 5 of 29)	10470	TRAPPC11	protein-coding	trafficking protein particle complex 11
chr14.55830399	1.667e-05	0.2186	Intergenic	48176	ATG14	protein-coding	autophagy related 14
chr18.9835146	1.683e-05	-0.3446	intron (NM_006868, intron 5 of 6)	-50823	TXNDC2	protein-coding	thioredoxin domain containing 2
chr12.79845973	1.685e-05	0.4262	TTS (NM_001291901)	32937	MIR1252	ncRNA	microRNA 1252
chr13.20248505	1.688e-05	0.3932	TTS (NR_003272)	40707	MPHOSPH8	protein-coding	M-phase phosphoprotein 8
chr3.38969343	1.704e-05	-0.6855	intron (NM_001349253, intron 7 of 29)	22708	SCN11A	protein-coding	sodium voltage-gated channel alpha subunit 11
chr7.42116368	1.71e-05	-0.3188	exon (NM_000168, exon 4 of 15)	160439	GLI3	protein-coding	GLI family zinc finger 3
chr4.114728841	1.735e-05	0.308	Intergenic	-45759	CAMK2D	protein-coding	calcium/calmodulin dependent protein kinase II delta
chr3.2531928	1.741e-05	0.3908	intron (NM_001206955, intron 2 of 23)	251416	CNTN4	protein-coding	contactin 4
chr2.61056663	1.746e-05	-0.3671	Intergenic	51785	LINC01185	ncRNA	long intergenic non-protein coding RNA 1185
chr2.67719116	1.75e-05	0.6065	Intergenic	94652	ETAA1	protein-coding	ETAA1 activator of ATR kinase
chr6.123038060	1.753e-05	-0.5168	intron (NM_001270394, intron 6 of 7)	-32285	FABP7	protein-coding	fatty acid binding protein 7
chr2.201205812	1.757e-05	0.3477	intron (NM_001282743, intron 2 of 11)	32140	SPATS2L	protein-coding	spermatogenesis associated serine rich 2 like
chr11.42218094	1.76e-05	0.8902	intron (NR_038309, intron 4 of 5)	57145	LINC02740	ncRNA	long intergenic non-protein coding RNA 2740
chr3.42195147	1.763e-05	0.326	intron (NM_001265610, intron 1 of 11)	4421	TRAK1	protein-coding	trafficking kinesin protein 1
chr16.66057087	1.768e-05	0.6194	Intergenic	-343506	CDH5	protein-coding	cadherin 5
chr6.103490729	1.794e-05	-0.5752	Intergenic	1643869	GRIK2	protein-coding	glutamate ionotropic receptor kainate type subunit 2
chr8.118165555	1.819e-05	-0.9865	intron (NM_173851, intron 3 of 7)	18322	SLC30A8	protein-coding	solute carrier family 30 member 8
chr1.46075743	1.823e-05	-0.3257	intron (NM_001195193, intron 4 of 12)	13982	CCDC17	protein-coding	coiled-coil domain containing 17
chr4.88783921	1.836e-05	-0.7502	Intergenic	28067	MEPE	protein-coding	matrix extracellular phosphoglycoprotein
chr2.238627397	1.836e-05	0.435	intron (NM_001137550, intron 4 of 23)	26550	LRRFIP1	protein-coding	LRR binding FLII interacting protein 1
chr9.141053043	1.856e-05	-0.5035	intron (NR_027156, intron 1 of 4)	8479	TUBBP5	pseudo	tubulin beta pseudogene 5
chr1.87746362	1.863e-05	-0.5224	Intergenic	-48200	LMO4	protein-coding	LIM domain only 4
chr7.43606568	1.868e-05	0.4907	TTS (NM_001287059)	-16138	STK17A	protein-coding	serine/threonine kinase 17a
chr17.41046776	1.869e-05	0.3096	intron (NR_027254, intron 1 of 5)	3974	LINC00671	ncRNA	long intergenic non-protein coding RNA 671
chr1.247544219	1.877e-05	0.2498	Intergenic	-35238	NLRP3	protein-coding	NLR family pyrin domain containing 3
chr20.22211025	1.886e-05	-0.2825	Intergenic	52413	LINC01427	ncRNA	long intergenic non-protein coding RNA 1427
chr1.68455281	1.89e-05	0.4991	intron (NR_040077, intron 1 of 9)	62032	DIRAS3	protein-coding	DIRAS family GTPase 3
chr3.73514350	1.9e-05	-0.3447	intron (NM_015009, intron 3 of 9)	9432	PDZRN3	protein-coding	PDZ domain containing ring finger 3
chr15.70567220	1.923e-05	-0.5369	Intergenic	-176965	TLE3	protein-coding	TLE family member 3, transcriptional corepressor
chr6.31149775	1.935e-05	-0.4773	intron (NR_152839, intron 1 of 2)	4318	PSORS1C3	ncRNA	psoriasis susceptibility 1 candidate 3
chr4.29461614	1.944e-05	-0.5238	Intergenic	245701	LINC02472	ncRNA	long intergenic non-protein coding RNA 2472
chr8.103533962	1.963e-05	-0.4043	Intergenic	-29854	ODF1	protein-coding	outer dense fiber of sperm tails 1
chr17.68753806	1.973e-05	-0.6159	Intergenic	444513	CASC17	ncRNA	cancer susceptibility 17
chr7.45986665	1.975e-05	-0.4953	Intergenic	-25795	IGFBP3	protein-coding	insulin like growth factor binding protein 3
chr6.129103747	1.978e-05	-0.4922	Intergenic	-100535	LAMA2	protein-coding	laminin subunit alpha 2
chr8.141215080	1.991e-05	0.4954	intron (NM_001160372, intron 17 of 22)	-104447	PEG13	ncRNA	paternally expressed 13
chr1.176212867	1.995e-05	-0.401	Intergenic	-36446	COP1	protein-coding	COP1 E3 ubiquitin ligase
chr8.115856177	1.997e-05	-0.6586	Intergenic	824062	TRPS1	protein-coding	transcriptional repressor GATA binding 1
chr19.17235307	1.997e-05	-1.6238	intron (NM_004145, intron 2 of 39)	32263	SNORA118	snoRNA	small nucleolar RNA, H/ACA box 118
chr16.24792008	2e-05	0.3044	intron (NM_014494, intron 5 of 24)	51037	TNRC6A	protein-coding	trinucleotide repeat containing adaptor 6A
chr16.21653461	2.022e-05	-0.4119	intron (NM_005849, intron 5 of 5)	10467	IGSF6	protein-coding	immunoglobulin superfamily member 6
chr13.38002459	2.022e-05	0.7235	Intergenic	56461	LINC01048	ncRNA	long intergenic non-protein coding RNA 1048
chr13.106693970	2.025e-05	-0.4538	Intergenic	334792	LINC00343	ncRNA	long intergenic non-protein coding RNA 343
chr16.49483083	2.028e-05	0.4845	Intergenic	69412	ADAM3B	pseudo	ADAM metallopeptidase domain 3B (pseudogene)
chr17.4481266	2.045e-05	-0.5105	Intergenic	-6035	SMTNL2	protein-coding	smoothelin like 2
chr6.170210081	2.055e-05	-0.4904	Intergenic	-11161	LINC00242	ncRNA	long intergenic non-protein coding RNA 242
chr10.13941573	2.064e-05	-0.7643	intron (NM_018027, intron 2 of 24)	72322	FRMD4A	protein-coding	FERM domain containing 4A
chr5.42580750	2.067e-05	0.3735	intron (NM_001242460, intron 1 of 7)	14785	GHR	protein-coding	growth hormone receptor
chr17.46819237	2.067e-05	1.1579	Intergenic	-13127	HOXB13	protein-coding	homeobox B13
chr7.13436055	2.07e-05	0.3226	Intergenic	590083	ETV1	protein-coding	ETS variant 1
chr7.14982681	2.074e-05	-0.5403	intron (NM_001350722, intron 1 of 25)	31801	DGKB	protein-coding	diacylglycerol kinase beta
chr3.21471108	2.078e-05	-0.6383	intron (NM_024697, intron 5 of 7)	23891	VENTXP7	pseudo	VENT homeobox pseudogene 7
chr13.110712172	2.081e-05	-0.8129	Intergenic	6541	LINC00396	ncRNA	long intergenic non-protein coding RNA 396
chr11.91630450	2.097e-05	0.5655	Intergenic	-327749	FAT3	protein-coding	FAT atypical cadherin 3
chr4.185161911	2.112e-05	-0.2738	Intergenic	-22886	ENPP6	protein-coding	ectonucleotide pyrophosphatase/phosphodiesterase 6
chr2.16668829	2.131e-05	-0.7124	Intergenic	178272	FAM49A	protein-coding	family with sequence similarity 49 member A
chr16.17645485	2.138e-05	0.5654	Intergenic	-80669	XYLT1	protein-coding	xylosyltransferase 1
chr10.33076001	2.144e-05	0.5451	intron (NM_001321115, intron 30 of 43)	114398	SNORA86	snoRNA	small nucleolar RNA, H/ACA box 86
chr7.43489711	2.164e-05	-0.8115	intron (NM_001287059, intron 10 of 27)	72429	LUARIS	ncRNA	lncRNA upregulator of antiviral response interferon signaling
chr14.71149138	2.18e-05	-0.3481	Intergenic	-16276	LINC01269	ncRNA	long intergenic non-protein coding RNA 1269
chr14.54689394	2.198e-05	-0.5384	Intergenic	-174191	CDKN3	protein-coding	cyclin dependent kinase inhibitor 3
chr9.111219160	2.214e-05	-0.3103	Intergenic	399105	ACTL7B	protein-coding	actin like 7B
chr7.15423427	2.241e-05	-0.3516	intron (NM_001004320, intron 10 of 12)	178212	AGMO	protein-coding	alkylglycerol monooxygenase
chr5.5459926	2.244e-05	-0.4005	intron (NM_015325, intron 12 of 18)	37137	ICE1	protein-coding	interactor of little elongation complex ELL subunit 1
chr2.228428932	2.263e-05	0.6799	Intergenic	54438	LOC729968	ncRNA	spore coat protein SP96
chr16.3424235	2.282e-05	0.4697	Intergenic	-1568	MTRNR2L4	protein-coding	MT-RNR2 like 4
chr5.118973838	2.295e-05	-0.7839	Intergenic	8585	FAM170A	protein-coding	family with sequence similarity 170 member A
chr19.32149545	2.296e-05	-0.2581	Intergenic	66359	THEG5	protein-coding	testis highly expressed protein 5
chr3.141571326	2.313e-05	-0.498	Intergenic	-24158	ATP1B3	protein-coding	ATPase Na+/K+ transporting subunit beta 3
chr17.42229639	2.315e-05	-0.3343	intron (NM_001321311, intron 4 of 9)	10342	C17orf53	protein-coding	chromosome 17 open reading frame 53
chr20.39961103	2.32e-05	-0.2883	Intergenic	-8357	LPIN3	protein-coding	lipin 3
chr1.66635007	2.325e-05	-0.6274	intron (NM_001037340, intron 1 of 14)	-118607	LOC101927139	ncRNA	uncharacterized LOC101927139
chr11.14259598	2.328e-05	-0.7783	intron (NM_006108, intron 7 of 16)	120432	RRAS2	protein-coding	RAS related 2
chr10.134381830	2.338e-05	0.4368	intron (NM_005539, intron 1 of 15)	30540	INPP5A	protein-coding	inositol polyphosphate-5-phosphatase A
chr7.21839794	2.341e-05	0.4424	intron (NM_001277115, intron 61 of 81)	145722	CDCA7L	protein-coding	cell division cycle associated 7 like
chr2.195940222	2.351e-05	-0.406	Intergenic	344904	LINC01790	ncRNA	long intergenic non-protein coding RNA 1790
chr1.16588496	2.355e-05	-0.2693	intron (NM_018994, intron 4 of 9)	-24819	CPLANE2	protein-coding	ciliogenesis and planar polarity effector 2
chr12.95946049	2.357e-05	0.4172	promoter-TSS (NM_032147)	-798	USP44	protein-coding	ubiquitin specific peptidase 44
chr8.139442554	2.364e-05	-0.5768	intron (NM_001362965, intron 1 of 19)	66949	FAM135B	protein-coding	family with sequence similarity 135 member B
chr7.154894212	2.365e-05	0.4035	Intergenic	-30946	HTR5A-AS1	ncRNA	HTR5A antisense RNA 1
chr12.133814762	2.366e-05	-0.5603	Intergenic	-2341	ANHX	protein-coding	anomalous homeobox
chr6.27377003	2.372e-05	0.4358	intron (NR_144688, intron 6 of 8)	20507	ZNF391	protein-coding	zinc finger protein 391
chr9.89161620	2.373e-05	0.8708	Intergenic	-192296	TUT7	protein-coding	terminal uridylyl transferase 7
chr17.3623312	2.381e-05	-0.4063	intron (NM_002208, intron 29 of 30)	-3884	HASPIN	protein-coding	histone H3 associated protein kinase
chr9.85799841	2.382e-05	0.7209	Intergenic	82341	FRMD3	protein-coding	FERM domain containing 3
chr5.142923152	2.386e-05	0.415	Intergenic	-108076	NR3C1	protein-coding	nuclear receptor subfamily 3 group C member 1
chr11.128583600	2.403e-05	-0.2688	intron (NM_001271010, intron 1 of 9)	-17683	SENCR	ncRNA	smooth muscle and endothelial cell enriched migration/differentiation-associated lncRNA
chr18.71387198	2.426e-05	0.5288	Intergenic	395023	LINC02582	ncRNA	long intergenic non-protein coding RNA 2582
chr17.10034472	2.443e-05	0.9657	intron (NM_201433, intron 1 of 13)	67450	GAS7	protein-coding	growth arrest specific 7
chr4.105856789	2.446e-05	-0.3639	Intergenic	-210242	TET2	protein-coding	tet methylcytosine dioxygenase 2
chr5.153096649	2.447e-05	0.901	intron (NR_157093, intron 11 of 16)	181897	LINC01861	ncRNA	long intergenic non-protein coding RNA 1861
chr3.31442840	2.457e-05	-0.3868	Intergenic	-131576	STT3B	protein-coding	STT3 oligosaccharyltransferase complex catalytic subunit B
chr13.42825440	2.463e-05	-0.472	intron (NR_123715, intron 30 of 31)	-20847	AKAP11	protein-coding	A-kinase anchoring protein 11
chr22.29780227	2.467e-05	0.2973	intron (NM_001127, intron 1 of 22)	4331	AP1B1	protein-coding	adaptor related protein complex 1 subunit beta 1
chr2.150776970	2.471e-05	0.4106	Intergenic	-61266	LINC01931	ncRNA	long intergenic non-protein coding RNA 1931
chr9.97591850	2.481e-05	0.4151	intron (NM_032823, intron 5 of 14)	19607	MIR2278	ncRNA	microRNA 2278
chr11.64742882	2.484e-05	-0.8881	Intergenic	-3303	MAJIN	protein-coding	membrane anchored junction protein
chr1.191580117	2.486e-05	-0.5641	Intergenic	-382490	LINC01680	ncRNA	long intergenic non-protein coding RNA 1680
chr10.128125212	2.534e-05	0.5932	intron (NR_148989, intron 3 of 6)	10714	LOC728158	ncRNA	uncharacterized LOC728158
chr5.158608009	2.537e-05	-0.5178	intron (NM_001199381, intron 4 of 10)	26646	RNF145	protein-coding	ring finger protein 145
chr1.186871586	2.54e-05	-0.32	intron (NM_001311193, intron 5 of 15)	73506	PLA2G4A	protein-coding	phospholipase A2 group IVA
chr3.87824329	2.544e-05	0.7029	Intergenic	-17526	HTR1F	protein-coding	5-hydroxytryptamine receptor 1F
chr1.16909521	2.547e-05	-0.8491	intron (NM_017940, intron 13 of 28)	30578	NBPF1	protein-coding	NBPF member 1
chr3.136237728	2.548e-05	0.2702	intron (NM_005862, intron 7 of 33)	233491	STAG1	protein-coding	stromal antigen 1
chr10.70838396	2.551e-05	0.4613	Intergenic	-8962	SRGN	protein-coding	serglycin
chr8.117779410	2.553e-05	-0.1633	intron (NM_032334, intron 1 of 2)	648	UTP23	protein-coding	UTP23 small subunit processome component
chr19.20264421	2.563e-05	0.2405	Intergenic	-13601	ZNF486	protein-coding	zinc finger protein 486
chr7.93798920	2.577e-05	-0.4628	Intergenic	-165254	BET1	protein-coding	Bet1 golgi vesicular membrane trafficking protein
chr1.205865061	2.587e-05	-0.6292	non-coding (NR_046097, exon 3 of 3)	5914	LOC284581	ncRNA	uncharacterized LOC284581
chr1.160717418	2.601e-05	0.4445	intron (NM_001282593, intron 1 of 3)	8382	SLAMF7	protein-coding	SLAM family member 7
chr4.3331765	2.635e-05	-0.3655	intron (NM_002926, intron 2 of 16)	15892	RGS12	protein-coding	regulator of G protein signaling 12
chr18.33239364	2.64e-05	-0.4598	intron (NM_020474, intron 1 of 10)	4832	GALNT1	protein-coding	polypeptide N-acetylgalactosaminyltransferase 1
chr6.83852099	2.647e-05	-0.5418	intron (NM_015018, intron 24 of 38)	50884	PGM3	protein-coding	phosphoglucomutase 3
chr3.130906141	2.648e-05	-0.4818	intron (NM_001353037, intron 9 of 12)	159570	NEK11	protein-coding	NIMA related kinase 11
chr15.98581602	2.659e-05	0.3692	Intergenic	35335	LINC02251	ncRNA	long intergenic non-protein coding RNA 2251
chr2.42712883	2.675e-05	-0.4451	intron (NM_172344, intron 1 of 1)	8238	KCNG3	protein-coding	potassium voltage-gated channel modifier subfamily G member 3
chr14.52043458	2.697e-05	-0.505	intron (NM_001042481, intron 2 of 14)	23211	FRMD6-AS2	ncRNA	FRMD6 antisense RNA 2
chr1.69605057	2.712e-05	-0.4793	intron (NR_146608, intron 3 of 4)	83477	LINC01707	ncRNA	long intergenic non-protein coding RNA 1707
chr2.2447394	2.743e-05	-0.3869	Intergenic	-112348	MYT1L	protein-coding	myelin transcription factor 1 like
chr17.16114104	2.745e-05	-0.4672	intron (NM_006311, intron 1 of 45)	4743	NCOR1	protein-coding	nuclear receptor corepressor 1
chr18.42584244	2.759e-05	-0.4044	intron (NM_015559, intron 4 of 5)	-34114	MIR4319	ncRNA	microRNA 4319
chr7.124442947	2.765e-05	-0.8107	Intergenic	-12084	C7orf77	protein-coding	chromosome 7 open reading frame 77
chr1.64535399	2.777e-05	0.4107	intron (NM_005012, intron 4 of 8)	42488	ROR1-AS1	ncRNA	ROR1 antisense RNA 1
chr15.56466939	2.789e-05	-0.6348	intron (NM_001368073, intron 2 of 8)	15190	RFX7	protein-coding	regulatory factor X7
chr9.20669221	2.792e-05	0.5494	intron (NM_017794, intron 2 of 45)	10914	FOCAD	protein-coding	focadhesin
chr9.13444167	2.806e-05	0.3954	Intergenic	-12840	LINC01235	ncRNA	long intergenic non-protein coding RNA 1235
chr10.46951409	2.813e-05	-0.1584	promoter-TSS (NR_155740)	-62	LOC101927699	ncRNA	uncharacterized LOC101927699
chr6.144911206	2.825e-05	-0.4238	intron (NM_007124, intron 50 of 73)	184416	SNORA98	snoRNA	small nucleolar RNA, H/ACA box 98
chr13.46442630	2.851e-05	-0.3395	Intergenic	-16743	SIAH3	protein-coding	siah E3 ubiquitin protein ligase family member 3
chr6.101477293	2.861e-05	-0.7476	Intergenic	-148046	ASCC3	protein-coding	activating signal cointegrator 1 complex subunit 3
chr2.100677405	2.863e-05	0.902	intron (NM_001025108, intron 2 of 23)	44639	AFF3	protein-coding	AF4/FMR2 family member 3
chr12.332815	2.865e-05	0.5895	intron (NM_016615, intron 11 of 14)	-9493	SLC6A12	protein-coding	solute carrier family 6 member 12
chr16.14534775	2.875e-05	0.4193	intron (NM_002582, intron 23 of 23)	-70653	LINC02130	ncRNA	long intergenic non-protein coding RNA 2130
chr6.3422653	2.904e-05	0.5537	intron (NM_015482, intron 1 of 9)	22593	SLC22A23	protein-coding	solute carrier family 22 member 23
chr1.55372284	2.905e-05	0.4538	Intergenic	-19417	DHCR24	protein-coding	24-dehydrocholesterol reductase
chr10.35176180	2.93e-05	0.826	Intergenic	71485	PARD3-AS1	ncRNA	PARD3 antisense RNA 1
chr22.24411146	2.954e-05	-0.2974	intron (NM_001199281, intron 1 of 36)	3327	CABIN1	protein-coding	calcineurin binding protein 1
chr5.34776448	2.986e-05	-0.5939	intron (NM_001145525, intron 5 of 19)	-62820	TTC23L	protein-coding	tetratricopeptide repeat domain 23 like
chr12.48968970	2.991e-05	-0.4973	Intergenic	-5142	LALBA	protein-coding	lactalbumin alpha
chr5.178492144	2.992e-05	-0.2224	intron (NM_014594, intron 2 of 4)	4771	ZNF354C	protein-coding	zinc finger protein 354C
chr5.16637658	2.992e-05	0.2718	Intergenic	-20492	RETREG1	protein-coding	reticulophagy regulator 1
chr16.22952689	2.997e-05	-0.4597	Intergenic	127207	HS3ST2	protein-coding	heparan sulfate-glucosamine 3-sulfotransferase 2
chr6.144177595	3.023e-05	0.2886	intron (NM_001329953, intron 4 of 10)	-8015	ZC2HC1B	protein-coding	zinc finger C2HC-type containing 1B
chr18.41212377	3.027e-05	0.4678	Intergenic	-354923	SYT4	protein-coding	synaptotagmin 4
chr2.173514247	3.031e-05	-0.3645	Intergenic	-86325	RAPGEF4	protein-coding	Rap guanine nucleotide exchange factor 4
chr2.165584588	3.057e-05	0.3819	exon (NM_001365670, exon 5 of 14)	-40302	SNORA70F	snoRNA	small nucleolar RNA, H/ACA box 70F
chr2.96174092	3.063e-05	-0.3965	Intergenic	-23614	TRIM43B	protein-coding	tripartite motif containing 43B
chr5.51999008	3.083e-05	0.5205	Intergenic	-84741	PELO	protein-coding	pelota mRNA surveillance and ribosome rescue factor
chr16.86973670	3.119e-05	0.3153	Intergenic	-117719	LINC02181	ncRNA	long intergenic non-protein coding RNA 2181
chr20.17137754	3.141e-05	0.5548	Intergenic	-68997	PCSK2	protein-coding	proprotein convertase subtilisin/kexin type 2
chr14.25645653	3.165e-05	-0.5191	Intergenic	-126151	STXBP6	protein-coding	syntaxin binding protein 6
chr3.136783640	3.173e-05	0.5338	Intergenic	106816	IL20RB	protein-coding	interleukin 20 receptor subunit beta
chr7.149762330	3.18e-05	-0.2621	intron (NM_001351028, intron 6 of 9)	-17527	ACTR3C	protein-coding	actin related protein 3C
chr2.78445619	3.205e-05	0.4721	intron (NR_110288, intron 1 of 3)	72237	LOC101927967	ncRNA	uncharacterized LOC101927967
chr17.40638853	3.236e-05	-0.4628	intron (NM_001130020, intron 9 of 20)	-7937	MIR548AT	ncRNA	microRNA 548at
chr18.24629705	3.247e-05	-1.0815	intron (NM_001256316, intron 2 of 4)	135566	CHST9	protein-coding	carbohydrate sulfotransferase 9
chr1.23658802	3.265e-05	0.7237	intron (NM_001297622, intron 3 of 8)	11974	HNRNPR	protein-coding	heterogeneous nuclear ribonucleoprotein R
chr14.84281922	3.268e-05	-0.6286	Intergenic	1172947	LINC02301	ncRNA	long intergenic non-protein coding RNA 2301
chr6.19571083	3.337e-05	0.5428	Intergenic	121032	LOC105374960	ncRNA	uncharacterized LOC105374960
chr14.101442865	3.362e-05	0.3265	promoter-TSS (NR_003212)	52	SNORD114-19	snoRNA	small nucleolar RNA, C/D box 114-19
chr16.62400456	3.381e-05	-0.7378	Intergenic	-330115	CDH8	protein-coding	cadherin 8
chr8.101315920	3.382e-05	0.5817	promoter-TSS (NM_015435)	-434	RNF19A	protein-coding	ring finger protein 19A, RBR E3 ubiquitin protein ligase
chr8.21811870	3.383e-05	-0.2722	intron (NR_156173, intron 1 of 28)	34698	XPO7	protein-coding	exportin 7
chr5.170040636	3.384e-05	-0.6069	intron (NM_014592, intron 1 of 7)	67837	LOC105377716	ncRNA	uncharacterized LOC105377716
chr7.72929489	3.388e-05	-0.3506	intron (NM_001370402, intron 1 of 18)	7133	BAZ1B	protein-coding	bromodomain adjacent to zinc finger domain 1B
chr20.20299127	3.388e-05	-0.8286	intron (NM_015585, intron 25 of 26)	-49620	INSM1	protein-coding	INSM transcriptional repressor 1
chr1.85977800	3.428e-05	0.6176	intron (NM_001134445, intron 1 of 6)	-46959	DDAH1	protein-coding	dimethylarginine dimethylaminohydrolase 1
chr15.40237188	3.445e-05	-0.284	intron (NM_001013703, intron 3 of 38)	10873	EIF2AK4	protein-coding	eukaryotic translation initiation factor 2 alpha kinase 4
chr21.19388409	3.525e-05	-0.5702	intron (NM_001204177, intron 1 of 4)	98753	CHODL	protein-coding	chondrolectin
chr2.87603278	3.537e-05	-0.5083	Intergenic	-151667	CYTOR	ncRNA	cytoskeleton regulator RNA
chr21.25596876	3.542e-05	-0.3617	Intergenic	96813	LINC01689	ncRNA	long intergenic non-protein coding RNA 1689
chr8.42729291	3.545e-05	0.3603	intron (NM_001160225, intron 2 of 6)	22126	MIR4469	ncRNA	microRNA 4469
chr4.20549736	3.549e-05	-0.4023	intron (NM_001289136, intron 21 of 35)	19839	MIR218-1	ncRNA	microRNA 218-1
chr15.72535923	3.575e-05	-0.3698	intron (NR_136599, intron 19 of 22)	-11959	PKM	protein-coding	pyruvate kinase M1/2
chr15.37985289	3.582e-05	-0.3132	Intergenic	-241518	TMCO5A	protein-coding	transmembrane and coiled-coil domains 5A
chr18.20105028	3.611e-05	0.4265	Intergenic	-107151	CTAGE1	protein-coding	cutaneous T cell lymphoma-associated antigen 1
chr22.24270619	3.621e-05	-0.4035	Intergenic	-29503	MIF-AS1	ncRNA	MIF antisense RNA 1
chr2.15577662	3.638e-05	-0.2898	intron (NR_052013, intron 21 of 50)	123795	NBAS	protein-coding	neuroblastoma amplified sequence
chr4.42365787	3.641e-05	-0.7641	intron (NR_134668, intron 1 of 1)	27497	LOC105374428	ncRNA	uncharacterized LOC105374428
chr19.15919116	3.642e-05	-0.5513	promoter-TSS (NM_013940)	-181	OR10H1	protein-coding	olfactory receptor family 10 subfamily H member 1
chr21.44042288	3.647e-05	0.3476	Intergenic	-7084	LINC01671	ncRNA	long intergenic non-protein coding RNA 1671
chr1.119511121	3.666e-05	0.4678	intron (NM_152380, intron 1 of 7)	19844	TBX15	protein-coding	T-box transcription factor 15
chr14.90593175	3.666e-05	0.4702	intron (NM_022054, intron 1 of 1)	64838	KCNK13	protein-coding	potassium two pore domain channel subfamily K member 13
chr7.13061894	3.713e-05	-0.3168	Intergenic	334637	ARL4A	protein-coding	ADP ribosylation factor like GTPase 4A
chr19.23823793	3.713e-05	-0.2619	Intergenic	46220	ZNF675	protein-coding	zinc finger protein 675
chr1.90399607	3.739e-05	-0.3122	exon (NM_018103, exon 3 of 3)	60917	GEMIN8P4	pseudo	gem nuclear organelle associated protein 8 pseudogene 4
chr11.12715621	3.741e-05	0.138	intron (NM_021961, intron 2 of 12)	19654	TEAD1	protein-coding	TEA domain transcription factor 1
chr13.22563871	3.748e-05	0.2955	Intergenic	-111573	LINC00424	ncRNA	long intergenic non-protein coding RNA 424
chr5.8559541	3.754e-05	-0.4495	Intergenic	98504	MIR4458	ncRNA	microRNA 4458
chr4.16899004	3.792e-05	-0.4896	intron (NR_130734, intron 1 of 6)	1263	LDB2	protein-coding	LIM domain binding 2
chr18.11926293	3.797e-05	0.2944	Intergenic	-17978	MPPE1	protein-coding	metallophosphoesterase 1
chr19.4830552	3.815e-05	-0.5772	intron (NM_182919, intron 1 of 1)	1201	TICAM1	protein-coding	toll like receptor adaptor molecule 1
chr14.85511920	3.817e-05	-0.4532	Intergenic	-226355	SNORD3P3	snoRNA	small nucleolar RNA, C/D box 3 pseudogene 3
chr6.151195066	3.828e-05	-0.3897	intron (NR_146720, intron 1 of 28)	7445	MTHFD1L	protein-coding	methylenetetrahydrofolate dehydrogenase (NADP+ dependent) 1 like
chr1.52580007	3.834e-05	0.2797	Intergenic	-27753	ZFYVE9	protein-coding	zinc finger FYVE-type containing 9
chr1.52119438	3.841e-05	-0.2715	intron (NM_001350209, intron 2 of 23)	36675	OSBPL9	protein-coding	oxysterol binding protein like 9
chr17.50768828	3.845e-05	-0.5279	Intergenic	-170652	LINC02089	ncRNA	long intergenic non-protein coding RNA 2089
chr8.104546251	3.846e-05	-0.4762	intron (NM_001348492, intron 1 of 24)	-32114	LOC105375690	ncRNA	uncharacterized LOC105375690
chr22.48304093	3.878e-05	0.7197	Intergenic	276671	LOC284930	ncRNA	uncharacterized LOC284930
chr3.36137179	3.907e-05	-0.5784	Intergenic	-284799	STAC	protein-coding	SH3 and cysteine rich domain
chr11.96489010	3.932e-05	0.2898	Intergenic	247422	LINC02737	ncRNA	long intergenic non-protein coding RNA 2737
chr9.71550180	3.965e-05	0.4741	intron (NM_001278253, intron 12 of 13)	40576	LOC101927069	ncRNA	uncharacterized LOC101927069
chr2.109101753	3.989e-05	-0.6007	intron (NR_028063, intron 12 of 21)	36092	GCC2	protein-coding	GRIP and coiled-coil domain containing 2
chr12.31541850	3.989e-05	0.6014	intron (NM_144973, intron 20 of 20)	-19616	LINC02387	ncRNA	long intergenic non-protein coding RNA 2387
chr1.159917398	3.991e-05	0.413	Intergenic	-1996	IGSF9	protein-coding	immunoglobulin superfamily member 9
chr3.116886374	4.001e-05	-0.4001	Intergenic	246097	LINC00901	ncRNA	long intergenic non-protein coding RNA 901
chr1.202434352	4.089e-05	-0.5876	intron (NM_032103, intron 1 of 11)	2511	PPP1R12B	protein-coding	protein phosphatase 1 regulatory subunit 12B
chr13.98517355	4.094e-05	-0.9295	Intergenic	-88573	IPO5	protein-coding	importin 5
chr10.115130995	4.107e-05	-0.3555	Intergenic	-179594	HABP2	protein-coding	hyaluronan binding protein 2
chr4.112950994	4.111e-05	-0.4535	Intergenic	-115615	FAM241A	protein-coding	family with sequence similarity 241 member A
chr18.40047216	4.111e-05	-0.4063	intron (NR_046174, intron 6 of 9)	280584	LINC00907	ncRNA	long intergenic non-protein coding RNA 907
chr11.30041176	4.13e-05	-0.589	Intergenic	-2600	KCNA4	protein-coding	potassium voltage-gated channel subfamily A member 4
chr12.120585302	4.156e-05	0.4441	intron (NM_006836, intron 37 of 57)	8000	MIR4498	ncRNA	microRNA 4498
chr2.27362964	4.167e-05	0.2438	promoter-TSS (NM_178553)	-687	PRR30	protein-coding	proline rich 30
chr11.91249887	4.186e-05	-0.6324	Intergenic	-647518	MIR1261	ncRNA	microRNA 1261
chr2.77552488	4.198e-05	-0.5905	intron (NR_146416, intron 1 of 1)	197013	LRRTM4	protein-coding	leucine rich repeat transmembrane neuronal 4
chr1.155322319	4.198e-05	0.3645	intron (NM_001366177, intron 17 of 27)	-6084	MIR555	ncRNA	microRNA 555
chr6.85788476	4.209e-05	0.6143	Intergenic	311427	LINC02535	ncRNA	long intergenic non-protein coding RNA 2535
chr7.5244326	4.212e-05	0.5863	intron (NM_015610, intron 3 of 12)	-9573	WIPI2	protein-coding	WD repeat domain, phosphoinositide interacting 2
chr15.33885084	4.22e-05	-0.5281	intron (NM_001036, intron 16 of 103)	281917	RYR3	protein-coding	ryanodine receptor 3
chr7.95388993	4.233e-05	-0.4512	Intergenic	-12824	DYNC1I1	protein-coding	dynein cytoplasmic 1 intermediate chain 1
chr2.120148664	4.251e-05	0.3807	Intergenic	23414	DBI	protein-coding	diazepam binding inhibitor, acyl-CoA binding protein
chr10.113499100	4.263e-05	-0.7266	Intergenic	444422	GPAM	protein-coding	glycerol-3-phosphate acyltransferase, mitochondrial
chr2.85230318	4.274e-05	-0.4156	intron (NM_020122, intron 1 of 6)	32035	KCMF1	protein-coding	potassium channel modulatory factor 1
chr2.140295048	4.283e-05	-1.1325	Intergenic	640155	YY1P2	pseudo	YY1 transcription factor pseudogene 2
chr13.28492964	4.293e-05	-0.6998	Intergenic	-1172	PDX1	protein-coding	pancreatic and duodenal homeobox 1
chr9.6605102	4.298e-05	-0.7951	intron (NM_000170, intron 6 of 24)	40589	GLDC	protein-coding	glycine decarboxylase
chr5.54524676	4.312e-05	0.5864	Intergenic	-1534	MCIDAS	protein-coding	multiciliate differentiation and DNA synthesis associated cell cycle protein
chr19.7665262	4.337e-05	-0.9787	intron (NM_020902, intron 1 of 16)	4514	CAMSAP3	protein-coding	calmodulin regulated spectrin associated protein family member 3
chr16.72576518	4.34e-05	-0.6194	intron (NR_159371, intron 1 of 5)	122350	LINC01572	ncRNA	long intergenic non-protein coding RNA 1572
chr3.40928783	4.341e-05	-0.4214	Intergenic	-312212	CTNNB1	protein-coding	catenin beta 1
chr13.33299395	4.349e-05	0.2919	intron (NM_015032, intron 19 of 34)	138807	PDS5B	protein-coding	PDS5 cohesin associated factor B
chr14.52021767	4.352e-05	0.3907	intron (NR_047477, intron 2 of 3)	44902	FRMD6-AS2	ncRNA	FRMD6 antisense RNA 2
chr12.107685016	4.365e-05	0.6581	Intergenic	-27194	BTBD11	protein-coding	BTB domain containing 11
chr11.107026084	4.367e-05	-0.4145	Intergenic	-136883	GUCY1A2	protein-coding	guanylate cyclase 1 soluble subunit alpha 2
chr16.75335300	4.398e-05	-0.4076	intron (NM_006324, intron 6 of 6)	-33396	BCAR1	protein-coding	BCAR1 scaffold protein, Cas family member
chr2.151855373	4.411e-05	-0.7046	Intergenic	263003	RBM43	protein-coding	RNA binding motif protein 43
chr6.139430893	4.42e-05	-0.9557	Intergenic	-25323	HECA	protein-coding	hdc homolog, cell cycle regulator
chr14.25040638	4.429e-05	-0.7573	Intergenic	4817	CTSG	protein-coding	cathepsin G
chr11.128409932	4.445e-05	0.2778	intron (NM_001143820, intron 3 of 9)	13896	ETS1-AS1	ncRNA	ETS1 antisense RNA 1
chr10.106715794	4.47e-05	-0.7664	intron (NM_014978, intron 3 of 26)	-289821	SORCS3-AS1	ncRNA	SORCS3 antisense RNA 1
chr6.139931938	4.506e-05	-0.3031	Intergenic	-136206	LINC01625	ncRNA	long intergenic non-protein coding RNA 1625
chr3.24361383	4.513e-05	0.8266	intron (NM_001128177, intron 2 of 10)	168569	LOC101927854	ncRNA	uncharacterized LOC101927854
chr8.40492169	4.517e-05	-0.2857	intron (NM_001135731, intron 4 of 5)	263175	ZMAT4	protein-coding	zinc finger matrin-type 4
chr8.138757280	4.519e-05	-0.4106	Intergenic	-331450	LOC101927915	ncRNA	uncharacterized LOC101927915
chr6.13540928	4.547e-05	-0.3438	Intergenic	-33832	SIRT5	protein-coding	sirtuin 5
chr11.55785462	4.551e-05	0.3134	Intergenic	-12432	OR5AS1	protein-coding	olfactory receptor family 5 subfamily AS member 1
chr9.2715113	4.568e-05	-0.665	Intergenic	-2396	KCNV2	protein-coding	potassium voltage-gated channel modifier subfamily V member 2
chr18.33553057	4.573e-05	-0.2365	intron (NM_001201476, intron 2 of 3)	416	C18orf21	protein-coding	chromosome 18 open reading frame 21
chr17.50103840	4.623e-05	0.6064	intron (NM_001082533, intron 3 of 9)	132233	CA10	protein-coding	carbonic anhydrase 10
chr7.23839770	4.636e-05	0.3933	intron (NM_001260505, intron 22 of 22)	89933	STK31	protein-coding	serine/threonine kinase 31
chr9.28273170	4.656e-05	-0.4296	intron (NM_152570, intron 5 of 6)	446132	LINGO2	protein-coding	leucine rich repeat and Ig domain containing 2
chr4.30490370	4.658e-05	0.5728	Intergenic	-231620	PCDH7	protein-coding	protocadherin 7
chr14.77274971	4.664e-05	0.3083	intron (NM_001370746, intron 2 of 11)	4253	ANGEL1	protein-coding	angel homolog 1
chr16.24202462	4.675e-05	0.2611	exon (NM_002738, exon 16 of 17)	-11974	MIR1273H	ncRNA	microRNA 1273h
chr3.140921440	4.676e-05	-0.9997	Intergenic	-29226	PXYLP1	protein-coding	2-phosphoxylose phosphatase 1
chr1.224928612	4.685e-05	0.6002	TTS (NR_136288)	124594	CNIH3	protein-coding	cornichon family AMPA receptor auxiliary protein 3
chr12.68832342	4.726e-05	0.2835	intron (NR_120458, intron 2 of 3)	12921	LINC02384	ncRNA	long intergenic non-protein coding RNA 2384
chr1.92449353	4.758e-05	-0.41	intron (NM_001242805, intron 13 of 19)	31645	BRDT	protein-coding	bromodomain testis associated
chr3.186051804	4.765e-05	-1.1836	intron (NM_001346, intron 1 of 24)	28218	DGKG	protein-coding	diacylglycerol kinase gamma
chr20.276133	4.766e-05	-0.3878	Intergenic	-2077	ZCCHC3	protein-coding	zinc finger CCHC-type containing 3
chr19.32630903	4.773e-05	-0.9235	Intergenic	-34082	LINC01782	ncRNA	long intergenic non-protein coding RNA 1782
chr2.34332823	4.776e-05	-0.5835	intron (NR_126403, intron 4 of 5)	40531	LINC01318	ncRNA	long intergenic non-protein coding RNA 1318
chr3.8978435	4.781e-05	-0.5158	intron (NM_020165, intron 6 of 12)	26720	RAD18	protein-coding	RAD18 E3 ubiquitin protein ligase
chr16.80701640	4.811e-05	0.3555	intron (NM_152342, intron 2 of 6)	-94936	LINC01227	ncRNA	long intergenic non-protein coding RNA 1227
chr5.127203317	4.82e-05	-0.5468	intron (NM_001317938, intron 5 of 6)	164237	CCDC192	protein-coding	coiled-coil domain containing 192
chr8.17940228	4.834e-05	0.6893	intron (NM_001127505, intron 1 of 13)	476	ASAH1	protein-coding	N-acylsphingosine amidohydrolase 1
chr20.52761687	4.843e-05	-0.3137	Intergenic	28837	CYP24A1	protein-coding	cytochrome P450 family 24 subfamily A member 1
chr9.124261141	4.857e-05	-0.2903	intron (NR_003191, intron 1 of 6)	1164	GGTA1P	pseudo	glycoprotein alpha-galactosyltransferase 1, pseudogene
chr13.38247130	4.892e-05	0.3932	intron (NM_001354806, intron 4 of 9)	-74150	POSTN	protein-coding	periostin
chr6.135264510	4.924e-05	0.2512	intron (NM_170771, intron 2 of 5)	6728	ALDH8A1	protein-coding	aldehyde dehydrogenase 8 family member A1
chr16.12801026	4.94e-05	-0.6255	intron (NM_018340, intron 2 of 3)	-13151	MIR4718	ncRNA	microRNA 4718
chr1.87634326	4.945e-05	-0.4248	non-coding (NR_026989, exon 3 of 3)	36718	LINC01140	ncRNA	long intergenic non-protein coding RNA 1140
chr10.108174572	4.95e-05	-0.4715	Intergenic	274650	LINC02624	ncRNA	long intergenic non-protein coding RNA 2624
chr12.102719762	4.955e-05	-0.4758	Intergenic	-128152	PMCH	protein-coding	pro-melanin concentrating hormone
chr9.26417862	4.957e-05	0.5568	Intergenic	351190	LOC100506422	protein-coding	putative deoxyuridine 5'-triphosphate nucleotidohydrolase-like protein FLJ16323
chr8.26748715	4.966e-05	-0.6651	Intergenic	-23921	ADRA1A	protein-coding	adrenoceptor alpha 1A
chr6.53126555	4.971e-05	0.2436	Intergenic	-15235	MIR5685	ncRNA	microRNA 5685
chr7.46344407	4.978e-05	-0.4698	Intergenic	-383537	IGFBP3	protein-coding	insulin like growth factor binding protein 3
chr1.237265030	5.014e-05	0.4972	intron (NM_001035, intron 1 of 104)	59547	RYR2	protein-coding	ryanodine receptor 2
chr3.95881282	5.018e-05	0.474	Intergenic	-197525	MIR8060	ncRNA	microRNA 8060
chr7.107938396	5.026e-05	-0.5739	5' UTR (NM_001371163, exon 4 of 32)	30573
chr9.23585493	5.039e-05	0.3946	intron (NR_121602, intron 11 of 27)	86903	LOC101929563	ncRNA	uncharacterized LOC101929563
chr2.5012110	5.042e-05	0.5196	Intergenic	-308299	LINC01249	ncRNA	long intergenic non-protein coding RNA 1249
chr1.99143735	5.054e-05	-0.5301	intron (NM_001364903, intron 2 of 9)	16459	SNX7	protein-coding	sorting nexin 7
chr10.26014067	5.075e-05	-0.7454	intron (NR_108068, intron 2 of 2)	73427	LINC00836	ncRNA	long intergenic non-protein coding RNA 836
chr4.38491465	5.077e-05	0.375	intron (NR_110951, intron 2 of 7)	-19922	LINC01259	ncRNA	long intergenic non-protein coding RNA 1259
chr8.73129058	5.094e-05	0.4472	intron (NR_033867, intron 12 of 19)	34810	LOC392232	pseudo	transient receptor potential cation channel subfamily A member 1 pseudogene
chr13.82951401	5.133e-05	-0.5289	Intergenic	-1150284	LINC00564	ncRNA	long intergenic non-protein coding RNA 564
chr7.96647114	5.135e-05	0.2693	Intergenic	-3738	DLX6-AS1	ncRNA	DLX6 antisense RNA 1
chr15.44301263	5.16e-05	0.504	intron (NM_001322949, intron 1 of 15)	-130895	PIN4P1	pseudo	peptidylprolyl cis/trans isomerase, NIMA-interacting 4 pseudogene 1
chr20.49189109	5.175e-05	-0.9994	intron (NM_001278618, intron 3 of 8)	-13213	MIR645	ncRNA	microRNA 645
chr2.151232514	5.192e-05	-0.51	Intergenic	111694	RND3	protein-coding	Rho family GTPase 3
chr8.60961961	5.198e-05	-0.4312	Intergenic	231997	CA8	protein-coding	carbonic anhydrase 8
chr6.70989026	5.211e-05	-0.3958	intron (NM_078485, intron 4 of 31)	3873	COL9A1	protein-coding	collagen type IX alpha 1 chain
chr6.1726837	5.212e-05	0.5692	intron (NM_001253846, intron 8 of 10)	116688	FOXC1	protein-coding	forkhead box C1
chr13.104591972	5.216e-05	0.3393	Intergenic	514423	LINC01309	ncRNA	long intergenic non-protein coding RNA 1309
chr8.27363693	5.22e-05	0.5999	intron (NM_001256484, intron 4 of 18)	15034	EPHX2	protein-coding	epoxide hydrolase 2
chr20.25410630	5.224e-05	0.3542	intron (NM_021067, intron 5 of 6)	22312	GINS1	protein-coding	GINS complex subunit 1
chr1.5321883	5.238e-05	0.575	Intergenic	600917	MIR4689	ncRNA	microRNA 4689
chr9.66538737	5.26e-05	0.3133	intron (NR_122076, intron 1 of 5)	-14462	LOC728673	ncRNA	uncharacterized LOC728673
chr3.155430211	5.282e-05	-0.3031	intron (NM_001349251, intron 1 of 22)	-8159	PLCH1	protein-coding	phospholipase C eta 1
chr14.102663385	5.291e-05	-0.3474	intron (NM_001353661, intron 3 of 3)	38377	MOK	protein-coding	MOK protein kinase
chr6.118412033	5.298e-05	-0.6266	intron (NR_134601, intron 1 of 2)	4968	LOC105377967	ncRNA	uncharacterized LOC105377967
chr2.55275450	5.316e-05	0.4731	promoter-TSS (NM_001321863)	351	RTN4	protein-coding	reticulon 4
chr7.152331459	5.341e-05	0.3141	Intergenic	41766	XRCC2	protein-coding	X-ray repair cross complementing 2
chr18.58411839	5.342e-05	0.4592	Intergenic	-371832	MC4R	protein-coding	melanocortin 4 receptor
chr14.56227534	5.348e-05	-0.3699	Intergenic	-5428	RPL13AP3	pseudo	ribosomal protein L13a pseudogene 3
chr5.125432626	5.351e-05	-0.9039	Intergenic	-82643	LINC02039	ncRNA	long intergenic non-protein coding RNA 2039
chr10.62683644	5.383e-05	-0.6759	intron (NM_001350908, intron 2 of 11)	20298	RHOBTB1	protein-coding	Rho related BTB domain containing 1
chr11.105443783	5.397e-05	0.3539	Intergenic	-37016	GRIA4	protein-coding	glutamate ionotropic receptor AMPA type subunit 4
chr9.74682287	5.41e-05	-0.3697	Intergenic	-6767	C9orf57	protein-coding	chromosome 9 open reading frame 57
chr1.236791961	5.424e-05	0.2705	Intergenic	-24146	HEATR1	protein-coding	HEAT repeat containing 1
chr5.77614456	5.427e-05	-0.3299	Intergenic	-23878	AP3B1	protein-coding	adaptor related protein complex 3 subunit beta 1
chr21.21185520	5.448e-05	-0.5571	Intergenic	86548	LINC01683	ncRNA	long intergenic non-protein coding RNA 1683
chr9.18692424	5.453e-05	-0.5584	intron (NM_001040272, intron 13 of 28)	119121	MIR3152	ncRNA	microRNA 3152
chr3.120442022	5.473e-05	0.2816	intron (NR_157022, intron 3 of 8)	19504	RABL3	protein-coding	RAB, member of RAS oncogene family like 3
chr9.100291813	5.48e-05	-0.7856	intron (NM_001166116, intron 2 of 9)	27866	TMOD1	protein-coding	tropomodulin 1
chr9.73732410	5.501e-05	0.6604	intron (NM_001366143, intron 1 of 25)	4126	TRPM3	protein-coding	transient receptor potential cation channel subfamily M member 3
chr8.115893071	5.504e-05	0.7689	Intergenic	787168	TRPS1	protein-coding	transcriptional repressor GATA binding 1
chr6.35095774	5.513e-05	0.2657	intron (NM_001366329, intron 2 of 7)	13341	TCP11	protein-coding	t-complex 11
chr8.110106637	5.534e-05	-0.344	intron (NM_003301, intron 2 of 2)	7781	TRHR	protein-coding	thyrotropin releasing hormone receptor
chr5.144911970	5.535e-05	0.7217	Intergenic	302934	PRELID2	protein-coding	PRELI domain containing 2
chr20.58649555	5.552e-05	-0.6664	Intergenic	-13185	LOC729296	ncRNA	uncharacterized LOC729296
chr9.23353978	5.56e-05	-0.3516	Intergenic	318418	LOC101929563	ncRNA	uncharacterized LOC101929563
chr1.104697718	5.574e-05	0.4498	Intergenic	82074	LOC100129138	pseudo	THAP domain containing 3 pseudogene
chr5.118866952	5.579e-05	-0.2701	intron (NM_001292028, intron 21 of 23)	78761	HSD17B4	protein-coding	hydroxysteroid 17-beta dehydrogenase 4
chr8.510437	5.587e-05	0.3464	Intergenic	-14657	TDRP	protein-coding	testis development related protein
chr11.115186471	5.599e-05	-0.3552	intron (NM_001301044, intron 1 of 10)	-17824	LOC105369509	ncRNA	uncharacterized LOC105369509
chr21.37017806	5.605e-05	-0.8644	Intergenic	-64745	LOC100506403	ncRNA	uncharacterized LOC100506403
chr20.33616184	5.617e-05	-0.4282	intron (NM_015638, intron 8 of 18)	-37910	MIR499B	ncRNA	microRNA 499b
chr4.62364817	5.619e-05	-0.6536	intron (NM_001371342, intron 2 of 20)	296928
chr3.179514746	5.671e-05	0.3902	non-coding (NR_146167, exon 14 of 14)	-101235	PEX5L-AS2	ncRNA	PEX5L antisense RNA 2
chr11.67919816	5.671e-05	-0.5397	Intergenic	-30959	CHKA	protein-coding	choline kinase alpha
chr1.246029366	5.69e-05	0.4778	intron (NM_022743, intron 8 of 11)	551347	SMYD3	protein-coding	SET and MYND domain containing 3
chr7.8673012	5.711e-05	-0.4569	intron (NM_152745, intron 2 of 2)	199774	NXPH1	protein-coding	neurexophilin 1
chr4.144234654	5.722e-05	0.6108	Intergenic	-23374	GAB1	protein-coding	GRB2 associated binding protein 1
chr2.198762559	5.747e-05	0.2974	intron (NM_006226, intron 1 of 5)	93243	PLCL1	protein-coding	phospholipase C like 1 (inactive)
chr7.47353337	5.767e-05	-0.6076	intron (NM_022748, intron 20 of 30)	151063	SNORD151	snoRNA	small nucleolar RNA, C/D box 151
chr1.196288931	5.791e-05	0.2583	intron (NR_146057, intron 18 of 26)	-231087	LINC01724	ncRNA	long intergenic non-protein coding RNA 1724
chr10.60810403	5.811e-05	-0.4412	Intergenic	51126	LINC00844	ncRNA	long intergenic non-protein coding RNA 844
chr21.36376792	5.813e-05	-0.85	intron (NM_001754, intron 2 of 8)	34930	RUNX1-IT1	ncRNA	RUNX1 intronic transcript 1
chr16.62005181	5.822e-05	-0.3946	intron (NM_001796, intron 2 of 11)	65160	CDH8	protein-coding	cadherin 8
chr5.86568397	5.872e-05	-0.3145	intron (NM_022650, intron 1 of 24)	3657	RASA1	protein-coding	RAS p21 protein activator 1
chr4.127721686	5.892e-05	0.6713	Intergenic	-832425	INTU	protein-coding	inturned planar cell polarity protein
chr2.202317236	5.902e-05	-0.5134	intron (NM_001206864, intron 1 of 11)	774	STRADB	protein-coding	STE20 related adaptor beta
chr6.162958397	5.91e-05	-0.3869	intron (NM_013987, intron 1 of 10)	-189766	PACRG	protein-coding	parkin coregulated
chr4.5548348	5.92e-05	-0.944	Intergenic	21466	LINC01587	ncRNA	long intergenic non-protein coding RNA 1587
chr6.122131767	5.974e-05	-0.7179	Intergenic	374976	GJA1	protein-coding	gap junction protein alpha 1
chr5.63797820	6e-05	0.4102	Intergenic	-4021	RGS7BP	protein-coding	regulator of G protein signaling 7 binding protein
chr17.16464681	6.004e-05	0.3816	intron (NM_020653, intron 5 of 5)	7836	ZNF287	protein-coding	zinc finger protein 287
chr2.25477558	6.01e-05	0.238	intron (NR_135490, intron 6 of 23)	-2375	DNMT3A	protein-coding	DNA methyltransferase 3 alpha
chr8.117539763	6.012e-05	-0.3264	Intergenic	-124575	LOC105375713	ncRNA	uncharacterized LOC105375713
chr3.58804780	6.039e-05	-0.451	intron (NM_001351530, intron 13 of 15)	-5416	C3orf67-AS1	ncRNA	C3orf67 antisense RNA 1
chr17.45558021	6.068e-05	0.2449	intron (NR_033934, intron 4 of 5)	11964	MRPL45P2	pseudo	mitochondrial ribosomal protein L45 pseudogene 2
chr1.228405741	6.077e-05	-0.4837	intron (NM_001098623, intron 8 of 104)	-4377	OBSCN-AS1	ncRNA	OBSCN antisense RNA 1
chr4.166623641	6.094e-05	-0.523	intron (NR_121676, intron 3 of 5)	17851	LINC01179	ncRNA	long intergenic non-protein coding RNA 1179
chr8.5527371	6.104e-05	-0.811	Intergenic	-674936	CSMD1	protein-coding	CUB and Sushi multiple domains 1
chr12.33968087	6.114e-05	-0.618	Intergenic	-207343	ALG10	protein-coding	ALG10 alpha-1,2-glucosyltransferase
chr7.110358681	6.117e-05	0.701	intron (NM_001350963, intron 5 of 5)	-372380	LRRN3	protein-coding	leucine rich repeat neuronal 3
chr3.67100565	6.131e-05	-0.551	Intergenic	51835	KBTBD8	protein-coding	kelch repeat and BTB domain containing 8
chr10.98620124	6.137e-05	-0.2857	intron (NM_001346516, intron 2 of 7)	27423	LCOR	protein-coding	ligand dependent nuclear receptor corepressor
chr15.94890873	6.148e-05	-0.3332	intron (NM_018349, intron 7 of 21)	-8285	MCTP2	protein-coding	multiple C2 and transmembrane domain containing 2
chr4.92247368	6.151e-05	-0.622	intron (NM_001145065, intron 10 of 10)	951084	LNCPRESS2	ncRNA	lncRNA p53 regulated and ESC associated 2
chr19.53528709	6.159e-05	-0.4124	Intergenic	11366	ERVV-1	protein-coding	endogenous retrovirus group V member 1, envelope
chr1.26174108	6.173e-05	-0.4612	intron (NM_024037, intron 1 of 2)	11839	AUNIP	protein-coding	aurora kinase A and ninein interacting protein
chr9.127908544	6.177e-05	-0.3511	TTS (NM_001123369)	-2738	SCAI	protein-coding	suppressor of cancer cell invasion
chr8.41567764	6.193e-05	-0.3854	intron (NM_020477, intron 16 of 41)	-44973	ANK1	protein-coding	ankyrin 1
chr11.47825036	6.226e-05	0.343	exon (NM_015231, exon 22 of 36)	-36144	FNBP4	protein-coding	formin binding protein 4
chr14.41021154	6.236e-05	-0.4416	Intergenic	-402761	LINC02315	ncRNA	long intergenic non-protein coding RNA 2315
chr2.200951793	6.237e-05	0.557	Intergenic	-131580	TYW5	protein-coding	tRNA-yW synthesizing protein 5
chr17.20909456	6.244e-05	0.4859	intron (NM_015276, intron 10 of 12)	36867	USP22	protein-coding	ubiquitin specific peptidase 22
chr9.26863950	6.276e-05	-0.5387	intron (NM_001167575, intron 4 of 5)	28849	CAAP1	protein-coding	caspase activity and apoptosis inhibitor 1
chr1.12784387	6.291e-05	-0.8102	intron (NM_001103170, intron 3 of 3)	8270	AADACL3	protein-coding	arylacetamide deacetylase like 3
chr9.24655805	6.304e-05	0.4389	Intergenic	-109911	IZUMO3	protein-coding	IZUMO family member 3
chr16.15615060	6.314e-05	-0.6935	intron (NM_001142469, intron 2 of 5)	18938	BMERB1	protein-coding	bMERB domain containing 1
chr5.180255961	6.316e-05	-0.3912	TTS (NR_045680)	-1995	LINC00847	ncRNA	long intergenic non-protein coding RNA 847
chr1.4196963	6.343e-05	-0.622	Intergenic	-187924	LINC01345	ncRNA	long intergenic non-protein coding RNA 1345
chr4.101005763	6.351e-05	-0.5068	Intergenic	-105426	LOC101929353	ncRNA	uncharacterized LOC101929353
chr3.69115538	6.357e-05	0.7787	intron (NM_003968, intron 6 of 17)	13977	UBA3	protein-coding	ubiquitin like modifier activating enzyme 3
chr1.199304023	6.359e-05	0.3656	intron (NR_147896, intron 3 of 3)	186298	LINC02789	ncRNA	long intergenic non-protein coding RNA 2789
chr7.3241340	6.362e-05	-0.5036	Intergenic	-43135	LOC100129603	ncRNA	uncharacterized LOC100129603
chr15.92966754	6.363e-05	0.3595	intron (NM_001330416, intron 1 of 4)	29638	ST8SIA2	protein-coding	ST8 alpha-N-acetyl-neuraminide alpha-2,8-sialyltransferase 2
chr4.138940704	6.372e-05	0.4495	Intergenic	-69463	SLC7A11-AS1	ncRNA	SLC7A11 antisense RNA 1
chr22.31586094	6.39e-05	0.4262	intron (NR_024210, intron 2 of 6)	-22189	LIMK2	protein-coding	LIM domain kinase 2
chr6.152206737	6.411e-05	-0.4654	intron (NM_000125, intron 3 of 7)	76496	ESR1	protein-coding	estrogen receptor 1
chr11.128863151	6.411e-05	-0.4976	intron (NM_001142685, intron 11 of 21)	30931	ARHGAP32	protein-coding	Rho GTPase activating protein 32
chr4.48772745	6.43e-05	-0.307	intron (NM_015030, intron 1 of 63)	9570	FRYL	protein-coding	FRY like transcription coactivator
chr5.91892952	6.436e-05	0.3609	Intergenic	1014096	NR2F1-AS1	ncRNA	NR2F1 antisense RNA 1
chr2.113656099	6.44e-05	-0.4335	Intergenic	-14448	IL37	protein-coding	interleukin 37
chr3.1511195	6.441e-05	-0.3859	Intergenic	376488	CNTN6	protein-coding	contactin 6
chr10.115448001	6.483e-05	0.3821	intron (NM_001227, intron 1 of 6)	8331	CASP7	protein-coding	caspase 7
chr6.91545159	6.487e-05	-0.3493	Intergenic	-248369	MAP3K7	protein-coding	mitogen-activated protein kinase kinase kinase 7
chr13.28048710	6.487e-05	-0.3884	Intergenic	-23972	MTIF3	protein-coding	mitochondrial translational initiation factor 3
chr2.27994244	6.494e-05	-0.3247	promoter-TSS (NM_004891)	-339	MRPL33	protein-coding	mitochondrial ribosomal protein L33
chr2.177235380	6.501e-05	1.4299	Intergenic	101211	MTX2	protein-coding	metaxin 2
chr12.120279387	6.514e-05	-0.2635	intron (NM_001206999, intron 5 of 47)	35736	CIT	protein-coding	citron rho-interacting serine/threonine kinase
chr8.123497388	6.522e-05	0.3684	intron (NR_131202, intron 2 of 3)	83494	SMILR	ncRNA	smooth muscle induced lncRNA, enhancer of proliferation
chr11.16059816	6.53e-05	0.3513	intron (NM_001367873, intron 12 of 15)	-68650	MIR6073	ncRNA	microRNA 6073
chr7.129083717	6.571e-05	-0.3833	intron (NM_001134336, intron 2 of 19)	9445	STRIP2	protein-coding	striatin interacting protein 2
chr3.157638631	6.592e-05	-0.3132	Intergenic	185320	SHOX2	protein-coding	short stature homeobox 2
chr5.111943286	6.605e-05	0.5161	Intergenic	-20846	LINC02200	ncRNA	long intergenic non-protein coding RNA 2200
chr11.105271314	6.605e-05	-0.5555	Intergenic	-209485	GRIA4	protein-coding	glutamate ionotropic receptor AMPA type subunit 4
chr16.75531078	6.617e-05	-0.7279	Intergenic	-1740	CHST6	protein-coding	carbohydrate sulfotransferase 6
chr8.105336127	6.63e-05	-0.3086	Intergenic	-15896	DCSTAMP	protein-coding	dendrocyte expressed seven transmembrane protein
chr17.2525132	6.646e-05	-0.6529	intron (NM_000430, intron 1 of 10)	28185	PAFAH1B1	protein-coding	platelet activating factor acetylhydrolase 1b regulatory subunit 1
chr8.75116173	6.647e-05	-0.6794	Intergenic	117422	JPH1	protein-coding	junctophilin 1
chr10.24972990	6.658e-05	0.3812	intron (NM_001367454, intron 2 of 25)	38686	ARHGAP21	protein-coding	Rho GTPase activating protein 21
chr17.12330449	6.669e-05	0.454	Intergenic	-122835	LINC00670	ncRNA	long intergenic non-protein coding RNA 670
chr17.56770338	6.678e-05	-0.1619	promoter-TSS (NM_031272)	376	RAD51C	protein-coding	RAD51 paralog C
chr1.143943035	6.686e-05	0.745	Intergenic	-28189	FAM72D	protein-coding	family with sequence similarity 72 member D
chr12.102826445	6.69e-05	0.3816	intron (NM_000618, intron 2 of 3)	45882	IGF1	protein-coding	insulin like growth factor 1
chr3.115389300	6.707e-05	-0.2941	intron (NM_001130064, intron 2 of 3)	46944	GAP43	protein-coding	growth associated protein 43
chr4.14993237	6.721e-05	-0.3639	intron (NR_038857, intron 5 of 7)	10431	CPEB2-DT	ncRNA	CPEB2 divergent transcript
chr6.23672973	6.742e-05	-0.3988	Intergenic	-453469	NRSN1	protein-coding	neurensin 1
chr14.104907288	6.752e-05	-0.9817	Intergenic	-138812	C14orf180	protein-coding	chromosome 14 open reading frame 180
chr5.54517076	6.765e-05	-0.8778	intron (NM_001190787, intron 5 of 6)	6066	MCIDAS	protein-coding	multiciliate differentiation and DNA synthesis associated cell cycle protein
chr4.10553779	6.767e-05	0.7771	intron (NM_052964, intron 8 of 18)	-94730	ZNF518B	protein-coding	zinc finger protein 518B
chr5.90877770	6.777e-05	0.3387	Intergenic	-198637	ARRDC3	protein-coding	arrestin domain containing 3
chr18.53660792	6.78e-05	-0.2175	Intergenic	-48716	LINC01905	ncRNA	long intergenic non-protein coding RNA 1905
chr18.8648375	6.792e-05	0.4224	Intergenic	38933	RAB12	protein-coding	RAB12, member RAS oncogene family
chr9.129989650	6.795e-05	0.3674	Intergenic	-36290	GARNL3	protein-coding	GTPase activating Rap/RanGAP domain like 3
chr16.22922090	6.804e-05	-0.5357	intron (NM_006043, intron 1 of 1)	96608	HS3ST2	protein-coding	heparan sulfate-glucosamine 3-sulfotransferase 2
chr13.73073964	6.809e-05	-0.6439	Intergenic	227802	MZT1	protein-coding	mitotic spindle organizing protein 1
chr12.26326077	6.812e-05	-0.7511	Intergenic	-22191	SSPN	protein-coding	sarcospan
chr9.75471667	6.817e-05	0.9106	Intergenic	17357	LINC01474	ncRNA	long intergenic non-protein coding RNA 1474
chr5.54567196	6.855e-05	-0.3916	intron (NR_144323, intron 18 of 26)	36325	DHX29	protein-coding	DExH-box helicase 29
chr11.111683757	6.864e-05	0.3486	intron (NR_147984, intron 13 of 15)	-46645	PPP2R1B	protein-coding	protein phosphatase 2 scaffold subunit Abeta
chr7.80362498	6.891e-05	-0.4476	Intergenic	86530	CD36	protein-coding	CD36 molecule
chr12.115027007	6.894e-05	-0.61	Intergenic	94972	TBX3	protein-coding	T-box transcription factor 3
chr4.113488873	6.895e-05	0.4943	intron (NM_001350397, intron 15 of 26)	-51538	NEUROG2	protein-coding	neurogenin 2
chr18.3776567	6.908e-05	0.3144	intron (NM_001242762, intron 2 of 9)	68790	DLGAP1	protein-coding	DLG associated protein 1
chr4.41936094	6.925e-05	0.3072	Intergenic	-1351	TMEM33	protein-coding	transmembrane protein 33
chr6.18388288	6.931e-05	0.2869	intron (NM_182757, intron 1 of 7)	708	RNF144B	protein-coding	ring finger protein 144B
chr13.98360138	6.932e-05	0.5059	Intergenic	-245790	IPO5	protein-coding	importin 5
chr1.15638065	6.958e-05	0.4745	intron (NM_052929, intron 7 of 30)	32313	LOC101927417	ncRNA	uncharacterized LOC101927417
chr5.156682740	6.959e-05	-0.4547	TTS (NM_005546)	-10392	CYFIP2	protein-coding	cytoplasmic FMR1 interacting protein 2
chr8.87732183	6.971e-05	0.4111	intron (NM_019098, intron 3 of 17)	23719	CNGB3	protein-coding	cyclic nucleotide gated channel beta 3
chr18.77460663	6.983e-05	-0.5055	intron (NM_048368, intron 4 of 11)	19234	CTDP1	protein-coding	CTD phosphatase subunit 1
chr4.149076462	6.997e-05	0.4551	intron (NM_000901, intron 4 of 8)	287103	NR3C2	protein-coding	nuclear receptor subfamily 3 group C member 2
chr7.158482080	6.998e-05	0.4094	intron (NM_017760, intron 6 of 27)	15414	NCAPG2	protein-coding	non-SMC condensin II complex subunit G2
chr11.80630546	7.002e-05	-0.569	Intergenic	-156701	LINC02720	ncRNA	long intergenic non-protein coding RNA 2720
chr6.28443073	7.03e-05	0.6673	Intergenic	-31806	ZSCAN23	protein-coding	zinc finger and SCAN domain containing 23
chr14.38904789	7.057e-05	-0.3746	Intergenic	-179492	CLEC14A	protein-coding	C-type lectin domain containing 14A
chr3.54491494	7.088e-05	0.3077	intron (NM_018398, intron 4 of 37)	182389	ESRG	ncRNA	embryonic stem cell related
chr3.29932345	7.092e-05	-0.2877	intron (NM_014483, intron 8 of 12)	43301	RBMS3-AS1	ncRNA	RBMS3 antisense RNA 1
chr3.133805412	7.105e-05	-0.3065	Intergenic	-28921	LINC02000	ncRNA	long intergenic non-protein coding RNA 2000
chr16.9180997	7.132e-05	-0.2905	Intergenic	-4503	C16orf72	protein-coding	chromosome 16 open reading frame 72
chr18.12073483	7.144e-05	0.3738	Intergenic	-20358	ANKRD62	protein-coding	ankyrin repeat domain 62
chr19.8238368	7.175e-05	-0.5935	Intergenic	-23893	FBN3	protein-coding	fibrillin 3
chr5.51402655	7.177e-05	0.3749	Intergenic	98791	LINC02118	ncRNA	long intergenic non-protein coding RNA 2118
chr12.26470673	7.211e-05	0.2829	Intergenic	122168	SSPN	protein-coding	sarcospan
chr2.104643632	7.219e-05	0.4931	Intergenic	381157	LOC100287010	ncRNA	uncharacterized LOC100287010
chr14.90867498	7.22e-05	0.807	intron (NM_006888, intron 2 of 5)	2905	CALM1	protein-coding	calmodulin 1
chr11.120664907	7.253e-05	0.4203	intron (NM_001282470, intron 2 of 19)	24916	LOC105369532	ncRNA	uncharacterized LOC105369532
chr19.7781064	7.274e-05	-0.7374	Intergenic	-14033	FCER2	protein-coding	Fc fragment of IgE receptor II
chr8.130950574	7.279e-05	0.3279	intron (NM_001353312, intron 2 of 14)	1482	FAM49B	protein-coding	family with sequence similarity 49 member B
chr9.27033505	7.281e-05	0.3417	intron (NM_025103, intron 13 of 19)	-27836	LRRC19	protein-coding	leucine rich repeat containing 19
chr3.15095857	7.282e-05	0.3432	intron (NR_135246, intron 2 of 4)	10964	MRPS25	protein-coding	mitochondrial ribosomal protein S25
chr16.14718857	7.283e-05	-0.35	intron (NM_002582, intron 5 of 23)	5259	PARN	protein-coding	poly(A)-specific ribonuclease
chr14.62674091	7.325e-05	-0.6588	Intergenic	-67401	LINC00644	ncRNA	long intergenic non-protein coding RNA 644
chr8.16035027	7.334e-05	0.3692	intron (NM_138715, intron 2 of 9)	8753	MSR1	protein-coding	macrophage scavenger receptor 1
chr12.55160842	7.345e-05	-0.3295	Intergenic	-87457	MUCL1	protein-coding	mucin like 1
chr3.134000492	7.346e-05	0.5068	Intergenic	-30907	RYK	protein-coding	receptor like tyrosine kinase
chr15.79442363	7.361e-05	-0.6468	Intergenic	-59242	RASGRF1	protein-coding	Ras protein specific guanine nucleotide releasing factor 1
chr3.152597181	7.382e-05	0.4409	Intergenic	44262	P2RY1	protein-coding	purinergic receptor P2Y1
chr13.83745262	7.394e-05	-0.5232	Intergenic	711265	SLITRK1	protein-coding	SLIT and NTRK like family member 1
chr6.82271033	7.398e-05	0.3083	Intergenic	191364	TENT5A	protein-coding	terminal nucleotidyltransferase 5A
chr20.804888	7.398e-05	0.4368	Intergenic	-9469	FAM110A	protein-coding	family with sequence similarity 110 member A
chr13.48321751	7.409e-05	0.5917	Intergenic	185005	LINC00562	ncRNA	long intergenic non-protein coding RNA 562
chr4.174469114	7.416e-05	-0.7806	intron (NR_136195, intron 3 of 4)	17506	HAND2-AS1	ncRNA	HAND2 antisense RNA 1
chr7.38202862	7.432e-05	-0.5218	Intergenic	-14984	STARD3NL	protein-coding	STARD3 N-terminal like
chr10.22281014	7.433e-05	-0.4612	intron (NM_022365, intron 1 of 11)	11644	DNAJC1	protein-coding	DnaJ heat shock protein family (Hsp40) member C1
chr3.18888875	7.441e-05	-0.3028	Intergenic	-301126	KCNH8	protein-coding	potassium voltage-gated channel subfamily H member 8
chr15.30676883	7.48e-05	-0.5064	intron (NM_139320, intron 2 of 9)	8980	CHRFAM7A	protein-coding	CHRNA7 (exons 5-10) and FAM7A (exons A-E) fusion
chr14.22414196	7.483e-05	0.4184	Intergenic	-274965	OR4E1	protein-coding	olfactory receptor family 4 subfamily E member 1 (gene/pseudogene)
chr9.23602673	7.486e-05	0.3985	intron (NR_121602, intron 11 of 27)	69723	LOC101929563	ncRNA	uncharacterized LOC101929563
chr2.174799895	7.486e-05	-0.5187	intron (NM_001172712, intron 4 of 6)	28712	SP3	protein-coding	Sp3 transcription factor
chr22.42585633	7.503e-05	0.4014	intron (NM_005650, intron 2 of 5)	25713	TCF20	protein-coding	transcription factor 20
chr20.45064989	7.55e-05	-0.444	intron (NR_146919, intron 3 of 3)	21292	ZNF663P	pseudo	zinc finger protein 663, pseudogene
chr1.8743274	7.578e-05	-0.3202	intron (NM_001042681, intron 1 of 22)	134424	RERE	protein-coding	arginine-glutamic acid dipeptide repeats
chr7.18600602	7.587e-05	-0.4265	intron (NM_001204148, intron 1 of 10)	51710	HDAC9	protein-coding	histone deacetylase 9
chr20.35663276	7.588e-05	-0.3567	intron (NM_183404, intron 15 of 20)	61123	RBL1	protein-coding	RB transcriptional corepressor like 1
chr11.15924447	7.59e-05	0.2988	Intergenic	66719	MIR6073	ncRNA	microRNA 6073
chr8.53209101	7.605e-05	0.6482	intron (NM_001352827, intron 2 of 26)	-42050	ST18	protein-coding	ST18 C2H2C-type zinc finger transcription factor
chr4.47928550	7.613e-05	-0.4211	intron (NR_125879, intron 1 of 2)	-11867	NFXL1	protein-coding	nuclear transcription factor, X-box binding like 1
chr9.112886	7.626e-05	0.1229	Intergenic	5530	FOXD4	protein-coding	forkhead box D4
chr8.79857551	7.629e-05	-0.4675	Intergenic	107788	LINC02605	ncRNA	long intergenic non-protein coding RNA 2605
chr14.65846802	7.654e-05	-0.2466	Intergenic	-30507	FUT8	protein-coding	fucosyltransferase 8
chr13.100005886	7.666e-05	0.3726	intron (NM_001144072, intron 7 of 8)	2213	FKSG29	ncRNA	FKSG29
chr11.134406874	7.689e-05	0.2059	Intergenic	100499	LOC283177	ncRNA	uncharacterized LOC283177
chr6.118399475	7.697e-05	0.3822	intron (NM_001029858, intron 1 of 7)	-7590	LOC105377967	ncRNA	uncharacterized LOC105377967
chr11.117136024	7.718e-05	0.2399	intron (NM_001077239, intron 6 of 14)	-26037	BACE1-AS	ncRNA	BACE1 antisense RNA
chr3.147429751	7.737e-05	-0.6259	Intergenic	290638	LOC440982	ncRNA	uncharacterized LOC440982
chr8.26375664	7.738e-05	0.6572	intron (NM_001197293, intron 1 of 13)	4118	DPYSL2	protein-coding	dihydropyrimidinase like 2
chr11.70265886	7.743e-05	-0.3604	exon (NM_005231, exon 9 of 18)	21252	CTTN	protein-coding	cortactin
chr15.89542604	7.746e-05	0.2682	Intergenic	-85995	MFGE8	protein-coding	milk fat globule-EGF factor 8 protein
chr13.100152930	7.785e-05	0.5077	promoter-TSS (NM_004800)	386	LINC00449	ncRNA	long intergenic non-protein coding RNA 449
chr4.769892	7.805e-05	0.3299	Intergenic	5743	LOC100129917	ncRNA	uncharacterized LOC100129917
chr6.151714714	7.81e-05	0.6003	Intergenic	-2021	ZBTB2	protein-coding	zinc finger and BTB domain containing 2
chr2.157710017	7.811e-05	-0.6591	Intergenic	-404199	GALNT5	protein-coding	polypeptide N-acetylgalactosaminyltransferase 5
chr5.175903553	7.818e-05	0.4902	intron (NM_014613, intron 1 of 10)	28168	FAF2	protein-coding	Fas associated factor family member 2
chr12.30805782	7.825e-05	0.3578	intron (NM_001190995, intron 14 of 20)	24395	IPO8	protein-coding	importin 8
chr8.293805	7.841e-05	-0.6519	Intergenic	39368	FAM87A	ncRNA	family with sequence similarity 87 member A
chr21.46758365	7.842e-05	-0.2946	TTS (NR_103811)	3539	LINC00316	ncRNA	long intergenic non-protein coding RNA 316
chr1.207853699	7.881e-05	-0.3913	intron (NM_175710, intron 3 of 11)	35222	CR1L	protein-coding	complement C3b/C4b receptor 1 like
chr15.33317831	7.888e-05	0.3327	intron (NM_001103184, intron 2 of 16)	42543	FMN1	protein-coding	formin 1
chr11.125638832	7.906e-05	0.5912	Intergenic	9890	PATE2	protein-coding	prostate and testis expressed 2
chr6.48711221	7.934e-05	-0.2469	Intergenic	-674797	PTCHD4	protein-coding	patched domain containing 4
chr2.13786346	7.946e-05	0.3726	Intergenic	-639209	LOC100506474	ncRNA	uncharacterized LOC100506474
chr10.8269824	7.947e-05	-0.4935	Intergenic	40443	LINC00708	ncRNA	long intergenic non-protein coding RNA 708
chr11.64685090	7.966e-05	0.2291	promoter-TSS (NM_015104)	-410	ATG2A	protein-coding	autophagy related 2A
chr5.63847506	7.987e-05	-0.5737	intron (NM_001029875, intron 2 of 5)	-23970	RGS7BP	protein-coding	regulator of G protein signaling 7 binding protein
chr16.2758785	7.995e-05	-0.5145	3' UTR (NM_018992, exon 6 of 6)	11439	PRSS27	protein-coding	serine protease 27
chr8.31023219	7.996e-05	-0.4267	intron (NM_000553, intron 33 of 34)	-132348	PURG	protein-coding	purine rich element binding protein G
chr21.27463637	8.002e-05	-0.3484	intron (NM_001136129, intron 1 of 14)	49070	APP	protein-coding	amyloid beta precursor protein
chr5.72333644	8.013e-05	0.3797	intron (NM_001146032, intron 9 of 24)	81777	FCHO2	protein-coding	FCH domain only 2
chr18.19794511	8.014e-05	0.4451	Intergenic	45114	GATA6	protein-coding	GATA binding protein 6
chr3.5249550	8.026e-05	0.574	intron (NM_014674, intron 7 of 11)	20159	EDEM1	protein-coding	ER degradation enhancing alpha-mannosidase like protein 1
chr8.138545035	8.042e-05	0.6249	Intergenic	-119205	LOC101927915	ncRNA	uncharacterized LOC101927915
chr19.11780732	8.043e-05	-0.3646	Intergenic	-2829	HNRNPA1P10	pseudo	heterogeneous nuclear ribonucleoprotein A1 pseudogene 10
chr11.7657777	8.06e-05	-0.2192	intron (NM_001351853, intron 14 of 25)	30813	PPFIBP2	protein-coding	PPFIA binding protein 2
chr2.41459305	8.069e-05	0.4836	Intergenic	-645389	LINC01913	ncRNA	long intergenic non-protein coding RNA 1913
chr3.27167438	8.083e-05	-0.5267	intron (NM_001304384, intron 13 of 16)	90575	NEK10	protein-coding	NIMA related kinase 10
chr3.52926830	8.09e-05	-0.7512	intron (NM_001198974, intron 1 of 9)	4733	STIMATE-MUSTN1	protein-coding	STIMATE-MUSTN1 readthrough
chr1.143525409	8.098e-05	-0.6264	Intergenic	121767	RNVU1-1	snRNA	RNA, variant U1 small nuclear 1
chr22.34121610	8.111e-05	1.3292	non-coding (NR_038949, exon 2 of 10)	639	LARGE-AS1	ncRNA	LARGE antisense RNA 1
chr8.94713808	8.127e-05	0.6219	intron (NR_156451, intron 2 of 9)	1031	FAM92A	protein-coding	family with sequence similarity 92 member A
chr15.42889324	8.127e-05	-0.3877	intron (NM_020759, intron 3 of 32)	21521	STARD9	protein-coding	StAR related lipid transfer domain containing 9
chr5.166045867	8.128e-05	-0.6999	Intergenic	307507	LINC01947	ncRNA	long intergenic non-protein coding RNA 1947
chr18.62260516	8.133e-05	0.4449	Intergenic	-333227	LINC01538	ncRNA	long intergenic non-protein coding RNA 1538
chr2.6010492	8.147e-05	0.6147	Intergenic	-57765	LINC01810	ncRNA	long intergenic non-protein coding RNA 1810
chr2.58531145	8.154e-05	-0.3782	Intergenic	28134	LINC01795	ncRNA	long intergenic non-protein coding RNA 1795
chr7.15069272	8.18e-05	-0.4662	Intergenic	-54790	DGKB	protein-coding	diacylglycerol kinase beta
chr12.114330057	8.182e-05	0.5579	intron (NM_001146698, intron 21 of 24)	74072	RBM19	protein-coding	RNA binding motif protein 19
chr6.23638778	8.191e-05	-1.0409	Intergenic	-487664	NRSN1	protein-coding	neurensin 1
chr5.156682707	8.194e-05	-0.4291	TTS (NM_005546)	-10425	CYFIP2	protein-coding	cytoplasmic FMR1 interacting protein 2
chr17.44259017	8.197e-05	-0.3972	intron (NM_001193465, intron 2 of 15)	11130	KANSL1	protein-coding	KAT8 regulatory NSL complex subunit 1
chr18.2176996	8.219e-05	-0.6718	Intergenic	394507	METTL4	protein-coding	methyltransferase like 4
chr2.197334114	8.224e-05	-0.3173	intron (NM_001348768, intron 1 of 28)	-107214	HECW2	protein-coding	HECT, C2 and WW domain containing E3 ubiquitin protein ligase 2
chr4.93261485	8.236e-05	-0.3935	intron (NM_001510, intron 1 of 15)	35936	GRID2	protein-coding	glutamate ionotropic receptor delta type subunit 2
chr12.65987636	8.242e-05	-0.2901	intron (NR_120434, intron 2 of 4)	-9012	LINC02454	ncRNA	long intergenic non-protein coding RNA 2454
chr7.112502429	8.247e-05	0.2606	intron (NM_152556, intron 3 of 4)	-71952	TMEM168	protein-coding	transmembrane protein 168
chr10.130241846	8.253e-05	0.3978	Intergenic	157633	LINC01163	ncRNA	long intergenic non-protein coding RNA 1163
chr7.125813210	8.268e-05	-0.3927	Intergenic	885027	MIR592	ncRNA	microRNA 592
chr6.91585125	8.278e-05	0.7397	Intergenic	-288335	MAP3K7	protein-coding	mitogen-activated protein kinase kinase kinase 7
chr6.151379433	8.279e-05	0.2535	intron (NM_001242768, intron 26 of 27)	-44377	MIR12131	ncRNA	microRNA 12131
chr2.2254305	8.29e-05	0.6626	intron (NM_001329845, intron 2 of 24)	-68698	MYT1L-AS1	ncRNA	MYT1L antisense RNA 1
chr8.107781452	8.299e-05	-0.4963	intron (NM_139166, intron 1 of 1)	1019	ABRA	protein-coding	actin binding Rho activating protein
chr6.43630395	8.303e-05	0.6969	intron (NM_152732, intron 4 of 4)	17623	RSPH9	protein-coding	radial spoke head 9 homolog
chr2.37682236	8.305e-05	-0.2538	Intergenic	110464	QPCT	protein-coding	glutaminyl-peptide cyclotransferase
chr11.103011951	8.316e-05	0.3906	intron (NM_001377, intron 17 of 88)	31797	DYNC2H1	protein-coding	dynein cytoplasmic 2 heavy chain 1
chr10.26082146	8.327e-05	-0.3904	Intergenic	140492	LOC101929073	ncRNA	uncharacterized LOC101929073
chr2.157770770	8.328e-05	-0.4219	Intergenic	-343446	GALNT5	protein-coding	polypeptide N-acetylgalactosaminyltransferase 5
chr1.214784988	8.334e-05	-0.485	intron (NM_016343, intron 1 of 19)	8451	CENPF	protein-coding	centromere protein F
chr21.37998509	8.337e-05	-0.3402	Intergenic	-49643	CLDN14	protein-coding	claudin 14
chr3.107492998	8.357e-05	0.4743	intron (NM_001142568, intron 11 of 17)	103916	LINC00635	ncRNA	long intergenic non-protein coding RNA 635
chr6.53052089	8.363e-05	0.3389	Intergenic	-38451	GCM1	protein-coding	glial cells missing transcription factor 1
chr18.5149368	8.365e-05	0.3333	intron (NM_001330553, intron 1 of 1)	47887	AKAIN1	protein-coding	A-kinase anchor inhibitor 1
chr15.98463575	8.368e-05	-0.4484	Intergenic	-40357	ARRDC4	protein-coding	arrestin domain containing 4
chr16.21992098	8.374e-05	-0.2996	intron (NM_003366, intron 13 of 13)	20338	PDZD9	protein-coding	PDZ domain containing 9
chr2.11841965	8.404e-05	-0.4686	intron (NM_001349207, intron 1 of 20)	-22475	LPIN1	protein-coding	lipin 1
chr11.92964051	8.483e-05	-0.5326	Intergenic	-32895	SLC36A4	protein-coding	solute carrier family 36 member 4
chr4.10507871	8.49e-05	0.1214	intron (NM_052964, intron 17 of 18)	-48822	ZNF518B	protein-coding	zinc finger protein 518B
chr2.143200307	8.496e-05	-0.5011	Intergenic	-311038	LRP1B	protein-coding	LDL receptor related protein 1B
chr5.166058740	8.512e-05	0.5262	Intergenic	294634	LINC01947	ncRNA	long intergenic non-protein coding RNA 1947
chr2.87770039	8.517e-05	-0.8097	intron (NR_146460, intron 2 of 2)	571	CYTOR	ncRNA	cytoskeleton regulator RNA
chr5.108860001	8.535e-05	-0.4287	Intergenic	-114327	PJA2	protein-coding	praja ring finger ubiquitin ligase 2
chr7.19850026	8.548e-05	-0.518	Intergenic	-36787	TMEM196	protein-coding	transmembrane protein 196
chr17.15624951	8.566e-05	-0.2636	TTS (NM_001130842)	-10639	TBC1D26	protein-coding	TBC1 domain family member 26
chr16.77388909	8.569e-05	-0.5504	intron (NM_199355, intron 9 of 22)	80021	ADAMTS18	protein-coding	ADAM metallopeptidase with thrombospondin type 1 motif 18
chr7.92015382	8.597e-05	-0.2301	intron (NM_019004, intron 11 of 19)	51245	TMBIM7P	pseudo	transmembrane BAX inhibitor motif containing 7, pseudogene
chr11.18638236	8.605e-05	-0.4802	intron (NM_194285, intron 2 of 5)	16901	SPTY2D1OS	protein-coding	SPTY2D1 opposite strand
chr13.112800020	8.607e-05	0.6963	Intergenic	15003	LOC100506016	ncRNA	uncharacterized LOC100506016
chr1.15882752	8.609e-05	-0.6633	intron (NR_109898, intron 7 of 14)	14092	SCARNA21B	ncRNA	small Cajal body-specific RNA 21B
chr5.79220313	8.661e-05	0.4658	Intergenic	-12088	LINC01455	ncRNA	long intergenic non-protein coding RNA 1455
chr7.92585203	8.671e-05	-0.4617	Intergenic	-119263	CDK6	protein-coding	cyclin dependent kinase 6
chr4.57278719	8.714e-05	0.2396	intron (NR_156493, intron 1 of 10)	23061	PPAT	protein-coding	phosphoribosyl pyrophosphate amidotransferase
chr2.69414654	8.721e-05	-0.4004	intron (NM_032208, intron 16 of 17)	83841	MIR3126	ncRNA	microRNA 3126
chr1.115385754	8.728e-05	0.5908	Intergenic	-11669	SYCP1	protein-coding	synaptonemal complex protein 1
chr15.35084997	8.737e-05	0.3098	intron (NM_005159, intron 3 of 6)	2752	ACTC1	protein-coding	actin alpha cardiac muscle 1
chr4.190030157	8.743e-05	-1.1107	Intergenic	332347	LINC02508	ncRNA	long intergenic non-protein coding RNA 2508
chr2.10955739	8.769e-05	0.6154	intron (NM_001282706, intron 2 of 13)	-2775	PDIA6	protein-coding	protein disulfide isomerase family A member 6
chr6.49117831	8.782e-05	-0.5832	Intergenic	313134	MMUT	protein-coding	methylmalonyl-CoA mutase
chr18.29586143	8.785e-05	-0.2862	Intergenic	-12644	RNF125	protein-coding	ring finger protein 125
chr1.229030198	8.796e-05	-0.4777	Intergenic	158973	RHOU	protein-coding	ras homolog family member U
chr22.46183633	8.8e-05	0.231	intron (NM_001167621, intron 8 of 10)	27230	MIR4762	ncRNA	microRNA 4762
chr1.33400276	8.802e-05	0.5267	Intergenic	30133	RNF19B	protein-coding	ring finger protein 19B
chr12.59660480	8.82e-05	0.5797	Intergenic	-329329	SLC16A7	protein-coding	solute carrier family 16 member 7
chr8.54776775	8.822e-05	0.4325	intron (NM_001286674, intron 1 of 2)	12421	RGS20	protein-coding	regulator of G protein signaling 20
chr21.26395376	8.825e-05	-1.1026	intron (NR_046198, intron 2 of 3)	182513	LINC01692	ncRNA	long intergenic non-protein coding RNA 1692
chr8.127678950	8.853e-05	0.5135	Intergenic	-108228	LRATD2	protein-coding	LRAT domain containing 2
chr6.127398092	8.858e-05	-0.5881	Intergenic	-41723	RSPO3	protein-coding	R-spondin 3
chr12.43846451	8.862e-05	-0.4435	exon (NM_025003, exon 13 of 39)	99554	ADAMTS20	protein-coding	ADAM metallopeptidase with thrombospondin type 1 motif 20
chr12.103608274	8.869e-05	0.3118	Intergenic	62655	LOC101929058	ncRNA	uncharacterized LOC101929058
chr2.215869426	8.871e-05	-0.4877	intron (NR_103740, intron 20 of 54)	27383	ABCA12	protein-coding	ATP binding cassette subfamily A member 12
chr4.126104717	8.873e-05	-0.6467	Intergenic	-132849	FAT4	protein-coding	FAT atypical cadherin 4
chr8.10982249	8.893e-05	-0.2049	intron (NR_138154, intron 1 of 2)	-57651	LOC101929269	ncRNA	uncharacterized LOC101929269
chr9.8529725	8.898e-05	-0.3484	intron (NM_130392, intron 3 of 30)	204220	PTPRD	protein-coding	protein tyrosine phosphatase receptor type D
chr10.70782180	8.944e-05	0.3603	Intergenic	33622	KIF1BP	protein-coding	KIF1 binding protein
chr5.177398857	8.966e-05	0.4613	Intergenic	24385	PROP1	protein-coding	PROP paired-like homeobox 1
chr4.39580750	8.968e-05	-0.4546	intron (NM_001317896, intron 3 of 5)	47990	SMIM14	protein-coding	small integral membrane protein 14
chr13.109335567	8.996e-05	-0.6459	intron (NM_015011, intron 2 of 34)	53609	MYO16	protein-coding	myosin XVI
chr12.81002813	9.029e-05	-0.5648	intron (NM_001145026, intron 24 of 41)	-98599	MYF6	protein-coding	myogenic factor 6
chr9.4230281	9.04e-05	-1.0369	intron (NM_001042413, intron 2 of 10)	69786	GLIS3	protein-coding	GLIS family zinc finger 3
chr16.75035790	9.062e-05	-1.0998	intron (NM_032268, intron 1 of 4)	2869	ZNRF1	protein-coding	zinc and ring finger 1
chr10.34961463	9.072e-05	-0.6241	intron (NM_001184791, intron 2 of 20)	142760	PARD3	protein-coding	par-3 family cell polarity regulator
chr12.94198210	9.077e-05	-0.3309	intron (NM_001320100, intron 2 of 2)	-66612	LOC101928731	ncRNA	uncharacterized LOC101928731
chr15.26389990	9.078e-05	-0.6255	Intergenic	29031	LINC00929	ncRNA	long intergenic non-protein coding RNA 929
chr1.10850561	9.079e-05	-0.3994	intron (NM_001079843, intron 1 of 20)	6141	CASZ1	protein-coding	castor zinc finger 1
chr13.47966700	9.085e-05	-0.2757	Intergenic	-495490	HTR2A	protein-coding	5-hydroxytryptamine receptor 2A
chr6.140289362	9.086e-05	0.3749	Intergenic	-8093	LOC100507477	ncRNA	uncharacterized LOC100507477
chr20.12983555	9.102e-05	-0.5006	Intergenic	-6064	SPTLC3	protein-coding	serine palmitoyltransferase long chain base subunit 3
chr4.44718949	9.129e-05	0.4027	intron (NR_073094, intron 3 of 6)	9623	GNPDA2	protein-coding	glucosamine-6-phosphate deaminase 2
chr6.33109282	9.142e-05	-0.3317	Intergenic	-1818	HCG24	ncRNA	HLA complex group 24
chr10.112198193	9.143e-05	0.8095	Intergenic	-59471	DUSP5	protein-coding	dual specificity phosphatase 5
chr3.95014460	9.151e-05	-0.6603	Intergenic	357354	LINC00879	ncRNA	long intergenic non-protein coding RNA 879
chr7.19410571	9.161e-05	-0.5712	Intergenic	-225528	FERD3L	protein-coding	Fer3 like bHLH transcription factor
chr3.25240527	9.163e-05	0.5311	intron (NM_001290216, intron 4 of 10)	-141765	RARB	protein-coding	retinoic acid receptor beta
chr4.39081200	9.175e-05	-0.2624	intron (NM_015990, intron 2 of 10)	17349	KLHL5	protein-coding	kelch like family member 5
chr6.62927083	9.177e-05	0.2953	intron (NR_146874, intron 1 of 13)	69046	KHDRBS2	protein-coding	KH RNA binding domain containing, signal transduction associated 2
chr8.109414329	9.213e-05	0.3785	Intergenic	-41482	EMC2	protein-coding	ER membrane protein complex subunit 2
chr5.78228784	9.232e-05	-0.4151	intron (NM_000046, intron 4 of 7)	52348	ARSB	protein-coding	arylsulfatase B
chr1.196061550	9.238e-05	-0.5862	Intergenic	-3706	LINC01724	ncRNA	long intergenic non-protein coding RNA 1724
chr13.31177233	9.245e-05	-0.2503	intron (NM_001370340, intron 1 of 4)	14490	HMGB1	protein-coding	high mobility group box 1
chr9.100170225	9.263e-05	-0.7809	Intergenic	-4152	TDRD7	protein-coding	tudor domain containing 7
chr4.165600480	9.267e-05	-0.4829	Intergenic	-74802	SMIM31	protein-coding	small integral membrane protein 31
chr6.24681512	9.285e-05	0.2833	intron (NM_018473, intron 1 of 2)	14208	ACOT13	protein-coding	acyl-CoA thioesterase 13
chr4.80293552	9.299e-05	0.4317	Intergenic	35829	GK2	protein-coding	glycerol kinase 2
chr12.78590088	9.315e-05	0.3616	intron (NM_001024383, intron 34 of 39)	163437	LINC02424	ncRNA	long intergenic non-protein coding RNA 2424
chr10.98814696	9.319e-05	0.4212	intron (NM_003061, intron 13 of 36)	-47816	SLIT1-AS1	ncRNA	SLIT1 antisense RNA 1
chr2.170193711	9.333e-05	-0.4674	intron (NM_004525, intron 1 of 78)	25332	LRP2	protein-coding	LDL receptor related protein 2
chr8.123171349	9.336e-05	0.5463	Intergenic	409533	SMILR	ncRNA	smooth muscle induced lncRNA, enhancer of proliferation
chr2.219841474	9.353e-05	0.8878	non-coding (NR_015390, exon 1 of 2)	469	LINC00608	ncRNA	long intergenic non-protein coding RNA 608
chr17.4233	9.356e-05	-0.3015	Intergenic	32808	LINC02091	ncRNA	long intergenic non-protein coding RNA 2091
chr4.12706455	9.362e-05	-0.4413	Intergenic	481381	LINC02270	ncRNA	long intergenic non-protein coding RNA 2270
chr6.156059230	9.378e-05	-0.8741	Intergenic	-208700	MIR1202	ncRNA	microRNA 1202
chr3.46473443	9.389e-05	0.3246	Intergenic	-8286	LINC02009	ncRNA	long intergenic non-protein coding RNA 2009
chr10.126924098	9.408e-05	-0.354	Intergenic	-74500	CTBP2	protein-coding	C-terminal binding protein 2
chr3.153058378	9.412e-05	0.5325	Intergenic	-143905	C3orf79	ncRNA	chromosome 3 open reading frame 79
chr10.8745108	9.413e-05	-0.8111	Intergenic	-108755	LOC105376398	ncRNA	uncharacterized LOC105376398
chr6.165279535	9.434e-05	-0.2864	Intergenic	-43984	MEAT6	ncRNA	melanoma-associated transcript 6
chr6.51507387	9.461e-05	-0.4919	intron (NM_138694, intron 63 of 66)	20720	LOC101927082	ncRNA	uncharacterized LOC101927082
chr12.127669784	9.472e-05	-0.4617	Intergenic	99043	LINC02376	ncRNA	long intergenic non-protein coding RNA 2376
chr7.131008621	9.49e-05	0.3443	non-coding (NR_125364, exon 4 of 6)	3916	MKLN1-AS	ncRNA	MKLN1 antisense RNA
chr13.43965249	9.493e-05	0.3682	intron (NM_001347963, intron 4 of 15)	-57738	ENOX1-AS2	ncRNA	ENOX1 antisense RNA 2
chr12.120608350	9.501e-05	-0.2952	intron (NM_006836, intron 14 of 57)	-15048	MIR4498	ncRNA	microRNA 4498
chr5.83910887	9.518e-05	0.5773	Intergenic	-230190	EDIL3	protein-coding	EGF like repeats and discoidin domains 3
chr6.155528940	9.529e-05	-0.4839	intron (NM_012454, intron 13 of 25)	-9159	TIAM2	protein-coding	T cell lymphoma invasion and metastasis 2
chr9.110206492	9.53e-05	-0.3554	intron (NR_121581, intron 4 of 7)	22373	LINC01509	ncRNA	long intergenic non-protein coding RNA 1509
chr17.5341472	9.537e-05	-0.5495	exon (NM_001212, exon 2 of 6)	1002	C1QBP	protein-coding	complement C1q binding protein
chr8.110297953	9.561e-05	0.3928	intron (NM_001128211, intron 5 of 9)	44208	NUDCD1	protein-coding	NudC domain containing 1
chr6.92825482	9.572e-05	0.5247	Intergenic	-425337	CASC6	ncRNA	cancer susceptibility 6
chr1.22829743	9.587e-05	0.3197	intron (NM_001083621, intron 6 of 18)	51400	ZBTB40	protein-coding	zinc finger and BTB domain containing 40
chr14.74846229	9.59e-05	-0.474	Intergenic	31056	VRTN	protein-coding	vertebrae development associated
chr8.98206393	9.592e-05	-0.3382	intron (NR_125390, intron 2 of 2)	83762	TSPYL5	protein-coding	TSPY like 5
chr1.185931759	9.594e-05	-0.3681	exon (NM_031935, exon 12 of 107)	228237	HMCN1	protein-coding	hemicentin 1
chr1.4483570	9.627e-05	-0.3658	intron (NR_027088, intron 5 of 5)	11460	LINC01777	ncRNA	long intergenic non-protein coding RNA 1777
chr2.236640609	9.643e-05	-0.6362	intron (NM_014914, intron 3 of 16)	-214045	TNRC17	ncRNA	trinucleotide repeat containing 17
chr15.34051378	9.652e-05	-0.4285	intron (NM_001036, intron 60 of 103)	-209319	CHRM5	protein-coding	cholinergic receptor muscarinic 5
chr18.11829283	9.67e-05	0.6528	intron (NM_001369387, intron 5 of 11)	-22128	CHMP1B	protein-coding	charged multivesicular body protein 1B
chr17.78734663	9.674e-05	-0.7245	intron (NM_001163034, intron 6 of 29)	44768	LOC101928855	ncRNA	uncharacterized LOC101928855
chr20.1126599	9.684e-05	-0.3273	intron (NM_006814, intron 4 of 6)	27355	PSMF1	protein-coding	proteasome inhibitor subunit 1
chr5.14014276	9.687e-05	-0.6382	Intergenic	-69688	DNAH5	protein-coding	dynein axonemal heavy chain 5
chr3.110147614	9.7e-05	-0.4044	Intergenic	641191	NECTIN3-AS1	ncRNA	NECTIN3 antisense RNA 1
chr4.15254371	9.705e-05	-0.6837	intron (NR_125911, intron 2 of 5)	-87240	C1QTNF7	protein-coding	C1q and TNF related 7
chr15.46762559	9.717e-05	0.3148	Intergenic	-713726	SEMA6D	protein-coding	semaphorin 6D
chr4.169536929	9.779e-05	-0.8621	intron (NM_016081, intron 2 of 20)	-15799	PALLD	protein-coding	palladin, cytoskeletal associated protein
chr3.182125635	9.783e-05	0.4863	Intergenic	78514	LINC01994	ncRNA	long intergenic non-protein coding RNA 1994
chr8.92251088	9.812e-05	-0.336	intron (NM_001282357, intron 2 of 18)	-10458	SLC26A7	protein-coding	solute carrier family 26 member 7
chr5.23652748	9.818e-05	-0.4853	Intergenic	144985	PRDM9	protein-coding	PR/SET domain 9
chr22.38296361	9.836e-05	-0.5325	Intergenic	-5942	MICALL1	protein-coding	MICAL like 1
chr10.83091560	9.836e-05	0.447	Intergenic	-543389	NRG3	protein-coding	neuregulin 3
chr10.23303409	9.849e-05	0.3686	TTS (NM_001282746)	-81098	MSRB2	protein-coding	methionine sulfoxide reductase B2
chr13.68762163	9.865e-05	-0.2946	Intergenic	697293	LINC00550	ncRNA	long intergenic non-protein coding RNA 550
chr14.88709201	9.871e-05	0.2771	intron (NM_138318, intron 2 of 6)	28053	KCNK10	protein-coding	potassium two pore domain channel subfamily K member 10
chr10.106522578	9.878e-05	0.371	intron (NM_014978, intron 1 of 26)	-96605	SORCS3-AS1	ncRNA	SORCS3 antisense RNA 1
chr4.92956797	9.879e-05	-0.5587	Intergenic	241655	LNCPRESS2	ncRNA	lncRNA p53 regulated and ESC associated 2
chr5.122191683	9.914e-05	-0.5915	intron (NR_146145, intron 1 of 7)	10376	SNX24	protein-coding	sorting nexin 24
chr14.68089167	9.923e-05	-0.4418	intron (NM_001172, intron 2 of 7)	2531	ARG2	protein-coding	arginase 2
chr4.36982473	9.93e-05	-0.3283	Intergenic	-20927	LINC02616	ncRNA	long intergenic non-protein coding RNA 2616
chr6.130190665	9.941e-05	-0.3692	Intergenic	-8206	TMEM244	protein-coding	transmembrane protein 244
chr10.71191031	9.941e-05	-0.3758	Intergenic	-14358	TACR2	protein-coding	tachykinin receptor 2
chr3.36154472	9.95e-05	-0.6762	Intergenic	-267506	STAC	protein-coding	SH3 and cysteine rich domain
chr9.1491011	9.957e-05	-0.7261	Intergenic	439525	DMRT2	protein-coding	doublesex and mab-3 related transcription factor 2
chr3.66496360	9.966e-05	0.3397	intron (NM_015541, intron 3 of 18)	54484	LRIG1	protein-coding	leucine rich repeats and immunoglobulin like domains 1
