# Supplementary material for: CpG methylation changes associated with hyperglycemia in type 1 diabetes occur at angiogenic glomerular and retinal gene loci
Source: Sci Rep. 2025 May 8;15:15999. doi: 10.1038/s41598-024-82698-9 (PMC12062505; doi:10.1038/s41598-024-82698-9)
Supplement: Supplementary file 3 — Supplementary Material 3 [file 41598_2024_82698_MOESM3_ESM.xlsx]

## Sheet: Table Information
Table S3. Hyperglycemia association analysis results for CpGs located within 500bp to the known T1D complication DMCs or DMRs.
a. Nephropathy_JCI_DMRs : Neighboring CpG overlaps with nephropathy risk DMRs published in Khurana, I. et al. JCI, 2023
b. Nephropathy DMCs: Neighboring CpG overlaps with nephropathy risk DMCs published in Bell, C. G. et al. BMC medical genomics, 2010
c. Retinopathy_DMCs: Neighboring CpG overlaps with retinopathy risk DMCs published in Agardh, E. et al. BMC medicine, 2015
d. Coronary_heart_disease_DMCs: Neighboring CpG overlaps with coronary hear diesease associated DMCs published in two studies: Xia, Y. et al. Clinical Epigenetics, 2021, and Fernández-Sanlés, A. et al. Atherosclerosis, 2017
e. hyperglycemia_DMCs: Neighboring CpG overlaps with HbA1c associated DMCs published in Chen, Z. et al. PNAS, 2016
* The first part of the tables were extracted from the original studies. The hyperglycemia association analysis results for CpGs tested in this study were appened to the published results.

## Sheet: Nephropathy_JCI_DMRs
a. Neighboring CpG overlaps with nephropathy risk DMRs published in Khurana, I. et al. JCI, 2023
Reference:Khurana et al. J Clin Invest. 2023;133(4):e160959. https://doi.org/10.1172/JCI160959.
Reported DMRs	NeighboringCpgs_with_smallest_pvalue reported in current study
Genes	chromosome_hg19	position_hg19_associatedCpG_with_smallest_pvalue	Effects (beta)	p-value	Gene Name	Gene Alias
GAB1	chr4	144234655	0.6108	5.722e-05	GAB1	DFNB26
IRS2
FGF1	chr5	141999940	0.7219	0.0001444	FGF1	AFGF|ECGF|ECGF-beta|ECGFA|ECGFB|FGF-1|FGF-alpha|FGFA|GLIO703|HBGF-1|HBGF1
FGF18
RPTOR	chr17	78623843	0.5265	0.0005113	RPTOR	KOG1|Mip1
MTOR
PIP4K2A
NCOR2
SMPD3
GPAT4
MED15
FIG4
LCAT
MED13L
TXNRD1
MGLL
PLA2G4A	chr1	186871587	-0.32	2.54e-05	PLA2G4A	GURDP|PLA2G4|cPLA2|cPLA2-alpha
MVK	chr12	110056992	-0.3655	0.0003428	MVK	LRBP|MK|MVLK|POROK3
GPD1L
COL1A2	chr7	94024657	-0.456	9.581e-06	COL1A2	EDSARTH2|EDSCV|OI4
ITGA11
JAML
COL4A4

## Sheet: Nephropathy_DMCs
b. Neighboring CpG overlaps with nephropathy risk DMCs
Reference: Bell, C. G. et al. BMC medical genomics, 2010										NeighboringCpgs_with_smallest_pvalue reported in current study
Ilmn CpG ID	Gene	Gene Function	Location_GRch36	coef	exp(coef)	se(coef)	z	Pr(> |z|)	Q value	reportedCpG_chromosome_hg19	reportedCpG_position_hg19	neighboringCpG_with_smallest_pvalue	p-value	beta
cg01172656	NRBF2	Transcription regulation	10:64563126	0.631	1.88	0.136	4.653	3.266 × 10-06	0.031	chr10	64893120	64892780	0.3836	-0.1738
cg18346038	PIGU	GPI-anchor biosynthesis	20:32728489	0.624	1.867	0.136	4.603	4.164 × 10-06	0.031	chr20	33264828	NA	NA	NA
cg00117172	RUNX3	Transcription regulation	1:25128425	0.682	1.977	0.15	4.548	5.427 × 10-06	0.031	chr1	25255838	NA	NA	NA
cg02068676	COBRA1	Negative regulation of transcription	9:139269304	0.662	1.938	0.149	4.447	8.703 × 10-06	0.037	chr9	140149483	NA	NA	NA
cg00025138	MAP3K9	Mixed-lineage kinase	14:70345670	0.543	1.721	0.125	4.335	1.457 × 10-05	0.046	chr14	71275917	NA	NA	NA
cg03221776	MFSD3	Transmembrane transport	8:145704779	0.52	1.682	0.121	4.308	1.644 × 10-05	0.046	chr8	145733971	NA	NA	NA
cg12181621	HIST1H3I	Nucleosome assembly	6:27948047	0.558	1.748	0.132	4.216	2.486 × 10-05	0.048	chr6	27840068	27839588	0.5751	0.0438
cg03752885	DAPK3	Induction of apoptosis	19:3920736	0.492	1.636	0.118	4.189	2.798 × 10-05	0.048	chr19	3969736	3970059	0.06627	0.3274
cg12688215	KTI12	ATP binding	1:52271816	0.446	1.563	0.107	4.175	2.976 × 10-05	0.048	chr1	52499228	52499691	0.08095	0.2751
cg07341907	UNC13B	Exocytosis	9:35151971	0.606	1.833	0.145	4.169	3.056 × 10-05	0.048	chr9	35161971	35161531	0.1095	0.2297
cg26850145	ZBTB5	Transcription regulation	9:37455023	-0.485	0.616	0.117	-4.142	3.441 × 10-05	0.048	chr9	37465023	37464613	0.2341	0.0622
cg21312090	TRPS1	NLS-bearing substrate import into nucleus	8:116750901	0.441	1.555	0.107	4.135	3.543 × 10-05	0.048	chr8	116681727	116682048	0.9748	-0.0069
cg23266266	DCUN1D4	-	4:52403466	0.56	1.751	0.136	4.117	3.847 × 10-05	0.048	chr4	52708709	NA	NA	NA
cg04466870	SFXN4	Transmembrane transport	10:120915170	0.477	1.611	0.116	4.102	4.092 × 10-05	0.048	chr10	120925180	NA	NA	NA
cg16898420	PPAPR3	Catalytic activity	9:102830899	-0.711	0.491	0.175	-4.066	4.786 × 10-05	0.048	chr9	103791078	NA	NA	NA
cg17260725	CCNB2	Cell division	15:57184580	0.523	1.687	0.129	4.0596	4.915 × 10-05	0.048	chr15	59397288	59396868	0.3147	0.1778
cg17428423	DOC2A	Regulation of calcium ion-dependent exocytosis	16:29929633	-0.728	0.483	0.18	-4.053	5.049 × 10-05	0.048	chr16	30022132	NA	NA	NA
cg18731014	ZNF639	Transcription regulation	3:180524284	0.556	1.744	0.137	4.05	5.122 × 10-05	0.048	chr3	179041590	179041935	0.09315	-0.0455
cg21830413	VPS26	Protein transport	10:70554257	0.472	1.604	0.117	4.036	5.430 × 10-05	0.048	chr10	70884251	70884716	0.7995	0.019

## Sheet: Retinopathy_DMCs
c. Neighboring CpG overlaps with retinopathy risk DMCs published in Agardh, E. et al. BMC medicine, 2015
Reference:Agardh, E. et al. BMC medicine 2015
Reference data										NeighboringCpgs_with_smallest_pvalue reported in current study
Probe ID	Chr	Nearest Gene	Gene region	CpG Island	Controls	Cases	Difference	p-value	q-value	reportedCpG_chromosome_hg19	reportedCpG_position_hg19	neighboringCpG_with_smallest_pvalue	p-value	beta
cg11133963	17	ABI3	Body	S Shore	76.1 ± 3.2	79.6 ± 2.0	3.5	7.69x10-6	0.033	chr17	47297512	NA	NA	NA
cg23407655	17	ABR	Body	Open sea	41.3 ± 4.5	35.8 ± 5.4	-5.5	3.18x10-5	0.047	chr17	1001612	1001733	0.3735	0.2539
cg25383568	19	ACTN4	Body	CpG Island	77.5 ± 3.5	81.6 ± 3.0	4.1	1.15x10-5	0.037	chr19	39217721	NA	NA	NA
cg07093324	2	ACTR3	Body	S Shelf	23.6 ± 2.6	20.1 ± 3.4	-3.5	1.17x10-6	0.023	chr2	114652143	114652468	0.1057	-0.3254
cg27287951	7	ADAP1	Body	S Shore	87.2 ± 3.8	91.4 ± 2.6	4.2	4.86x10-6	0.028	chr7	961322	NA	NA	NA
cg09043403	6	AGPAT4	Body	Open sea	82.0 ± 1.8	80.2 ± 1.4	-1.8	3.34x10-5	0.048	chr6	161648811	161648876	0.06546	0.2288
cg09513758	1	AHCYL1	TSS1500	N Shore	79.0 ± 1.4	76.9 ± 2.0	-2.1	1.59x10-5	0.04	chr1	110526368	110526623	0.6442	-0.0567
cg26703534	5	AHRR	Body	S Shelf	63.6 ± 2.6	59.6 ± 4.3	-4	1.85x10-6	0.023	chr5	377358	NA	NA	NA
cg05575921	5	AHRR	Body	N Shore	82.4 ± 6.3	70.8 ± 13.9	-11.6	1.64x10-5	0.041	chr5	373378	NA	NA	NA
cg17278295	19	AP3D1	Body	CpG Island	82.3 ± 3.1	85.4 ± 2.1	3.1	5.50x10-6	0.03	chr19	2131861	NA	NA	NA
cg06975018	6	ARG1	TSS200	Open sea	49.5 ± 5.8	40.8 ± 6.9	-8.7	1.53x10-5	0.04	chr6	131894358	131894428	0.01571	0.367
cg15258980	2	ARHGAP25	TSS1500	Open sea	15.9 ± 1.9	13.5 ± 1.8	-2.4	3.48x10-5	0.049	chr2	68961597	68962012	0.463	0.0534
cg25887844	2	ARHGAP25	TSS1500	Open sea	19.8 ± 2.4	17.3 ± 2.2	-2.5	9.14x10-6	0.033	chr2	68961495	68961597	0.4822	-0.0988
cg15188939	15	ARIH1	Body	Open sea	74.5 ± 4.0	77.4 ± 3.3	2.9	1.23x10-5	0.037	chr15	72809154	72808846	0.07319	0.1368
cg05204104	2	ARL4C	3'UTR;1stExon	N Shore	39.1 ± 6.4	44.9 ± 5.7	5.8	3.12x10-6	0.026	chr2	235403141	235403075	0.04488	0.4804
cg15016771	2	ARL4C	3'UTR;1stExon	N Shore	21.6 ± 4.5	25.3 ± 4.2	3.7	3.29x10-5	0.048	chr2	235403218	235403075	0.04488	0.4804
cg12041266	11	ARRB1	Body	Open sea	76.8 ± 2.2	74.1 ± 2.5	-2.7	1.14x10-5	0.037	chr11	75050147	75049758	0.189	-0.1686
cg01901332	11	ARRB1	Body	Open sea	67.4 ± 4.4	63.1 ± 4.4	-4.3	9.91x10-7	0.023	chr11	75031054	NA	NA	NA
cg26337070	2	ATOH8	Body	Open sea	68.0 ± 6.7	62.9 ± 7.8	-5.1	1.97x10-5	0.042	chr2	85999873	85999945	0.8697	-0.0301
cg07339236	20	ATP9A	Body	Open sea	18.0 ± 2.5	14.7 ± 2.1	-3.3	3.91x10-7	0.023	chr20	50312490	50312632	0.1534	0.1241
cg19790640	8	BAALC;C8orf56	Body;TSS1500	S Shore	18.5 ± 2.7	15.6 ± 1.9	-2.9	2.23x10-5	0.043	chr8	104153829	104154149	0.3629	0.1123
cg06866423	6	BACH2	5'UTR	Open sea	79.0 ± 3.0	75.4 ± 3.7	-3.6	8.96x10-6	0.033	chr6	90926672	90926263	0.187	0.3651
cg06317348	14	BCL11B	Body	CpG Island	18.7 ± 2.9	16.1 ± 2.3	-2.6	2.08x10-5	0.042	chr14	99712369	NA	NA	NA
cg01490258	X	BCOR	5'UTR	N Shore	13.2 ± 2.9	10.8 ± 1.9	-2.4	6.83x10-7	0.023	chrX	40030456	NA	NA	NA
cg15314890	X	BCOR	5'UTR	CpG Island	9.8 ± 7.6	6.0 ± 4.0	-3.8	2.24x10-5	0.043	chrX	40031314	NA	NA	NA
cg23701759	X	BCOR	5'UTR	CpG Island	34.9 ± 4.9	30.3 ± 4.3	-4.6	3.10x10-5	0.047	chrX	39959596	NA	NA	NA
cg10055320	X	BCOR	5'UTR	N Shore	42.2 ± 4.4	37.5 ± 6.0	-4.7	2.89x10-6	0.026	chrX	40009982	NA	NA	NA
cg01110765	X	BCOR	5'UTR	N Shore	42.6 ± 6.6	37.2 ± 7.4	-5.4	8.23x10-6	0.033	chrX	40016611	NA	NA	NA
cg05026884	X	BCOR	5'UTR	CpG Island	26.5 ± 11.1	19.4 ± 6.5	-7.1	8.06x10-6	0.033	chrX	40032180	NA	NA	NA
cg24254387	1	BTBD19;TCTEX1D4	TSS1500	S Shore	9.3 ± 1.4	8.0 ± 1.1	-1.3	2.12x10-5	0.042	chr1	45273495	NA	NA	NA
cg10750182	10	C10orf105;CDH23	5'UTR;1stExon;Body	Open sea	56.0 ± 2.6	53.0 ± 2.5	-3	3.43x10-5	0.049	chr10	73497514	73497772	0.1605	-0.1462
cg27366964	10	C10orf11	Body	Open sea	76.6 ± 3.5	80.3 ± 3.1	3.7	2.21x10-5	0.043	chr10	77946906	77946877	0.3453	0.2057
cg10611016	11	C11orf42	TSS1500	Open sea	44.9 ± 5.4	38.1 ± 6.4	-6.8	3.19x10-5	0.047	chr11	6225759	6226151	0.1962	0.1958
cg22038059	19	C19orf60	TSS200	N Shore	18.1 ± 3.7	15.0 ± 3.3	-3.1	1.03x10-5	0.034	chr19	18699342	NA	NA	NA
cg25234359	19	C19orf60	TSS1500	N Shore	55.7 ± 7.5	50.6 ± 6.9	-5.1	3.06x10-5	0.047	chr19	18699219	NA	NA	NA
cg15007983	19	C19orf60	TSS200	N Shore	20.3 ± 7.9	14.6 ± 6.6	-5.7	8.67x10-6	0.033	chr19	18699326	NA	NA	NA
cg15428479	19	C19orf60	TSS1500	N Shore	40.8 ± 5.7	34.6 ± 5.3	-6.2	7.61x10-7	0.023	chr19	18698825	NA	NA	NA
cg00507154	19	C19orf76	1stExon;5'UTR	CpG Island	70.2 ± 4.6	66.6 ± 4.0	-3.6	2.74x10-5	0.046	chr19	50192739	NA	NA	NA
cg09358422	1	C1orf159	Body	CpG Island	96.1 ± 0.7	95.6 ± 0.6	-0.5	1.73x10-5	0.041	chr1	1023247	NA	NA	NA
cg14989202	1	C1orf200;PIK3CD	TSS200;5'UTR	S Shore	18.0 ± 2.5	15.5 ± 2.4	-2.5	1.16x10-5	0.037	chr1	9714843	9715336	0.1876	-0.0609
cg09563216	1	C1orf51	1stExon;5'UTR	S Shore	49.3 ± 4.1	45.8 ± 4.1	-3.5	1.25x10-5	0.037	chr1	150255241	NA	NA	NA
cg18157896	20	C20orf141;LOC100288797	TSS200;TSS1500	Open sea	38.3 ± 3.2	35.1 ± 3.6	-3.2	2.07x10-5	0.042	chr20	2795593	NA	NA	NA
cg21183455	22	C22orf34	TSS1500	Open sea	66.4 ± 5.8	60.4 ± 5.7	-6	3.35x10-5	0.048	chr22	50052396	50052715	0.68	-0.1493
cg14580211	5	C5orf62	Body	S Shelf	69.3 ± 3.4	64.5 ± 5.0	-4.8	1.29x10-5	0.037	chr5	150161299	150161524	0.166	0.3743
cg23599776	6	C6orf134	Body	N Shelf	80.9 ± 2.2	78.8 ± 2.1	-2.1	3.06x10-5	0.047	chr6	30611056	30611097	0.9395	0.0337
cg01048372	8	C8orf73	TSS1500	S Shore	43.8 ± 3.8	39.0 ± 4.1	-4.8	2.26x10-5	0.043	chr8	144655484	NA	NA	NA
cg08601628	8	C8orf74	Body	Open sea	82.5 ± 3.0	78.4 ± 4.2	-4.1	7.87x10-6	0.033	chr8	10555466	NA	NA	NA
cg14059835	9	C9orf78;USP20	TSS1500;5'UTR	S Shore	13.0 ± 1.8	11.0 ± 1.8	-2	2.58x10-5	0.045	chr9	132598917	132598691	0.5024	0.0655
cg04334723	19	CALR	Body	N Shelf	40.3 ± 3.8	35.7 ± 4.8	-4.6	1.83x10-5	0.041	chr19	13054427	NA	NA	NA
cg17118262	17	CCL1	TSS1500	Open sea	28.5 ± 3.6	23.9 ± 4.0	-4.6	1.61x10-6	0.023	chr17	32690569	32690569	0.02744	-0.7159
cg04780563	10	CCNY	Body;5'UTR	Open sea	69.6 ± 4.2	73.3 ± 3.3	3.7	1.21x10-5	0.037	chr10	35748463	35748463	0.2008	-0.1946
cg15518113	1	CD247	3'UTR	Open sea	79.1 ± 3.0	82.5 ± 2.9	3.4	5.78x10-6	0.03	chr1	167400121	167399969	0.3662	-0.2114
cg17215278	1	CD58	TSS1500	S Shore	50.9 ± 4.0	47.0 ± 3.9	-3.9	2.27x10-5	0.043	chr1	117114263	NA	NA	NA
cg04057956	12	CD9	Body	Open sea	58.9 ± 4.0	54.6 ± 3.8	-4.3	1.91x10-5	0.041	chr12	6339200	6339656	0.007111	-0.4539
cg11811510	19	CEACAM1	TSS200	Open sea	10.9 ± 1.6	9.0 ± 1.3	-1.9	8.05x10-6	0.033	chr19	43032683	43032185	0.3661	0.1128
cg13134650	1	CHI3L1	TSS1500	Open sea	75.2 ± 2.6	72.1 ± 2.7	-3.1	3.28x10-6	0.026	chr1	203156764	203156764	0.1707	0.3641
cg15030712	7	CHN2	Body	Open sea	30.5 ± 2.6	26.6 ± 4.5	-3.9	1.89x10-5	0.041	chr7	29304984	29304890	0.1153	-0.353
cg00254556	8	CHRNA2	3'UTR	N Shore	67.9 ± 1.5	65.2 ± 2.5	-2.7	1.79x10-5	0.041	chr8	27318934	NA	NA	NA
cg02235659	3	CLEC3B	TSS1500	Open sea	48.9 ± 3.1	44.8 ± 4.2	-4.1	1.88x10-6	0.023	chr3	45066580	45066971	0.1359	0.244
cg10521431	10	CNNM2	Body	Open sea	85.4 ± 1.7	87.4 ± 1.4	2	1.37x10-6	0.023	chr10	104814810	104815126	0.3099	-0.1287
cg13917614	17	CNP	Body	Open sea	79.6 ± 4.2	84.2 ± 3.7	4.6	1.31x10-6	0.023	chr17	40125660	NA	NA	NA
cg01055562	1	COG2	TSS1500	N Shore	49.2 ± 3.2	45.8 ± 3.1	-3.4	9.35x10-6	0.033	chr1	230777685	230777239	0.2092	0.2525
cg02266731	12	CPM	TSS1500	Open sea	33.3 ± 3.3	28.6 ± 4.6	-4.7	2.31x10-5	0.043	chr12	69357333	69357333	0.1448	-0.2802
cg12678834	11	CXCR5	TSS1500	Open sea	70.2 ± 1.9	67.8 ± 2.0	-2.4	3.03x10-5	0.047	chr11	118753662	118753662	0.4559	-0.1315
cg27067618	19	CYP4F3	5'UTR	Open sea	26.8 ± 2.9	23.1 ± 3.8	-3.7	3.57x10-6	0.026	chr19	15751949	NA	NA	NA
cg24690709	4	DAPP1	Body	Open sea	17.2 ± 1.6	15.1 ± 2.2	-2.1	9.65x10-6	0.033	chr4	100768712	100768889	0.3805	0.4122
cg10679266	8	DEFA4	TSS200	Open sea	56.1 ± 4.6	50.8 ± 4.9	-5.3	2.65x10-5	0.045	chr8	6795980	6795605	0.121	-0.4
cg05624376	2	DHRS9	Body	Open sea	45.2 ± 4.6	38.6 ± 4.8	-6.6	1.54x10-6	0.023	chr2	169939876	169939705	0.05338	-0.526
cg12993916	6	DTNBP1	Body	Open sea	78.9 ± 3.0	76.4 ± 3.2	-2.5	2.88x10-5	0.047	chr6	15553155	15553155	0.03329	0.2703
cg07019857	5	EFNA5	Body	Open sea	53.0 ± 3.1	48.3 ± 3.7	-4.7	1.34x10-6	0.023	chr5	106822849	106822849	0.4471	-0.121
cg23060465	8	EIF2C2	Body	Open sea	92.6 ± 1.9	94.4 ± 1.2	1.8	2.60x10-5	0.045	chr8	141625545	141625854	0.05561	0.3388
cg00431050	10	ELOVL3	TSS1500	N Shore	60.9 ± 2.6	57.9 ± 2.4	-3	1.11x10-5	0.037	chr10	103985730	103985624	0.3094	0.1701
cg00262446	4	EMCN	5'UTR;1stExon	Open sea	18.0 ± 1.9	15.5 ± 2.1	-2.5	1.28x10-5	0.037	chr4	101439228	101438858	0.04031	0.3744
cg14041338	13	ENOX1	Body	Open sea	58.6 ± 4.2	52.8 ± 6.0	-5.8	7.86x10-6	0.033	chr13	43890809	43891172	0.3847	0.2369
cg11147155	1	ENSA	3'UTR	Open sea	39.6 ± 3.8	34.7 ± 4.5	-4.9	2.47x10-5	0.044	chr1	150595206	150594826	0.08917	-0.3569
cg10539861	10	ENTPD7	TSS1500	N Shore	12.2 ± 2.8	10.2 ± 2.5	-2	1.83x10-5	0.041	chr10	101418593	101418244	0.0215	0.4422
cg10506318	5	ERCC8;NDUFAF2	Body;TSS1500	N Shore	39.0 ± 3.7	33.6 ± 5.0	-5.4	2.14x10-5	0.042	chr5	60239580	60239753	0.1495	0.159
cg03636183	19	F2RL3	Body	N Shore	68.9 ± 4.4	63.0 ± 7.1	-5.9	1.87x10-5	0.041	chr19	17000585	NA	NA	NA
cg02708705	17	FAM100B	Body	S Shelf	17.6 ± 2.7	14.9 ± 2.5	-2.7	1.36x10-5	0.038	chr17	74264300	74264035	0.01628	-0.5462
cg15259233	6	FAM120B	Body	Open sea	84.9 ± 2.0	87.0 ± 1.4	2.1	1.29x10-5	0.037	chr6	170712708	170712784	0.1205	0.2358
cg10206969	7	FBXL18	3'UTR	N Shelf	21.8 ± 1.8	19.6 ± 2.1	-2.2	6.31x10-6	0.031	chr7	5518392	NA	NA	NA
cg05890727	14	FBXO34	5'UTR	N Shore	50.0 ± 4.3	44.6 ± 4.4	-5.4	1.52x10-5	0.04	chr14	55764647	55764936	0.1818	-0.2865
cg01383287	2	FBXO41	Body	N Shore	79.3 ± 3.1	76.1 ± 2.8	-3.2	4.18x10-6	0.026	chr2	73495839	73495520	0.5493	-0.1176
cg10220544	1	FGGY	Body	Open sea	36.4 ± 4.7	30.7 ± 5.0	-5.7	8.08x10-6	0.033	chr1	60171660	60171307	0.1138	-0.1967
cg21199922	4	FLJ13197	Body	Open sea	35.9 ± 3.7	30.3 ± 5.2	-5.6	5.79x10-6	0.03	chr4	38622735	38623145	0.02624	0.6205
cg22791543	5	FLJ33630	Body	N Shelf	81.1 ± 2.0	78.6 ± 2.0	-2.5	3.60x10-5	0.05	chr5	127416532	127416326	0.1296	0.3831
cg05053979	14	FOXN3	Body	Open sea	66.5 ± 4.5	62.3 ± 5.0	-4.2	2.81x10-5	0.046	chr14	89681043	89681026	0.1046	-0.2691
cg12688265	1	GBAP1	TSS1500	S Shore	10.2 ± 1.2	8.9 ± 1.0	-1.3	1.15x10-5	0.037	chr1	155197843	155197995	0.4028	0.1592
cg04574552	X	GEMIN8	5'UTR	N Shore	10.5 ± 4.6	8.0 ± 2.6	-2.5	2.01x10-5	0.042	chrX	14047648	NA	NA	NA
cg25320328	1	GFI1	TSS1500	S Shore	35.4 ± 3.6	30.7 ± 4.7	-4.7	1.99x10-5	0.042	chr1	92953037	92953037	0.3317	-0.156
cg09674502	1	GFI1	TSS1500	S Shore	49.5 ± 3.3	43.5 ± 5.1	-6	9.51x10-7	0.023	chr1	92953279	92953037	0.3317	-0.156
cg14457284	9	GFI1B	TSS1500	open sea	29.5 ± 3.1	25.9 ± 3.0	-3.6	1.72x10-5	0.041	chr9	135852984	NA	NA	NA
cg02942825	19	GIPR	3'UTR	S Shore	49.8 ± 3.2	46.5 ± 3.2	-3.3	2.13x10-5	0.042	chr19	46185348	NA	NA	NA
cg21380380	7	GLCCI1	Body	S Shelf	63.1 ± 5.2	68.7 ± 3.4	5.6	3.89x10-6	0.026	chr7	8011838	8011838	0.02668	-0.4719
cg17808910	7	GLCCI1	Body	S Shelf	73.7 ± 3.9	77.5 ± 2.9	3.8	2.32x10-6	0.023	chr7	8012104	8011838	0.02668	-0.4719
cg26567012	5	GLRA1	3'UTR	open sea	55.4 ± 3.8	48.8 ± 5.2	-6.6	1.91x10-6	0.023	chr5	151202148	151201752	0.2212	-0.1045
cg05551922	3	GPX1	TSS1500	S Shore	10.7 ± 2.2	8.6 ± 1.4	-2.1	8.94x10-6	0.033	chr3	49396232	NA	NA	NA
cg22312904	8	GSDMD	TSS1500;5'UTR	N Shore	46.6 ± 3.5	42.1 ± 4.0	-4.5	2.45x10-5	0.044	chr8	144639260	NA	NA	NA
cg21205139	4	GUCY1B3	Body	S Shore	26.6 ± 2.2	23.3 ± 2.7	-3.3	6.13x10-6	0.031	chr4	156681475	156681694	0.2751	0.3796
cg08766149	14	GZMB	Body	Open sea	77.5 ± 3.6	81.1 ± 2.3	3.6	1.32x10-6	0.023	chr14	25103301	NA	NA	NA
cg07554496	2	HDAC4	Body	Open sea	87.5 ± 2.6	89.5 ± 1.3	2	3.54x10-5	0.049	chr2	240020152	240019839	0.2987	-0.1807
cg15978561	2	HDAC4	Body	CpG Island	14.5 ± 3.0	12.0 ± 2.7	-2.5	9.37x10-7	0.023	chr2	240196996	NA	NA	NA
cg05903736	2	HDAC4	Body	S Shore	20.8 ± 3.2	17.9 ± 4.1	-2.9	2.71x10-5	0.046	chr2	240197131	NA	NA	NA
cg06117093	2	HDAC4	5'UTR	Open sea	22.7 ± 4.0	19.0 ± 3.1	-3.7	2.32x10-5	0.043	chr2	240291657	240291402	0.3174	0.3543
cg01088404	12	HDAC7	TSS1500	S Shore	34.0 ± 3.7	29.7 ± 4.0	-4.3	2.82x10-5	0.046	chr12	48214523	NA	NA	NA
cg16659880	15	HERC1	Body	Open sea	90.4 ± 1.1	89.1 ± 1.4	-1.3	1.25x10-5	0.037	chr15	63921589	63921502	0.09611	0.1044
cg20294304	6	HMGA1	TSS1500	CpG Island	7.5 ± 3.4	5.6 ± 1.2	-1.9	1.35x10-5	0.038	chr6	34203153	NA	NA	NA
cg23867647	19	HSPB6	Body	CpG Island	66.6 ± 5.0	62.5 ± 4.2	-4.1	1.62x10-5	0.041	chr19	36246816	NA	NA	NA
cg09494176	4	HTT	Body	Open sea	84.6 ± 2.2	87.1 ± 2.0	2.5	3.75x10-6	0.026	chr4	3193868	3194325	0.111	0.2907
cg07271561	3	HYAL2	5'UTR;TSS1500	CpG Island	15.5 ± 1.7	13.2 ± 1.7	-2.3	3.22x10-5	0.048	chr3	50359363	NA	NA	NA
cg13341668	3	HYAL2	5'UTR;TSS1500	CpG Island	84.4 ± 3.3	81.5 ± 2.5	-2.9	3.44x10-6	0.026	chr3	50359909	NA	NA	NA
cg13298466	12	IFFO1	Body;1stExon;5'UTR	S Shore	50.5 ± 3.9	44.4 ± 5.5	-6.1	2.83x10-5	0.046	chr12	6658164	6658273	0.02171	-0.5213
cg18612209	10	INPP5A	Body	Open sea	82.0 ± 2.6	84.5 ± 1.9	2.5	3.26x10-6	0.026	chr10	134516474	134516043	0.464	-0.0758
cg16313758	7	IQCE	Body	S Shore	65.2 ± 4.2	61.0 ± 4.7	-4.2	1.33x10-6	0.023	chr7	2647039	NA	NA	NA
cg18338984	7	IQCE	Body	S Shore	52.9 ± 5.4	48.6 ± 5.2	-4.3	9.85x10-6	0.033	chr7	2646955	NA	NA	NA
cg14042143	7	IQCE	Body	S Shore	70.7 ± 5.5	65.5 ± 5.6	-5.2	1.40x10-7	0.023	chr7	2646782	NA	NA	NA
cg17516539	5	ITK	3'UTR	Open sea	29.0 ± 4.6	24.1 ± 4.3	-4.9	4.33x10-6	0.026	chr5	156680697	156680697	0.4595	-0.2384
cg17683336	19	KANK2	5'UTR;TSS1500	N Shore	10.5 ± 1.3	8.9 ± 1.1	-1.6	2.86x10-5	0.047	chr19	11305924	NA	NA	NA
cg15153383	16	KATNB1	5'UTR	S Shore	9.5 ± 1.2	8.5 ± 0.5	-1	2.10x10-5	0.042	chr16	57770620	57770866	0.4728	0.2517
cg25199552	1	KDM1A	Body	S Shelf	54.2 ± 5.0	47.0 ± 6.3	-7.2	3.91x10-6	0.026	chr1	23350054	23350054	0.09591	-0.312
cg17737314	1	KDM4A	TSS1500	N Shore	37.1 ± 5.0	30.7 ± 5.8	-6.4	7.16x10-6	0.033	chr1	44114355	44114098	0.01664	-0.5626
cg15206171	6	KIFC1	TSS1500	N Shore	46.2 ± 3.9	41.1 ± 4.9	-5.1	3.46x10-5	0.049	chr6	33358040	33358417	0.04573	-0.1344
cg08326410	19	KIR2DL4	TSS200	Open sea	83.4 ± 2.3	86.4 ± 1.9	3	3.74x10-8	0.018	chr19	55314884	NA	NA	NA
cg04339360	13	KLF5	Body	S Shore	48.7 ± 4.2	42.0 ± 5.8	-6.7	1.99x10-6	0.023	chr13	73635568	73635932	0.005014	0.4096
cg15956469	12	KLRD1	Body	Open sea	86.8 ± 3.1	89.9 ± 1.8	3.1	1.71x10-6	0.023	chr12	10465272	10465642	0.2374	0.2016
cg15500907	6	LAMA4	Body	Open sea	38.5 ± 5.7	31.9 ± 4.7	-6.6	2.82x10-5	0.046	chr6	112438951	112438951	0.4048	0.2266
cg17893934	10	LARP4B	3'UTR	S Shelf	92.1 ± 1.5	93.6 ± 1.1	1.5	2.00x10-5	0.042	chr10	858817	858692	0.9499	0.0097
cg16183122	10	LDB3	Body	Open sea	92.2 ± 1.6	93.7 ± 1.1	1.5	2.68x10-5	0.046	chr10	88466389	NA	NA	NA
cg20759281	12	LDHB	Body	Open sea	29.4 ± 3.7	25.4 ± 4.0	-4	3.01x10-5	0.047	chr12	21796914	21797276	0.484	-0.082
cg11247817	5	LNPEP	Body;5'UTR;1stExon	Open sea	39.3 ± 4.3	34.1 ± 4.2	-5.2	1.84x10-5	0.041	chr5	96294344	96294344	0.4908	0.2396
cg23484268	15	LOXL1	Body	S Shore	72.1 ± 2.8	69.0 ± 3.8	-3.1	1.95x10-5	0.042	chr15	74220776	74221021	0.6483	-0.0873
cg15052335	18	LPIN2	5'UTR;1stExon	N Shore	71.7 ± 3.5	75.2 ± 2.5	3.5	3.28x10-5	0.048	chr18	3011810	3012017	0.17	0.402
cg00902153	3	LPP	Body	Open sea	22.2 ± 2.6	19.4 ± 3.4	-2.8	3.54x10-5	0.049	chr3	188506715	188506715	0.03126	-0.3316
cg21668832	6	LRRC16A	TSS1500	N Shore	24.1 ± 4.2	20.1 ± 3.8	-4	6.96x10-6	0.032	chr6	25278956	25278878	0.2032	-0.0926
cg11918450	2	LTBP1	Body;TSS1500	open sea	47.4 ± 3.8	41.5 ± 5.0	-5.9	7.73x10-6	0.033	chr2	33359198	33359198	0.04569	-0.4464
cg25136988	6	LY6G5C	TSS1500	N Shore	67.5 ± 4.2	64.2 ± 3.4	-3.3	1.79x10-5	0.041	chr6	31649623	NA	NA	NA
cg24760467	10	LZTS2	5'UTR	S Shore	49.5 ± 3.7	44.8 ± 4.6	-4.7	2.60x10-5	0.045	chr10	102760784	102761169	0.07609	-0.261
cg23015664	7	MAD1L1	Body	Open sea	88.6 ± 2.3	90.9 ± 1.5	2.3	3.19x10-6	0.026	chr7	2040109	NA	NA	NA
cg15521790	11	MAML2	Body	Open sea	48.4 ± 3.4	44.6 ± 4.1	-3.8	1.76x10-5	0.041	chr11	95889454	95889027	0.4316	0.1906
cg06706159	19	MAST3	Body	CpG Island	83.0 ± 5.9	89.4 ± 4.4	6.4	5.77x10-6	0.03	chr19	18260350	NA	NA	NA
cg24137511	19	MAST3	Body	CpG Island	86.4 ± 4.6	90.9 ± 3.0	4.5	5.74x10-6	0.03	chr19	18260330	NA	NA	NA
cg16537483	3	MBNL1	Body	Open sea	59.1 ± 2.8	55.0 ± 3.4	-4.1	1.84x10-5	0.041	chr3	152019539	152019539	0.4632	0.152
cg20351875	12	MIR548C;RASSF3	TSS1500;Body	Open sea	44.1 ± 4.3	38.4 ± 4.9	-5.7	1.74x10-5	0.041	chr12	65015547	65015343	0.0004496	0.7549
cg11355029	19	MLLT1	Body	N Shelf	51.8 ± 2.5	48.7 ± 2.9	-3.1	9.68x10-6	0.033	chr19	6276660	NA	NA	NA
cg05651778	17	MRC2	Body	CpG Island	5.8 ± 1.6	4.7 ± 0.8	-1.1	2.60x10-5	0.045	chr17	60729731	60729461	0.2626	-0.1813
cg10956549	11	MTL5	3'UTR;Body	Open sea	87.2 ± 1.1	85.5 ± 0.9	-1.7	3.54x10-6	0.026	chr11	68504856	68504441	0.2488	0.2202
cg14175330	9	NACC2	5'UTR	Open sea	68.7 ± 3.9	64.4 ± 3.8	-4.3	1.39x10-5	0.038	chr9	138949384	NA	NA	NA
cg08869244	11	NDUFV1	TSS1500	N Shore	49.2 ± 2.1	45.9 ± 2.6	-3.3	2.61x10-6	0.024	chr11	67373841	67374114	0.1807	-0.4126
cg01010839	10	NET1	TSS1500;Body	N Shore	71.2 ± 4.3	67.7 ± 3.0	-3.5	1.70x10-5	0.041	chr10	5488225	5487785	0.289	-0.0938
cg25145459	18	NFATC1	Body;TSS200;5'UTR	CpG Island	2.8 ± 0.5	3.4 ± 0.6	0.6	1.26x10-5	0.037	chr18	77160215	NA	NA	NA
cg04158018	12	NFE2	TSS1500	Open sea	31.4 ± 3.4	28.3 ± 3.2	-3.1	2.52x10-5	0.045	chr12	54696210	54696210	0.6295	-0.0765
cg23140706	12	NFE2	5'UTR	Open sea	46.0 ± 2.3	42.8 ± 3.1	-3.2	4.23x10-6	0.026	chr12	54689278	54689278	0.005997	-0.6001
cg24925865	7	NOM1	1stExon	CpG Island	6.6 ± 0.7	7.5 ± 1.0	0.9	9.50x10-6	0.033	chr7	156742601	NA	NA	NA
cg12613344	11	NR1H3	5'UTR	Open sea	63.4 ± 3.5	59.3 ± 3.7	-4.1	3.49x10-5	0.049	chr11	47280305	47280243	0.1775	0.3455
cg27122888	11	NRXN2	Body	S Shelf	14.9 ± 1.8	12.3 ± 1.7	-2.6	6.36x10-7	0.023	chr11	64379586	NA	NA	NA
cg27209729	11	NRXN2	Body	S Shore	56.5 ± 5.8	51.7 ± 5.9	-4.8	1.20x10-5	0.037	chr11	64428925	NA	NA	NA
cg04992150	3	NUP210	Body	N Shelf	28.9 ± 2.7	25.1 ± 3.4	-3.8	8.03x10-6	0.033	chr3	13457267	NA	NA	NA
cg20109495	17	OR3A2	TSS1500	Open sea	78.1 ± 3.3	74.2 ± 3.7	-3.9	1.65x10-5	0.041	chr17	3183418	3183418	0.314	-0.233
cg12892799	3	OXSR1	1stExon;5'UTR	CpG Island	10.3 ± 16.1	5.6 ± 1.4	-4.7	4.08x10-6	0.026	chr3	38207121	NA	NA	NA
cg04685387	10	PARD3	Body	Open sea	50.5 ± 3.9	47.0 ± 3.2	-3.5	1.89x10-5	0.041	chr10	34925640	34925747	0.2196	0.2786
cg09080522	22	PARVG	TSS1500	Open sea	26.1 ± 2.9	22.3 ± 3.3	-3.8	2.95x10-5	0.047	chr22	44568387	44568699	0.008728	0.9661
cg15559940	13	PCCA	Body	Open sea	87.2 ± 1.7	89.1 ± 0.9	1.9	1.20x10-6	0.023	chr13	101171765	101171398	0.3948	-0.0726
cg10117603	13	PCCA	Body	Open sea	87.2 ± 1.6	88.9 ± 1.5	1.7	2.38x10-6	0.023	chr13	101171714	101171398	0.3948	-0.0726
cg06567722	13	PCID2	Body	Open sea	93.3 ± 2.1	95.5 ± 1.2	2.2	2.50x10-5	0.045	chr13	113834331	113834791	0.3104	0.0754
cg00908004	13	PCID2	Body	Open sea	81.7 ± 1.8	83.8 ± 1.9	2.1	2.33x10-5	0.043	chr13	113832595	113833047	0.009899	-0.3701
cg06619077	1	PDZK1IP1	TSS1500	Open sea	52.9 ± 4.7	48.6 ± 5.3	-4.3	1.12x10-5	0.037	chr1	47656003	NA	NA	NA
cg05694563	17	PEMT	Body	CpG Island	43.0 ± 2.7	39.7 ± 3.5	-3.3	3.46x10-5	0.049	chr17	17465224	NA	NA	NA
cg11978441	1	PER3	Body	Open sea	77.6 ± 2.4	80.7 ± 2.0	3.1	3.87x10-7	0.023	chr1	7902772	7903267	0.02632	-0.2894
cg27545615	10	PFKFB3	Body	S Shelf	39.4 ± 4.7	33.5 ± 4.9	-5.9	1.67x10-5	0.041	chr10	6249748	6249853	0.1778	-0.278
cg11940177	10	PGAM1	Body	S Shelf	28.2 ± 3.4	24.1 ± 4.3	-4.1	2.95x10-5	0.047	chr10	99188478	99188343	0.1186	-0.4554
cg10517290	17	PGS1	Body	S Shelf	11.0 ± 1.4	9.7 ± 1.2	-1.3	1.82x10-5	0.041	chr17	76377967	76378172	0.02111	-0.8748
cg09980384	17	PGS1	Body	Open sea	12.6 ± 1.7	10.6 ± 1.6	-2	3.57x10-6	0.026	chr17	76380922	76380679	0.06449	0.3049
cg24796663	6	PHF1	TSS1500	N Shore	12.9 ± 1.8	11.4 ± 1.2	-1.5	1.47x10-5	0.04	chr6	33377748	NA	NA	NA
cg07730673	3	PIGX;C3orf34	TSS1500;5'UTR	N Shore	9.3 ± 0.7	8.3 ± 0.7	-1	2.61x10-5	0.045	chr3	196438540	196438625	0.001856	0.1573
cg22234930	15	PKM2	5'UTR	N Shelf	12.6 ± 1.6	10.7 ± 1.7	-1.9	8.60x10-6	0.033	chr15	72519739	72519979	0.1075	-0.3274
cg11224624	8	PLEC1	Body	CpG Island	2.1 ± 0.3	2.4 ± 0.3	0.3	2.25x10-5	0.043	chr8	145049280	NA	NA	NA
cg03792042	8	PLEC1	Body	N Shelf	58.9 ± 2.6	53.8 ± 6.5	-5.1	3.02x10-5	0.047	chr8	145045235	NA	NA	NA
cg23098529	19	PPAN;-P2RY11	TSS1500	N Shore	28.1 ± 2.8	24.1 ± 3.9	-4	8.68x10-6	0.033	chr19	10216651	NA	NA	NA
cg05713693	4	PRDM5	1stExon	CpG Island	7.3 ± 0.6	8.3 ± 0.8	1	1.88x10-6	0.023	chr4	121843717	NA	NA	NA
cg13775629	10	PRF1	Body	CpG Island	74.2 ± 4.1	77.6 ± 2.7	3.4	3.48x10-5	0.049	chr10	72360448	NA	NA	NA
cg02480298	11	PRR5L	5'UTR;TSS1500;Body	Open sea	83.6 ± 1.9	85.7 ± 1.8	2.1	3.61x10-5	0.05	chr11	36421230	36420967	0.1462	0.2458
cg23351584	11	PRSS23	5'UTR	S Shore	17.1 ± 1.6	15.1 ± 1.7	-2	1.85x10-5	0.041	chr11	86512100	86512223	0.1284	-0.24
cg03065803	10	PSAP	3'UTR	Open sea	90.2 ± 1.2	88.9 ± 1.3	-1.3	4.32x10-6	0.026	chr10	73576273	73576113	0.03999	0.2066
cg26197915	11	PTPRJ	Body	Open sea	37.6 ± 3.6	32.5 ± 5.1	-5.1	2.32x10-5	0.043	chr11	48085137	48085619	0.001021	0.6345
cg24514600	8	PVT1	TSS1500	N Shore	59.0 ± 5.1	52.1 ± 5.9	-6.9	2.30x10-5	0.043	chr8	128805414	128805333	0.02266	-0.9769
cg24175188	3	PXK	Body	Open sea	52.1 ± 5.0	46.3 ± 4.8	-5.8	2.74x10-5	0.046	chr3	58374923	58374923	0.2025	-0.2655
cg18936471	4	RAP1GDS1	Body	S Shelf	63.5 ± 3.8	58.9 ± 3.3	-4.6	2.10x10-5	0.042	chr4	99186446	99186565	0.04044	0.2922
cg00054352	13	RASA3	Body	Open sea	83.4 ± 3.5	87.1 ± 2.6	3.7	5.16x10-6	0.029	chr13	114891672	114892162	0.5413	0.1302
cg26181840	13	RASA3	Body	CpG Island	82.7 ± 2.6	85.9 ± 2.7	3.2	1.96x10-6	0.023	chr13	114869338	NA	NA	NA
cg00888521	5	RASGRF2	Body	CpG Island	21.7 ± 10.7	16.3 ± 2.8	-5.4	2.75x10-5	0.046	chr5	80256971	80257218	0.1361	0.3406
cg07043361	12	RBM19	TSS1500	S Shore	36.3 ± 3.8	31.4 ± 4.6	-4.9	2.78x10-5	0.046	chr12	114404971	114404604	0.06925	-0.1578
cg15636859	20	RBM38	Body;3'UTR	CpG Island	78.2 ± 3.9	82.1 ± 2.7	3.9	2.17x10-6	0.023	chr20	55982844	NA	NA	NA
cg13707794	21	RCAN1	3'UTR	Open sea	29.5 ± 3.5	24.8 ± 4.3	-4.7	2.84x10-5	0.046	chr21	35889668	35889749	0.06597	-0.382
cg01447281	1	RERE	5'UTR;Body	N Shore	15.2 ± 2.2	13.0 ± 2.7	-2.2	1.91x10-5	0.041	chr1	8482689	8482998	0.2905	0.0484
cg01112784	10	RHOBTB1	Body	Open sea	76.9 ± 2.4	79.1 ± 1.8	2.2	8.94x10-6	0.033	chr10	62671136	62671452	0.06024	-0.2216
cg13675051	8	RNF19A	5'UTR;TSS200	Open sea	38.2 ± 4.1	32.6 ± 4.8	-5.6	1.85x10-5	0.041	chr8	101315498	101315920	3.382e-05	0.5817
cg07594831	8	RNF19A	5'UTR;TSS200	Open sea	53.0 ± 4.7	47.2 ± 4.8	-5.8	2.21x10-5	0.043	chr8	101315560	101315920	3.382e-05	0.5817
cg17501210	6	RPS6KA2	Body	Open sea	70.8 ± 3.7	66.9 ± 4.9	-3.9	1.31x10-5	0.038	chr6	166970252	166970252	0.3829	-0.1575
cg13072943	6	RPS6KA2	Body	Open sea	48.5 ± 3.3	44.2 ± 4.3	-4.3	1.20x10-6	0.023	chr6	167011311	167011302	0.07388	-0.3405
cg11222173	17	RPTOR	Body	Open sea	72.1 ± 3.4	68.0 ± 3.9	-4.1	1.90x10-5	0.041	chr17	78748019	NA	NA	NA
cg24419094	2	RRM2	Body	S Shelf	58.3 ± 4.3	53.1 ± 5.0	-5.2	2.13x10-5	0.042	chr2	10266986	10267066	0.112	0.1732
cg08683249	6	RSPH9	TSS200	N Shore	69.7 ± 2.4	66.7 ± 3.0	-3	2.38x10-5	0.044	chr6	43612627	43612332	0.4756	0.0924
cg06655349	19	S1PR2	3'UTR	N Shelf	44.3 ± 4.2	38.9 ± 5.4	-5.4	3.33x10-5	0.048	chr19	10332165	NA	NA	NA
cg13497089	4	SCD5	Body	N Shore	64.7 ± 2.5	61.5 ± 2.3	-3.2	3.00x10-5	0.047	chr4	83718406	NA	NA	NA
cg11348106	17	SEC14L1	Body	N Shore	75.6 ± 2.4	78.4 ± 2.0	2.8	1.12x10-6	0.023	chr17	75208807	75208807	0.2386	0.4028
cg27552857	19	SEMA6B	3'UTR	N Shore	50.7 ± 2.8	47.4 ± 3.4	-3.3	1.51x10-5	0.04	chr19	4542866	NA	NA	NA
cg10577241	15	SGK269	Body	Open sea	66.5 ± 3.8	71.2 ± 4.0	4.7	8.87x10-6	0.033	chr15	77456283	77456283	0.009042	0.418
cg26775087	3	SH3BP5	1stExon;5'UTR	Open sea	75.8 ± 2.4	78.3 ± 2.1	2.5	1.71x10-5	0.041	chr3	15382808	15382710	0.1866	0.1794
cg22291265	19	SHANK1	Body	Open sea	7.5 ± 2.3	5.8 ± 1.0	-1.7	4.39x10-6	0.026	chr19	51182808	51183076	0.07553	-0.3934
cg18881723	1	SLAMF1	5'UTR;1stExon	Open sea	16.5 ± 2.9	13.1 ± 2.2	-3.4	1.52x10-6	0.023	chr1	160616870	160617124	0.6559	0.0347
cg09001549	12	SLC15A4	Body	S Shore	79.4 ± 4.4	84.1 ± 3.4	4.7	3.38x10-5	0.048	chr12	129281454	129281169	0.1021	-0.4555
cg05200313	14	SLC24A4	3'UTR	Open sea	34.9 ± 3.7	30.2 ± 5.0	-4.7	3.12x10-5	0.047	chr14	92960827	92961148	0.07639	-0.3102
cg16104584	1	SLC2A5	TSS1500	Open sea	35.3 ± 3.6	30.3 ± 5.1	-5	1.16x10-5	0.037	chr1	9149734	9150029	0.005779	-0.6413
cg14176339	17	SLC38A10	Body	Open sea	68.6 ± 3.5	64.4 ± 2.9	-4.2	9.78x10-7	0.023	chr17	79244542	NA	NA	NA
cg22897715	11	SLC43A3	Body	N Shelf	12.6 ± 2.2	10.1 ± 1.8	-2.5	4.2x10-6	0.026	chr11	57192251	NA	NA	NA
cg23072823	3	SLC6A6	5'UTR	S Shore	13.6 ± 1.1	11.9 ± 1.2	-1.7	5.03x10-6	0.029	chr3	14445421	NA	NA	NA
cg02976539	17	SLC9A3R1	Body	Open sea	67.6 ± 3.5	70.7 ± 2.4	3.1	2.47x10-5	0.044	chr17	72757302	NA	NA	NA
cg04482712	17	SLC9A3R1	Body	Open sea	71.5 ± 4.0	74.5 ± 2.5	3	2.98x10-5	0.047	chr17	72757293	NA	NA	NA
cg02107844	15	SLCO3A1	Body	Open sea	45.2 ± 2.3	41.9 ± 3.1	-3.3	2.81x10-5	0.046	chr15	92612836	92612598	0.07806	0.2608
cg10876767	4	SORCS2	Body	Open sea	41.1 ± 3.5	36.5 ± 4.7	-4.6	2.08x10-5	0.042	chr4	7637533	7637454	0.108	0.3958
cg11606261	12	SP1	5'UTR;Body	S Shore	32.3 ± 3.1	27.5 ± 3.8	-4.8	3.78x10-6	0.026	chr12	53775336	53775678	0.2595	0.2365
cg07968760	12	SPATS2	5'UTR	CpG Island	55.1 ± 5.8	51.3 ± 4.6	-3.8	2.21x10-5	0.043	chr12	49782966	49783466	0.1559	-0.186
cg03529189	12	SRGAP1	Body	Open sea	55.6 ± 5.6	49.0 ± 5.1	-6.6	2.93x10-5	0.047	chr12	64292138	64291824	0.2414	0.0721
cg25213452	1	SRGAP2	Body	Open sea	58.4 ± 2.1	55.4 ± 3.0	-3	9.24x10-6	0.033	chr1	206630385	206630385	0.732	-0.0878
cg12898019	17	ST6GALNAC1	3'UTR	Open sea	31.2 ± 4.2	27.1 ± 3.6	-4.1	2.93x10-5	0.047	chr17	74621049	74620738	0.02152	-0.2968
cg02961280	2	STK16;TUBA4A	Body;3'UTR	N Shelf	19.5 ± 2.2	16.6 ± 3.2	-2.9	2.43x10-5	0.044	chr2	220115026	220114908	0.3188	-0.2947
cg18661379	10	SUFU	3'UTR	Open sea	21.0 ± 2.2	17.5 ± 3.5	-3.5	3.15x10-5	0.047	chr10	104393081	104393086	0.2305	-0.2034
cg11399254	1	TAL1	5'UTR	N Shore	50.8 ± 2.6	47.2 ± 3.5	-3.6	2.11x10-5	0.042	chr1	47694517	47694124	0.6671	-0.1456
cg11448683	1	TCTEX1D4;BTBD19	TSS1500;TSS200	S Shore	25.5 ± 3.1	21.5 ± 3.6	-4	2.37x10-6	0.023	chr1	45274099	NA	NA	NA
cg06589051	2	TGFBRAP1	TSS1500	S Shore	72.4 ± 2.0	69.8 ± 3.2	-2.6	2.60x10-5	0.045	chr2	105946882	105947142	0.1149	0.2225
cg01649611	2	THADA	Body	Open sea	19.1 ± 3.2	16.0 ± 3.6	-3.1	2.61x10-5	0.045	chr2	43521066	43520629	0.1556	-0.1891
cg23319460	11	TIGD3	Body	CpG Island	61.9 ± 4.8	57.5 ± 4.8	-4.4	2.02x10-5	0.042	chr11	65123510	NA	NA	NA
cg26729380	6	TNF	1stExon	Open sea	17.4 ± 3.5	14.4 ± 3.4	-3	1.54x10-5	0.04	chr6	31543655	31544070	0.191	0.2739
cg08919597	6	TNFAIP3	Body	Open sea	21.8 ± 3.1	17.6 ± 3.1	-4.2	9.29x10-8	0.022	chr6	138194824	138195142	0.03731	0.3828
cg00524900	5	TNFAIP8	Body	Open sea	32.1 ± 3.3	27.6 ± 4.3	-4.5	2.64x10-5	0.045	chr5	118609965	118609467	0.009567	-0.2355
cg08597832	8	TOP1MT	Body	N Shore	82.1 ± 2.5	78.9 ± 2.5	-3.2	2.53x10-6	0.024	chr8	144416327	NA	NA	NA
cg00686823	3	TPRA1	TSS1500	S Shore	31.1 ± 4.5	25.5 ± 4.6	-5.6	7.84x10-6	0.033	chr3	127311038	NA	NA	NA
cg22644321	8	TRIB1	Body	S Shelf	17.7 ± 2.5	14.5 ± 2.6	-3.2	2.12x10-5	0.042	chr8	126446923	126447110	0.05368	-0.1622
cg15022400	15	TRIM69	TSS1500	Open sea	22.0 ± 3.0	18.7 ± 3.1	-3.3	9.05x10-6	0.033	chr15	45028161	45028022	0.2293	0.4472
cg00219303	22	TRIOBP	Body	S Shelf	83.3 ± 2.7	85.8 ± 1.6	2.5	2.93x10-5	0.047	chr22	38146969	NA	NA	NA
cg16509045	9	TRPM6	5'UTR;1stExon	S Shore	41.1 ± 4.3	35.3 ± 5.0	-5.8	9.51x10-6	0.033	chr9	77502963	77503042	0.06771	0.2674
cg11166303	2	TSSC1	Body	N Shore	67.8 ± 7.5	61.9 ± 5.7	-5.9	9.02x10-6	0.033	chr2	3320529	3320360	0.4271	0.1894
cg01584932	2	TTC31;CCDC142	TSS1500;Body	N Shore	40.9 ± 5.4	35.2 ± 5.5	-5.7	5.03x10-6	0.029	chr2	74708767	NA	NA	NA
cg04195000	22	TTC38	Body	S Shore	80.2 ± 2.6	82.8 ± 2.0	2.6	1.19x10-5	0.037	chr22	46687489	NA	NA	NA
cg02048220	14	TTC7B	Body	Open sea	79.1 ± 2.2	81.0 ± 2.2	1.9	3.25x10-5	0.048	chr14	91141833	91142067	0.6032	-0.1122
cg13709639	12	TUBA1B	TSS1500	S Shore	19.6 ± 2.8	16.9 ± 3.1	-2.7	2.00x10-5	0.042	chr12	49526040	49525786	0.1179	0.134
cg19513582	7	UBE2H	Body	Open sea	49.9 ± 4.0	44.6 ± 4.9	-5.3	9.69x10-6	0.033	chr7	129481640	129481481	0.1084	-0.3405
cg02407068	4	UBE2K	Body	CpG Island	90.5 ± 3.2	93.5 ± 2.2	3	4.36x10-6	0.026	chr4	39771851	NA	NA	NA
cg03403155	8	UBR5	Body	N Shore	28.0 ± 2.7	24.6 ± 2.5	-3.4	2.26x10-6	0.023	chr8	103422885	103423324	0.2136	0.2253
cg12476487	6	UTRN	Body	Open sea	73.9 ± 3.4	77.0 ± 3.9	3.1	3.01x10-5	0.047	chr6	145047472	145047148	0.03438	0.4851
cg14710465	1	VANGL2	TSS1500	N Shore	95.5 ± 0.7	94.8 ± 0.7	-0.7	9.40x10-6	0.033	chr1	160369869	160369447	0.7976	0.0666
cg10400707	1	VANGL2	TSS1500	N Shore	86.2 ± 2.5	83.6 ± 2.5	-2.6	2.36x10-5	0.043	chr1	160369840	160369363	0.1936	0.1919
cg03059896	1	WDTC1	TSS1500	N Shore	81.1 ± 3.0	83.5 ± 1.6	2.4	1.84x10-5	0.041	chr1	27560050	27559942	0.1124	0.237
cg15876825	3	VGLL4	Body	Open sea	94.8 ± 1.5	96.5 ± 1.0	1.7	4.87x10-7	0.023	chr3	11651881	11651408	0.8132	-0.0337
cg04224247	X	WWC3	5'UTR	CpG Island	65.8 ± 10.0	61.0 ± 8.5	-4.8	1.98x10-6	0.023	chrX	9984515	NA	NA	NA
cg25270201	X	WWC3	5'UTR	CpG Island	28.5 ± 14.7	21.6 ± 14.0	-6.9	4.13x10-6	0.026	chrX	9984045	NA	NA	NA
cg21775279	1	XKR8;SMPDL3B	TSS1500;3'UTR	N Shore	85.7 ± 1.8	83.2 ± 2.2	-2.5	6.06x10-6	0.031	chr1	28285385	NA	NA	NA
cg26730763	16	XPO6	Body	Open sea	13.2 ± 2.1	10.9 ± 2.3	-2.3	1.51x10-5	0.04	chr16	28205389	28205676	0.1434	0.1657
cg08975528	6	ZBTB12	3'UTR	CpG Island	62.5 ± 22.9	76.0 ± 6.1	13.5	2.25x10-5	0.043	chr6	31867700	NA	NA	NA
cg00805874	6	ZBTB12	Body	CpG Island	71.4 ± 5.7	78.1 ± 5.3	6.7	1.41x10-5	0.038	chr6	31867847	NA	NA	NA
cg09788778	6	ZBTB12	Body	CpG Island	71.5 ± 5.7	77.3 ± 4.9	5.8	3.16x10-5	0.047	chr6	31867822	NA	NA	NA
cg25470384	6	ZBTB12	Body	CpG Island	88.0 ± 3.7	91.7 ± 2.4	3.7	2.19x10-6	0.023	chr6	31867836	NA	NA	NA
cg13307142	X	ZDHHC15	5'UTR;1stExon	CpG Island	23.0 ± 21.1	17.6 ± 19.8	-5.4	2.64x10-5	0.045	chrX	74743056	NA	NA	NA
cg00602811	2	ZEB2	TSS1500	N Shelf	43.4 ± 5.6	38.5 ± 5.8	-4.9	1.17x10-5	0.037	chr2	145278564	145278615	0.1472	-0.2754
cg03743205	16	ZFPM1	Body	CpG Island	17.7 ± 3.7	14.1 ± 3.3	-3.6	1.84x10-5	0.041	chr16	88600835	NA	NA	NA
cg23084416	10	ZMIZ1	5'UTR	Open sea	73.2 ± 3.2	70.6 ± 3.3	-2.6	1.59x10-5	0.04	chr10	80936005	NA	NA	NA
cg00852033	16	ZNF598	Body	N Shore	8.2 ± 0.8	7.3 ± 0.8	-0.9	2.32x10-6	0.023	chr16	2058572	NA	NA	NA
cg07643930	16	ZNF598	TSS1500	S Shore	16.6 ± 2.4	14.6 ± 2.2	-2	2.36x10-5	0.043	chr16	2060265	2060265	0.5205	-0.1055
cg06532546	1		Intergenic	CpG Island	74.7 ± 6.6	80.8 ± 5.2	6.1	3.09x10-5	0.047	chr1	2886654	NA	NA	NA
cg02030958	13		Intergenic	Open sea	71.7 ± 4.6	77.7 ± 5.7	6	1.19x10-5	0.037	chr13	110386267	NA	NA	NA
cg24430034	13		Intergenic	Open sea	86.7 ± 3.2	90.6 ± 3.1	3.9	7.67x10-7	0.023	chr13	110386176	NA	NA	NA
cg18887769	14		Intergenic	Open sea	69.2 ± 3.2	72.9 ± 2.8	3.7	4.52x10-6	0.027	chr14	22945181	NA	NA	NA
cg25921758	4		Intergenic	Open sea	74.0 ± 3.3	77.1 ± 3.0	3.1	8.85x10-6	0.033	chr4	187992866	187993272	0.3706	-0.1368
cg27031754	5		Intergenic	Open sea	67.9 ± 2.5	70.7 ± 2.5	2.8	2.00x10-5	0.042	chr5	54185940	54186219	0.1445	0.1873
cg26101890	2		Intergenic	Open sea	90.2 ± 2.4	92.7 ± 1.5	2.5	1.34x10-5	0.038	chr2	228185396	228184902	0.1403	-0.1848
cg25494075	11		Intergenic	Open sea	83.0 ± 1.8	85.2 ± 1.5	2.2	9.31x10-6	0.033	chr11	112752148	112752117	0.6011	-0.1504
cg27040968	14		Intergenic	Open sea	77.2 ± 2.1	79.4 ± 2.1	2.2	3.27x10-5	0.048	chr14	99787363	NA	NA	NA
cg06393679	7		Intergenic	Open sea	80.8 ± 1.8	82.4 ± 1.2	1.6	3.02x10-5	0.047	chr7	7140086	7140318	0.1626	0.2129
cg09920072	2		Intergenic	S Shore	83.6 ± 1.8	85.3 ± 1.3	1.7	2.76x10-5	0.046	chr2	240650703	NA	NA	NA
cg11960708	6		Intergenic	S Shore	89.2 ± 1.2	90.2 ± 1.2	1	3.15x10-5	0.047	chr6	26226256	26225973	0.1851	0.1478
cg27208467	X		Intergenic	S Shore	79.77 ± 13.0	79.85 ± 14.1	0.08	5.61x10-6	0.03	chrX	39681521	NA	NA	NA
cg03332892	X		Intergenic	N Shelf	75.3 ± 11.2	74.6 ± 11.7	-0.7	3.84x10-6	0.026	chrX	9980397	NA	NA	NA
cg18925366	14		Intergenic	Open sea	91.2 ± 1.2	90.1 ± 1.3	-1.1	1.50x10-5	0.04	chr14	99857143	99857418	0.05548	-0.326
cg08763886	11		Intergenic	Open sea	87.8 ± 1.4	86.5 ± 1.0	-1.3	6.67x10-6	0.032	chr11	10345026	10344629	0.1189	-0.057
cg17380244	2		Intergenic	Open sea	79.7 ± 2.8	78.1 ± 2.4	-1.6	2.78x10-5	0.046	chr2	183458286	183458286	0.7983	0.0364
cg24058013	18		Intergenic	CpG Island	89.8 ± 1.0	88.1 ± 1.5	-1.7	2.48x10-5	0.044	chr18	77568902	NA	NA	NA
cg01764252	5		Intergenic	Open sea	14.8 ± 2.1	13.1 ± 1.5	-1.7	6.29x10-6	0.031	chr5	87991071	87991388	0.0312	0.4455
cg05546763	14		intergenic	CpG Island	82.0 ± 2.0	80.2 ± 2.1	-1.8	1.30x10-6	0.023	chr14	95983383	NA	NA	NA
cg13645242	7		intergenic	N Shore	85.8 ± 1.7	83.9 ± 1.4	-1.9	8.35x10-7	0.023	chr7	153443930	153443652	0.2558	-0.1191
cg09577317	8		intergenic	N Shore	83.9 ± 1.6	81.8 ± 1.9	-2.1	1.38x10-5	0.038	chr8	1148873	1149258	0.2314	0.1119
cg12109883	15		intergenic	Open sea	65.8 ± 2.3	63.6 ± 2.7	-2.2	3.23x10-5	0.048	chr15	70489053	NA	NA	NA
cg11074232	2		intergenic	S Shore	25.2 ± 2.1	22.9 ± 2.2	-2.3	1.34x10-5	0.038	chr2	173037800	173038269	0.1796	0.2062
cg05428701	11		intergenic	S Shore	17.6 ± 1.9	15.3 ± 1.8	-2.3	1.62x10-5	0.041	chr11	129150329	129150579	0.2648	0.0979
cg18764008	5		intergenic	Open sea	65.9 ± 3.2	63.4 ± 2.7	-2.5	6.54x10-6	0.032	chr5	151101114	151101114	0.3769	-0.2228
cg16579650	10		intergenic	Open sea	77.6 ± 2.0	75.0 ± 1.5	-2.6	1.53x10-5	0.04	chr10	64530590	64530613	0.06058	-0.2411
cg14011327	4		intergenic	Open sea	13.7 ± 2.2	11.1 ± 1.6	-2.6	7.47x10-7	0.023	chr4	99584961	99584549	0.03515	0.2428
cg15342087	6		intergenic	Open sea	81.1 ± 2.1	78.4 ± 3.5	-2.7	1.14x10-5	0.037	chr6	30720209	30719987	0.5418	-0.1224
cg19270739	1		intergenic	N Shore	43.2 ± 4.0	40.3 ± 3.7	-2.9	3.18x10-5	0.047	chr1	1368846	NA	NA	NA
cg20706315	17		intergenic	Open sea	77.3 ± 1.9	74.3 ± 2.5	-3	4.08x10-6	0.026	chr17	74366578	74366336	0.114	-0.1377
cg16711650	1		intergenic	Open sea	19.8 ± 2.7	16.7 ± 2.9	-3.1	3.26x10-5	0.048	chr1	61039539	61039741	0.05573	0.3798
cg13873263	17		intergenic	N Shelf	46.9 ± 2.8	43.8 ± 3.7	-3.1	1.72x10-5	0.041	chr17	42011490	42011832	0.722	0.0475
cg26140475	8		intergenic	Open sea	23.2 ± 2.8	20.1 ± 3.7	-3.1	1.79x10-5	0.041	chr8	126525558	NA	NA	NA
cg23539261	12		intergenic	Open sea	59.8 ± 2.7	56.7 ± 2.6	-3.1	7.08x10-6	0.033	chr12	48228889	NA	NA	NA
cg21526750	14		intergenic	CpG Island	17.7 ± 4.0	14.6 ± 4.0	-3.1	3.21x10-5	0.048	chr14	23291749	NA	NA	NA
cg19017142	2		intergenic	Open sea	45.3 ± 3.4	42.0 ± 4.6	-3.3	9.71x10-6	0.033	chr2	64431245	64430849	0.2677	-0.0742
cg00905524	7		intergenic	N Shore	17.2 ± 3.4	13.9 ± 2.6	-3.3	8.21x10-6	0.033	chr7	27206907	27207356	0.1264	0.3464
cg15034393	3		intergenic	Open sea	36.6 ± 3.8	33.3 ± 4.5	-3.3	6.72x10-6	0.032	chr3	152856773	152856773	0.1899	-0.3069
cg26856257	1		intergenic	S Shelf	20.7 ± 2.9	17.4 ± 2.9	-3.3	1.10x10-5	0.037	chr1	32805350	32805631	0.4778	-0.1948
cg14205216	6		intergenic	Open sea	69.4 ± 3.8	66.0 ± 3.2	-3.4	2.30x10-5	0.043	chr6	33877308	33877807	0.09819	0.2239
cg07948143	14		intergenic	Open sea	75.5 ± 3.2	72.2 ± 2.9	-3.3	6.54x10-6	0.032	chr14	19109438	19109264	0.008215	0.376
cg24834394	12		intergenic	Open sea	27.1 ± 3.1	23.6 ± 3.3	-3.5	1.40x10-5	0.038	chr12	12620789	12620696	0.125	-0.6979
cg09340403	6		intergenic	Open sea	55.2 ± 2.6	51.6 ± 3.3	-3.6	1.97x10-5	0.042	chr6	138247491	138247941	0.3402	0.0783
cg09298313	14		intergenic	Open sea	35.9 ± 2.8	32.3 ± 2.9	-3.6	2.48x10-7	0.023	chr14	55569959	55569682	0.1326	0.3135
cg17759224	1		intergenic	Open sea	27.5 ± 2.6	23.9 ± 3.7	-3.6	1.28x10-5	0.037	chr1	235098018	235098442	0.1696	0.115
cg08155249	5		intergenic	N Shore	54.4 ± 2.9	50.7 ± 3.6	-3.7	3.50x10-5	0.049	chr5	72919936	72919936	0.1652	-0.2739
cg03889263	3		intergenic	Open sea	20.0 ± 3.9	16.3 ± 3.0	-3.7	2.44x10-5	0.044	chr3	177002388	177002214	0.1506	-0.2761
cg21153342	3		intergenic	Open sea	79.0 ± 2.9	75.2 ± 3.2	-3.8	2.35x10-5	0.043	chr3	186144610	186144610	0.4909	0.1544
cg11481582	10		intergenic	S Shore	26.0 ± 3.4	22.0 ± 2.9	-4	1.85x10-5	0.041	chr10	74080805	NA	NA	NA
cg24315421	1		intergenic	N Shore	21.4 ± 3.3	17.4 ± 3.5	-4	2.02x10-5	0.042	chr1	208040253	208039763	0.1186	0.4662
cg25975690	7		intergenic	CpG Island	33.5 ± 3.3	29.4 ± 3.3	-4.1	5.32x10-6	0.029	chr7	27199726	27199366	0.8539	-0.053
cg14622879	6		intergenic	Open sea	20.9 ± 3.0	16.8 ± 3.3	-4.1	2.15x10-7	0.023	chr6	12234001	12233702	0.2591	0.1591
cg25771113	3		intergenic	Open sea	31.5 ± 3.8	27.3 ± 4.6	-4.2	3.18x10-5	0.047	chr3	30140788	30140939	0.2304	0.0939
cg23159704	20		intergenic	CpG Island	63.9 ± 4.7	59.7 ± 4.5	-4.2	3.08x10-5	0.047	chr20	62570397	NA	NA	NA
cg26427498	7		intergenic	Open sea	20.1 ± 3.8	15.9 ± 3.4	-4.2	7.65x10-7	0.023	chr7	105987258	105986778	0.2489	0.1675
cg00673344	3		intergenic	S Shore	30.7 ± 3.1	26.4 ± 3.5	-4.3	4.14x10-6	0.026	chr3	156807691	156807770	0.02152	0.4935
cg03486991	2		intergenic	N Shore	46.1 ± 2.8	41.7 ± 3.5	-4.4	5.08x10-6	0.029	chr2	127975738	127976093	0.01437	0.657
cg17622952	11		intergenic	Open sea	74.0 ± 3.7	69.6 ± 3.9	-4.4	1.70x10-5	0.041	chr11	76025189	NA	NA	NA
cg25278941	6		intergenic	Open sea	33.2 ± 4.0	28.7 ± 5.3	-4.5	3.40x10-6	0.026	chr6	139795527	139795590	0.301	-0.2156
cg13984040	12		intergenic	Open sea	32.8 ± 4.4	28.3 ± 5.5	-4.5	1.85x10-5	0.041	chr12	125258948	125259081	0.009323	0.2562
cg18173184	12		intergenic	S Shore	33.2 ± 4.1	28.6 ± 4.3	-4.6	1.52x10-5	0.04	chr12	6718378	6718238	0.4046	0.1372
cg19770281	3		intergenic	Open sea	31.1 ± 3.7	26.4 ± 4.5	-4.7	9.26x10-6	0.033	chr3	132261993	132262170	0.1255	0.225
cg24025721	7		intergenic	Open sea	50.0 ± 3.7	45.3 ± 4.9	-4.7	3.02x10-5	0.047	chr7	1220962	1220623	0.00711	-0.2507
cg15989436	5		intergenic	Open sea	37.8 ± 3.4	32.9 ± 3.7	-4.9	1.58x10-6	0.023	chr5	150465875	150466205	0.3044	0.4523
cg24400656	6		intergenic	Open sea	40.0 ± 4.3	35.0 ± 4.1	-5	9.57x10-6	0.033	chr6	164507247	164507503	0.04148	-0.4306
cg14753356	6		intergenic	Open sea	42.4 ± 3.9	37.4 ± 5.5	-5	1.24x10-5	0.037	chr6	30720108	30719987	0.5418	-0.1224
cg14577707	4		intergenic	Open sea	60.6 ± 6.1	55.5 ± 7.0	-5.1	3.54x10-6	0.026	chr4	184797463	184797027	0.3579	0.1474
cg14003416	2		intergenic	Open sea	45.3 ± 4.0	40.0 ± 4.3	-5.3	3.08x10-6	0.026	chr2	12557155	12557510	0.04325	0.1902
cg02060682	7		intergenic	N Shore	55.7 ± 3.5	50.3 ± 4.2	-5.4	1.56x10-5	0.04	chr7	36190724	36191129	0.06285	-0.1666
cg24254488	7		intergenic	S Shore	41.6 ± 4.4	36.1 ± 5.1	-5.5	3.48x10-6	0.026	chr7	25991654	25991910	0.6602	0.062
cg19925518	10		intergenic	Open sea	60.5 ± 4.9	55.0 ± 4.8	-5.5	8.42x10-6	0.033	chr10	90851787	90851829	0.02325	0.4712
cg13069322	7		intergenic	Open sea	34.4 ± 4.2	28.7 ± 4.7	-5.7	1.33x10-5	0.038	chr7	22047028	22047443	0.1924	-0.2324
cg13488811	11		intergenic	Open sea	48.5 ± 5.8	42.8 ± 4.6	-5.7	6.74x10-6	0.032	chr11	128685313	128684907	0.2591	-0.1349
cg09396865	2		intergenic	Open sea	50.0 ± 3.7	44.2 ± 4.7	-5.8	8.21x10-6	0.033	chr2	201568315	201568723	0.0605	0.2939
cg16149628	11		intergenic	Open sea	59.6 ± 4.9	53.7 ± 6.1	-5.9	2.24x10-5	0.043	chr11	1792574	1792574	0.2125	0.2355
cg20954870	5		intergenic	Open sea	46.8 ± 4.9	40.9 ± 5.5	-5.9	3.04x10-5	0.047	chr5	173070254	173070055	0.03263	-0.2981
cg06407843	6		intergenic	S Shelf	41.8 ± 4.5	35.7 ± 5.9	-6.1	3.51x10-5	0.049	chr6	43279607	43279110	0.4066	0.0919
cg00454592	2		intergenic	Open sea	57.0 ± 4.3	50.7 ± 5.3	-6.3	1.99x10-6	0.023	chr2	12013993	12013652	0.1434	0.3433
cg01879591	2		intergenic	S Shore	42.0 ± 5.5	35.6 ± 5.7	-6.4	1.35x10-5	0.038	chr2	242954430	NA	NA	NA
cg06126421	6		intergenic	Open sea	69.2 ± 6.2	61.1 ± 9.5	-8.1	2.51x10-6	0.024	chr6	30720080	30719987	0.5418	-0.1224

## Sheet: Coronary_heart_disease_DMCs
d. Neighboring CpG overlaps with coronary hear diesease associated DMCs published in two studies: Xia, Y. et al. Clinical Epigenetics, 2021, and Fernández-Sanlés, A. et al. Atherosclerosis, 2017
Reference: Xia, Y. et al. Clinical Epigenetics, 2021								NeighboringCpgs_with_smallest_pvalue reported in current study							Reference: Fernández-Sanlés, A. et al. Atherosclerosis, 2017								NeighboringCpgs_with_smallest_pvalue reported in current study
Study	CHD outcome or phenotype	Sample size	Ancestry	Array type	CpGs or GRCh37/hg19 locations	Genes	Gene name	reportedCpG_chromosome_hg19	reportedCpG_position_hg19	neighboringCpG_with_smallest_pvalue	p-value	beta			Chromosome	CpG / CGI	NCBI CpG / CGI position bp		Gene symbol	Methylation site	References	Observations	neighboringCpG_with_smallest_pvalue	p-value	beta
Guarrera et al. 2015 [26]	Incident MI	Discovery: 292 cases, 292 controls	European	Discovery: 450k array	Region consisting of 15 CpG sites (chr6: 31867698–31867919)	ZBTB12	Zinc finger and BTB domain containing 12								1	UHNhscpg0006769	1230036	-1231291	CENTB5	_	Castillo-Díaz 2014 I J Mol Med	Validated
		Replication: 317 cases, 262 controls		Replication: MALDI-TOF mass spectrometry methylation assay											1	cg14171824	2006656		PRKCZ	Body, 5'UTR	Zaina 2014 Circ Cardiovasc Genet	Discovery	NA	NA	NA
Westerman et al. 2019 [30]	Incident MI, angina, revascularisation, stroke and coronary death	Discovery: 1009 cases, ≤ 1014 controls	Discovery: multiple ancestries	450k array	Region consisting of 3 CpG sites (chr1: 27440462–27440721)	SLC9A1	Solute carrier family 9 member A1								1	cg23648809	2106400		PRKCZ	Body	Zaina 2014 Circ Cardiovasc Genet	Discovery	2106866	0.4612	-0.1391
		Replication: 305 cases, ≤ 2282 controls	Replication: European												1	cg19846168	2845268		_	_	Zaina 2014 Circ Cardiovasc Genet	Discovery	NA	NA	NA
					Region consisting of 6 CpG sites (chr19: 47287777–47288263)	SLC1A5	Solute carrier family 1 member 5								1	cg24490279	2997360		PRDM16	Body	Zaina 2014 Circ Cardiovasc Genet	Discovery	2996883	0.03757	0.251
					Region consisting of 6 CpG sites (chr17: 76037034–76037562)	TNRC6C	Trinucleotide repeat containing adaptor 6C								1	cg02330501	2997409		PRDM16	Body	Zaina 2014 Circ Cardiovasc Genet	Discovery	2997074	0.4471	-0.1547
Agha et al. 2019 [34]	Incident unstable angina, MI, coronary revascularization, coronary death	1895 cases, ≤ 9566 controls	Multiple ancestries	450k array	cg22617878	ATP2B2	ATPase plasma membrane Ca2+ transporting 2	chr3	10417183	10417609	0.1491	-0.3072			1	cg10442735	3062633		PRDM16	Body	Zaina 2014 Circ Cardiovasc Genet	Discovery	NA	NA	NA
					cg13827209	TGFBR1	Transforming growth factor beta receptor 1	chr9	101912842	101912842	0.1824	0.1557			1	cg22009660	3068360		PRDM16	Body	Zaina 2014 Circ Cardiovasc Genet	Discovery	NA	NA	NA
					cg14185717	BNC2	Basonuclin 2	chr9	16864746	16864960	0.09487	0.1815			1	cg05265611	3129633		PRDM16	Body	Zaina 2014 Circ Cardiovasc Genet	Discovery	NA	NA	NA
					cg10307345	PTPN5	Protein tyrosine phosphatase non-receptor type 5	chr11	18771567	18771834	0.1296	-0.3226			1	cg01940181	3135712		PRDM16	Body	Zaina 2014 Circ Cardiovasc Genet	Discovery	NA	NA	NA
					cg13822123	PSME4	Proteasome activator subunit 4	chr2	54197256	54196823	0.4074	0.0294			1	cg09282201	3155161		PRDM16	Body	Zaina 2014 Circ Cardiovasc Genet	Discovery	NA	NA	NA
					cg23245316	TSSC1	Tumour suppressing subtransferable candidate 1	chr2	3260005	3259656	0.9795	0.0051			1	cg22730864	3161448		PRDM16	Body	Zaina 2014 Circ Cardiovasc Genet	Discovery	NA	NA	NA
					cg24977276	GTF2I	General transcription factor IIi	chr7	74105270	74105364	0.2812	0.1253			1	cg16429975	6445632		ACOT7	Body, 1st Exon	Zaina 2014 Circ Cardiovasc Genet	Discovery	NA	NA	NA
					cg24447788	PTBP1	Polypyrimidine tract binding protein 1	chr19	795310	NA	NA	NA			1	cg15205428	6526051		TNFRSF25	Body	Zaina 2014 Circ Cardiovasc Genet	Discovery	NA	NA	NA
					cg08422803	ITGB2	Integrin subunit beta 2	chr21	46341067	NA	NA	NA			1	cg22805308	6579915		PLEKHG5	_	Nazarenko 2014 PLoS One	Discovery	NA	NA	NA
					cg01751802	KANK2	KN motif and ankyrin repeat domains 2	chr19	11309639	11309706	0.8748	-0.0249			1	cg02993722	6698457		DNAJC11	Body	Zaina 2014 Circ Cardiovasc Genet	Discovery	NA	NA	NA
					cg02449373	FUT1	Fucosyltransferase 1	chr19	49256123	NA	NA	NA			1	cg01535838	7102397		CAMTA1	Body	Zaina 2014 Circ Cardiovasc Genet	Discovery	7101984	0.6179	-0.0752
					cg02683350	ADAMTS2	ADAM metallopeptidase with thrombospondin type 1 motif 2	chr5	178658501	178658668	0.03434	-0.2696			1	cg24634746	7538723		CAMTA1	Body	Yamada 2014 I J Mol Med	Discovery	7538696	0.09835	-0.4269
					cg05820312	TRAPPC9	Trafficking protein particle complex 9	chr8	141468672	141469058	0.04798	0.2235			1	cg20625138	7913667		UTS2	_	Nazarenko 2014 PLoS One	Discovery	7913579	0.03628	0.2612
					cg06639874	MLPH	Melanophilin	chr2	238417703	238417428	0.1377	-0.2021			1	cg04492086	8173451		_	_	Zaina 2014 Circ Cardiovasc Genet	Discovery	8173322	0.1403	0.1302
					cg06582394	CASR	Calcium sensing receptor	chr3	121902622	121902205	0.193	0.2245			1	cg11080552	8556722		RERE	Body	Zaina 2014 Circ Cardiovasc Genet	Discovery	8556722	0.1593	-0.4354
					cg02155262	AGA	Aspartylglucosaminidase	chr4	178363707	178364072	0.1972	0.0421			1	cg20416874	8611966		RERE	Body	Zaina 2014 Circ Cardiovasc Genet	Discovery	8611966	0.1271	-0.1421
					cg12766383	UBR4	Ubiquitin protein ligase E3 component N-recognin 4	chr1	19403306	NA	NA	NA			1	cg27230594	8908794		_	_	Zaina 2014 Circ Cardiovasc Genet	Discovery	NA	NA	NA
					cg05892484	MAD1L1	Mitotic arrest deficient 1 like 1	chr7	2143507	NA	NA	NA			1	cg00909706	9211836		MIR34A	TSS200	Yamada 2014 I J Mol Med	Discovery	9211421	0.5387	0.1617
					cg03031868	ESD	Esterase D	chr13	47371523	47371644	0.1748	-0.2277			1	cg13225830	9527173		_	_	Zaina 2014 Circ Cardiovasc Genet	Discovery	NA	NA	NA
					cg25497530	PTPRN2	Protein tyrosine phosphatase receptor type N2	chr7	158059944	NA	NA	NA			1	cg13683667	9527208		_	_	Zaina 2014 Circ Cardiovasc Genet	Discovery	NA	NA	NA
					cg06596307	IGF1R	Insulin-like growth factor 1 receptor	chr15	99405016	99405228	0.2676	0.0779			1	cg07805542	9779309		PIK3CD	_	Ek 2016 Hum Mol Genet	Only discovery phase	NA	NA	NA
					cg10702366	FGGY	FGGY carbohydrate kinase domain containing	chr1	60070383	60070612	0.4627	-0.0855			1	cg20488341	9896309		_	_	Zaina 2014 Circ Cardiovasc Genet	Discovery	NA	NA	NA
					cg26470101	DLX2	Distal-less homeobox 2	chr2	173099597	173099205	0.3591	0.1721			1	cg20163085	10510396		CORT, APITD1	Body	Zaina 2014 Circ Cardiovasc Genet	Discovery	10509972	0.007899	0.9136
					cg26042024	ZFAT	Zinc finger and AT-hook domain containing	chr8	135610009	135610452	0.1217	0.3197			1	cg04256470	10510465		CORT	_	Nazarenko 2014 PLoS One	Discovery	10509972	0.007899	0.9136
					cg00466121	ZNHIT6	Zinc finger HIT-type containing 6	chr1	86174151	86173838	0.02172	-0.1274			1	cg06377684	10700647		CASZ1	Body	Zaina 2014 Circ Cardiovasc Genet	Discovery	NA	NA	NA
					cg04987302	OTX2-AS1	OTX2 antisense RNA 1	chr14	57476116	57475836	0.1006	0.2249			1	cg22728186	10712967		CASZ1	Body	Zaina 2014 Circ Cardiovasc Genet	Discovery	NA	NA	NA
					cg08853494	RCHY1; THAP6	Ring finger And CHY zinc finger domain containing 1	chr4	76439657	NA	NA	NA			1	cg20288000	10735169		CASZ1	Body	Zaina 2014 Circ Cardiovasc Genet	Discovery	NA	NA	NA
							THAP domain containing 6								1	cg07922924	11211274		MTOR	Body	Zaina 2014 Circ Cardiovasc Genet	Discovery	11211685	0.09184	0.1509
					cg26467725	SLCO3A1	Solute carrier organic anion transporter family member 3A1	chr15	92647041	92647103	0.08966	0.4866			1	cg07155422	12114402		_	_	Zaina 2014 Circ Cardiovasc Genet	Discovery	NA	NA	NA
					cg06442192	ZNF541	Zinc finger protein 541	chr19	48059856	48059362	0.1668	-0.2482			1	cg09518518	12703968		AADACL4	TSS1500	Zaina 2014 Circ Cardiovasc Genet	Discovery	12703913	0.06426	-0.3788
					cg00393373	ZNF518B	Zinc finger protein 518B	chr4	10456597	10456652	0.0457	-0.3617			1	cg06751920	12704007		AADACL4	TSS1500	Zaina 2014 Circ Cardiovasc Genet	Discovery	12703913	0.06426	-0.3788
					cg22871797	CYFIP1	Cytoplasmic FMR1 interacting protein 1	chr15	22992526	NA	NA	NA			1	cg09820321	15251268		KAZN	_	Rask-Andersen 2016 Hum Mol Genet	Discovery	NA	NA	NA
					cg18598861	IRF9	Interferon regulatory factor 9	chr14	24635529	24635520	0.07082	-0.1577			1	cg24597131	15354730		KIAA1026	Body	Zaina 2014 Circ Cardiovasc Genet	Discovery	15355135	0.9048	0.0165
					cg09777776	ZNF254	Zinc finger protein 254	chr19	24269890	24269521	0.1075	-0.2644			1	cg06207778	15672633		FHAD1	Body	Zaina 2014 Circ Cardiovasc Genet	Discovery	15672897	0.6219	0.1365
					cg20545941	MPPED1	Metallophosphoesterase domain containing 1	chr22	43821227	NA	NA	NA			1	cg24030609	15802611		ELA2B	_	Nazarenko 2014 PLoS One	Discovery	15802594	0.3963	0.1194
					cg19935845	TNXB	Tenascin XB	chr6	32074856	NA	NA	NA			1	cg08137080	16482429		EPHA2	_	Rask-Andersen 2016 Hum Mol Genet	Discovery	NA	NA	NA
					cg24423782	MIR182	MicroRNA 182	chr7	129410417	NA	NA	NA			1	cg08477744	17308032		MFAP2	_	Nazarenko 2014 PLoS One	Discovery	17308303	0.1667	-0.2149
					cg19227382	CDH23	Cadherin related 23	chr10	73521606	NA	NA	NA			1	cg00025357	17577455		PADI3	Body	Zaina 2014 Circ Cardiovasc Genet	Discovery	NA	NA	NA
					cg03467256	HPCAL1	Hippocalcin like 1	chr2	10556515	NA	NA	NA			1	cg10115348	17865653		ARHGEF10L	TSS1500	Zaina 2014 Circ Cardiovasc Genet	Discovery	17865365	0.345	-0.2581
					cg25196881	THBS1	Thrombospondin 1	chr15	39780412	NA	NA	NA			1	cg16171105	18205396		_	_	Zaina 2014 Circ Cardiovasc Genet	Discovery	18205396	0.9664	0.0088
					cg02321112	MNX1-AS1	MNX1 antisense RNA 1	chr7	156810523	NA	NA	NA			1	cg05766605	19384827		_	_	Zaina 2014 Circ Cardiovasc Genet	Discovery	NA	NA	NA
					cg00355799	LOC339529	/	chr1	244109212	244109676	0.111	0.3101			1	cg15964018	19490180		UBR4	Body	Zaina 2014 Circ Cardiovasc Genet	Discovery	19489827	0.02726	0.1587
					cg17556588	PRRG4	Proline-rich And Gla domain 4	chr11	32854320	32854318	0.384	-0.0948			1	UHNhscpg0017800	19635271	-19635541	CAPZB	_	Castillo-Díaz 2014 I J Mol Med	Validated	#N/A	#N/A	#N/A
					cg07289306	MIR138-1	MicroRNA 138-1	chr3	44039357	NA	NA	NA			1	cg17786902	19740722		CAPZB	Body	Zaina 2014 Circ Cardiovasc Genet	Discovery	19740881	0.5932	-0.0881
					cg22618720	MIR5095	MicroRNA 5095	chr20	55959549	55959894	0.7197	0.0374			1	cg24439190	19741833		CAPZB	Body	Zaina 2014 Circ Cardiovasc Genet	Discovery	19741833	0.05357	-0.1852
					cg14010194	GUCA1B	Guanylate cyclase activator 1B	chr6	42152817	42153199	0.2926	0.2185			1	cg13319175	19746564		CAPZB	Body	Zaina 2014 Circ Cardiovasc Genet	Discovery	NA	NA	NA
					cg24318598	ANO1	Anoctamin 1	chr11	70034186	70034535	0.06345	-0.1399			1	cg03517918	19946398		C1orf151	Body	Zaina 2014 Circ Cardiovasc Genet	Discovery	19946147	0.07034	-0.1342
					cg07015775	ZNHIT6	Zinc finger HIT-type containing 6	chr1	86174125	86173838	0.02172	-0.1274			1	cg16054502	22224163		HSPG2	Body	Zaina 2014 Circ Cardiovasc Genet	Discovery	22224477	0.0366	-0.2709
					cg21018156	LINC01312	Long intergenic non-protein coding RNA 1312	chr6	134061814	134061325	0.03403	-0.2739			1	cg05663453	22782452		ZBTB40	5'UTR	Zaina 2014 Circ Cardiovasc Genet	Discovery	22782859	0.1058	0.1512
					cg07475527	RCAN3	RCAN family member 3	chr1	24864545	24864337	0.2547	0.097			1	cg24364723	22838414		ZBTB40	Body	Zaina 2014 Circ Cardiovasc Genet	Discovery	22838802	0.2696	-0.0935
					cg20000562	SFTA3	Surfactant associated 3	chr14	36978633	36978395	0.03984	0.3951			1	cg02974898	23105600		EPHB2	Body	Zaina 2014 Circ Cardiovasc Genet	Discovery	NA	NA	NA
					cg07436807	STAMBPL1; ACTA2	STAM binding protein like 1	chr10	90712767	90712318	0.1667	0.1634			1	cg13988448	23115536		EPHB2	Body	Zaina 2014 Circ Cardiovasc Genet	Discovery	23115392	0.9462	-0.0153
							Actin alpha 2, smooth muscle								1	cg22931642	23135043		EPHB2	Body	Zaina 2014 Circ Cardiovasc Genet	Discovery	23135203	0.1039	0.1857
					cg14029912	BHLHE40	Basic helix-loop-helix family member E40	chr3	5027616	5027439	0.1671	-0.1941			1	cg18156963	23153308		EPHB2	Body	Zaina 2014 Circ Cardiovasc Genet	Discovery	NA	NA	NA
Navas-Acien et al. 2021 [36]	Incident fatal and nonfatal CHD include MI and coronary deaths	Discovery: 748 cases, ≤ 1573 controls	Discovery: American Indian	Discovery: EPIC array	cg01620164	FIGN	Fidgetin, microtubule severing factor	chr2	164590272	164590330	0.07445	-0.3356			1	cg01015663	23729692		TCEA3	_	Ek 2016 Hum Mol Genet	Meta-analysis	23729210	0.1175	-0.2836
		Replication: 1145 cases, ≤ 5902 controls	Replication: multiple ancestries	Replication: 450 k array	cg12479512	RBSN	Rabenosyn, RAB effector	chr3	175987813	175988146	0.2834	-0.2255			1	cg26151675	24240069		CNR2	_	Nazarenko 2014 PLoS One	Discovery	24240069	0.7257	0.0296
					cg16604233	COL11A2	Collagen type XI alpha 2 chain	chr6	33128923	NA	NA	NA			1	cg04552500	24645916		GRHL3	_	Rask-Andersen 2016 Hum Mol Genet	Discovery	24646392	0.1943	-0.2246
					cg07964553	NEUROG2	Neurogenin 2	chr4	113435544	113435544	0.1297	-0.1298			1	UHNhscpg0005293	25055302	-25055491	Upstream: CLIC4, downstream: RUNX3	_	Castillo-Díaz 2014 I J Mol Med	Validated	#N/A	#N/A	#N/A
					cg22293458	VPS8	VPS8 subunit of CORVET complex	chr3	184483865	184483439	0.05662	-0.4255			1	cg03106717	25152974		CLIC4	Body	Zaina 2014 Circ Cardiovasc Genet	Discovery	25152890	0.02292	-0.1892
					cg26955383	CALHM1	Calcium homeostasis modulator 1	chr10	105218660	NA	NA	NA			1	cg00703260	26372894		SLC30A2	_	Rask-Andersen 2016 Hum Mol Genet	Discovery	NA	NA	NA
					cg02628823	MGAT4D	MGAT4 family member D	chr4	141419587	141420042	0.71	0.0638			1	cg10705251	26699605		ZNF683	_	Nazarenko 2014 PLoS One	Discovery	NA	NA	NA
					cg01297357	ASIC1	Acid sensing ion channel subunit 1	chr12	50451678	NA	NA	NA			1	cg16177693	27240669		NR0B2	TSS200	Zaina 2014 Circ Cardiovasc Genet	Discovery	NA	NA	NA
					cg09926486	FRMD5	FERM domain containing 5	chr15	44486207	NA	NA	NA			1	cg01942646	27240694		NR0B2	TSS200	Zaina 2014 Circ Cardiovasc Genet	Discovery	NA	NA	NA
					cg08622677	PRMT8	Protein arginine methyltransferase 8	chr12	3601306	NA	NA	NA			1	cg05778820	27471782		SLC9A1	Body	Zaina 2014 Circ Cardiovasc Genet	Discovery	27472063	0.1525	0.1814
															1	cg25105990	28921512		_	_	Zaina 2014 Circ Cardiovasc Genet	Discovery	NA	NA	NA
															1	cg11747820	29584023		PTPRU	Body	Zaina 2014 Circ Cardiovasc Genet	Discovery	NA	NA	NA
															1	cg08128087	33593457		_	_	Zaina 2014 Circ Cardiovasc Genet	Discovery	33593355	0.181	-0.1578
															1	cg27292099	39853529		MACF1	Body	Zaina 2014 Circ Cardiovasc Genet	Discovery	39853302	0.4002	0.0691
															1	cg20966426	40167317		_	_	Zaina 2014 Circ Cardiovasc Genet	Discovery	NA	NA	NA
															1	cg00594952	41130641		RIMS3	_	Nazarenko 2014 PLoS One	Discovery	NA	NA	NA
															1	cg18155101	41345795		_	_	Zaina 2014 Circ Cardiovasc Genet	Discovery	NA	NA	NA
															1	cg09256082	41449199		CTPS	Body	Zaina 2014 Circ Cardiovasc Genet	Discovery	41448805	0.1344	0.1459
															1	cg16736826	41951512		EDN2	_	Ek 2016 Hum Mol Genet	Meta-analysis	NA	NA	NA
															1	cg08037719	41962778		_	_	Zaina 2014 Circ Cardiovasc Genet	Discovery	NA	NA	NA
															1	_	41981789	-41982416	HIVEP3	_	Oudejans 2016 PLoS One	Discovery	#N/A	#N/A	#N/A
															1	cg09278187	42644032		FOXJ3	3'UTR	Zaina 2014 Circ Cardiovasc Genet	Discovery	42644516	0.178	-0.2845
															1	cg24681499	42706997		FOXJ3	_	Ek 2016 Hum Mol Genet	Meta-analysis	42706715	0.3412	0.2128
															1	cg16738646	43409193		SLC2A1	Body	Yamada 2014 I J Mol Med	Discovery	NA	NA	NA
															1	cg09989037	44300942		ST3GAL3	Body	Zaina 2014 Circ Cardiovasc Genet	Discovery	44300661	0.02322	-0.4309
															1	cg12755814	44461890		CCDC24	3'UTR	Zaina 2014 Circ Cardiovasc Genet	Discovery	NA	NA	NA
															1	cg17329287	44870688		RNF220	TSS1500	Zaina 2014 Circ Cardiovasc Genet	Discovery	44870219	0.6138	-0.0653
															1	cg08638929	46640255		TSPAN1	TSS1500	Zaina 2014 Circ Cardiovasc Genet	Discovery	46640351	0.1607	-0.3144
															1	cg06829686	47910842		FOXD2	_	Rask-Andersen 2016 Hum Mol Genet	Discovery	NA	NA	NA
															1	cg26864230	47911508		_	_	Zaina 2014 Circ Cardiovasc Genet	Discovery	NA	NA	NA
															1	cg07209765	47985223		_	_	Zaina 2014 Circ Cardiovasc Genet	Discovery	47985239	0.3342	-0.0972
															1	cg21283167	47986245		_	_	Zaina 2014 Circ Cardiovasc Genet	Discovery	47986013	0.3614	-0.0996
															1	cg26365147	48038677		_	_	Zaina 2014 Circ Cardiovasc Genet	Discovery	48038285	0.09154	0.2162
															1	cg17076795	49244849		AGBL4	Body	Zaina 2014 Circ Cardiovasc Genet	Discovery	49244486	0.1631	0.1057
															1	cg00963169	50513926		ELAVL4	_	Rask-Andersen 2016 Hum Mol Genet	Discovery	50513443	0.2003	0.3392
															1	UHNhscpg0028140	50665901	-50666652	Upstream: AJ301580, downstream: FAF1	_	Castillo-Díaz 2014 I J Mol Med	Validated	#N/A	#N/A	#N/A
															1	cg26560222	50888825		DMRTA2	_	Rask-Andersen 2016 Hum Mol Genet	Discovery	NA	NA	NA
															1	cg21366602	51887613		EPS15	1st Exon, Body	Zaina 2014 Circ Cardiovasc Genet	Discovery	51887613	0.6761	0.0334
															1	cg02670343	51888289		EPS15	TSS1500, Body	Zaina 2014 Circ Cardiovasc Genet	Discovery	51888394	0.1045	-0.1518
															1	cg10027723	51888574		EPS15	TSS1500, Body	Zaina 2014 Circ Cardiovasc Genet	Discovery	51889056	0.02145	-0.2514
															1	UHNhscpg0009545	53518726	-53519105	Upstream: SCP2, downstream: PODN	_	Sharma 2014 Gene	Discovery	#N/A	#N/A	#N/A
															1	cg00094585	53631322		_	_	Zaina 2014 Circ Cardiovasc Genet	Discovery	53631266	0.4005	0.1588
															1	cg06645987	53928411		DMRTB1	Body	Zaina 2014 Circ Cardiovasc Genet	Discovery	53927916	0.757	0.0467
															1	cg26932889	54135470		GLIS1	5'UTR	Zaina 2014 Circ Cardiovasc Genet	Discovery	54135917	0.6388	-0.0467
															1	cg26185508	54619445		CDCP2	_	Nazarenko 2014 PLoS One	Discovery	54619265	0.02718	-0.3285
															1	cg15990451	56025098		_	_	Zaina 2014 Circ Cardiovasc Genet	Discovery	56024952	0.04595	0.2176
															1	cg26886424	56090378		_	_	Zaina 2014 Circ Cardiovasc Genet	Discovery	56090495	0.2269	0.1867
															1	cg10181192	56840643		_	_	Zaina 2014 Circ Cardiovasc Genet	Discovery	56840208	0.1011	0.2087
															1	cg26248114	56901693		_	_	Zaina 2014 Circ Cardiovasc Genet	Related to SNP	56902059	0.204	-0.505
															1	cg16738453	57029013		PPAP2B	Body	Zaina 2014 Circ Cardiovasc Genet	Related to SNP	57029014	0.06386	-0.1637
															1	cg00829404	61362869		_	_	Zaina 2014 Circ Cardiovasc Genet	Discovery	61362537	0.01652	-0.3546
															1	cg21409833	63062724		ANGPTL3	_	Nazarenko 2014 PLoS One	Discovery	63063085	0.708	-0.0349
															1	cg04486648	63190136		_	_	Zaina 2014 Circ Cardiovasc Genet	Discovery	63190247	0.226	-0.1269
															1	cg22046201	64212080		_	_	Yamada 2014 I J Mol Med	Discovery	64212340	0.02396	-0.431
															1	cg01049068	64504189		ROR1	Body	Zaina 2014 Circ Cardiovasc Genet	Discovery	64504480	0.1124	0.1798
															1	cg08462879	66458116		PDE4B	Body, TSS1500	Zaina 2014 Circ Cardiovasc Genet	Discovery	66458449	0.03247	0.1496
															1	cg03435439	66458361		PDE4B	TSS200, Body	Zaina 2014 Circ Cardiovasc Genet	Discovery	66458449	0.03247	0.1496
															1	cg26912671	66458803		PDE4B	Body, 1st Exon	Zaina 2014 Circ Cardiovasc Genet	Discovery	66458869	0.0295	-0.2052
															1	cg12411964	66818958		PDE4B	Body	Zaina 2014 Circ Cardiovasc Genet	Discovery	66818817	0.004254	-0.2777
															1	cg17819635	67217673		TCTEX1D1	_	Nazarenko 2014 PLoS One	Discovery	67217528	0.02241	0.3085
															1	cg09861436	67515873		SLC35D1	Body	Zaina 2014 Circ Cardiovasc Genet	Discovery	67515873	0.3965	-0.0868
															1	cg11209521	68209155		GNG12	5'UTR	Zaina 2014 Circ Cardiovasc Genet	Discovery	68209623	0.07343	0.1913
															1	cg00320094	68695183		GPR177	Body	Zaina 2014 Circ Cardiovasc Genet	Discovery	68694869	0.1567	0.226
															1	cg27173965	68841715		_	_	Zaina 2014 Circ Cardiovasc Genet	Discovery	68842071	0.05439	-0.1717
															1	cg06201642	77333197		ST6GALNAC5	_	Rask-Andersen 2016 Hum Mol Genet	Discovery	77332829	0.01016	0.2231
															1	cg16058975	80192949		_	_	Zaina 2014 Circ Cardiovasc Genet	Discovery	80192512	0.2681	0.157
															1	cg12743388	84755291		_	_	Zaina 2014 Circ Cardiovasc Genet	Discovery	84755363	0.07342	0.2153
															1	cg21422605	85313514		LPAR3	Body	Zaina 2014 Circ Cardiovasc Genet	Discovery	NA	NA	NA
															1	cg05654164	85725892		C1orf52	_	Nazarenko 2014 PLoS One	Discovery	85726386	0.03354	-0.14
															1	cg06350257	87597369		LOC339524	Body, TSS1500	Zaina 2014 Circ Cardiovasc Genet	Discovery	87597041	0.07134	0.2225
															1	cg10241183	88026790		_	_	Zaina 2014 Circ Cardiovasc Genet	Discovery	88027236	0.1305	-0.1303
															1	cg25140444	89196864		PKN2	Body	Zaina 2014 Circ Cardiovasc Genet	Discovery	89196544	0.2018	-0.1138
															1	UHNhscpg0007334	92106920	-92107097	GRP94c or HSP90B3P	_	Sharma 2014 Gene	Discovery	#N/A	#N/A	#N/A
															1	_	92107671		Upstream: CDC7, downstream: TGFBR3	_	Sharma 2014 Gene	Validated	#N/A	#N/A	#N/A
															1	cg10324998	92338262		TGFBR3	5'UTR	Zaina 2014 Circ Cardiovasc Genet	Discovery	92337865	0.3286	-0.1351
															1	cg22514229	94118054		BCAR3	Body	Zaina 2014 Circ Cardiovasc Genet	Discovery	94118300	0.0406	0.2298
															1	cg12869058	94587872		ABCA4	_	Nazarenko 2014 PLoS One	Discovery	94587921	0.1499	-0.2721
															1	cg01185754	95006729		F3	_	Nazarenko 2014 PLoS One	Discovery	95006431	0.04573	0.4144
															1	cg18220365	97434409		_	_	Zaina 2014 Circ Cardiovasc Genet	Discovery	97434213	0.1672	-0.4255
															1	cg14859204	99126912		SNX7	_	Rask-Andersen 2016 Hum Mol Genet	Discovery	99126623	0.03216	-0.3316
															1	cg08480307	100547766		HIAT1	3'UTR	Zaina 2014 Circ Cardiovasc Genet	Discovery	100547341	0.526	-0.0531
															1	cg03301801	109264283		FNDC7	_	Nazarenko 2014 PLoS One	Discovery	109264283	0.1898	0.1597
															1	cg11481351	109265387		FNDC7	_	Nazarenko 2014 PLoS One	Discovery	109264962	0.01141	-0.248
															1	cg08655800	109735314		KIAA1324	Body	Zaina 2014 Circ Cardiovasc Genet	Related to SNP	109735253	0.2474	0.2299
															1	cg03725309	109757585		SARS	_	Ek 2016 Hum Mol Genet	Meta-analysis	109757857	0.007464	-0.2608
															1	cg22325572	111416181		CD53	_	Nazarenko 2014 PLoS One	Discovery	111416675	0.1774	0.0518
															1	cg10045881	111770291		CHI3L2	_	Nazarenko 2014 PLoS One	Discovery	111770708	0.1753	0.2753
															1	cg09558502	111970531		OVGP1	_	Nazarenko 2014 PLoS One	Discovery	111970925	0.489	0.056
															1	cg02947253	112046700		ADORA3	_	Nazarenko 2014 PLoS One	Discovery	112046610	0.0954	-0.2688
															1	cg19088141	113056151		WNT2B	Body	Zaina 2014 Circ Cardiovasc Genet	Discovery	NA	NA	NA
															1	cg10111629	113067124		ST7L	3'UTR	Zaina 2014 Circ Cardiovasc Genet	Discovery	113066835	0.02935	-0.5573
															1	cg13393917	114521301		OLFML3	TSS1500	Zaina 2014 Circ Cardiovasc Genet	Discovery	114520861	0.1074	0.2754
															1	cg17253459	114522670		OLFML3	_	Nazarenko 2014 PLoS One	Discovery	114522564	0.0178	-0.5419
															1	cg21931680	115238457		AMPD1	TSS1500	Zaina 2014 Circ Cardiovasc Genet	Discovery	115238573	0.1872	-0.1233
															1	cg23523368	115238494		AMPD1	TSS1500	Zaina 2014 Circ Cardiovasc Genet	Discovery	115238573	0.1872	-0.1233
															1	cg15740508	115238559		AMPD1	TSS1500	Zaina 2014 Circ Cardiovasc Genet	Discovery	115238573	0.1872	-0.1233
															1	cg07037778	115826414		_	_	Zaina 2014 Circ Cardiovasc Genet	Discovery	NA	NA	NA
															1	cg11393173	116369577		Downstream of NHLH2	_	Ek 2016 Hum Mol Genet	Validated + meta-analysis	116369351	0.03605	-0.2458
															1	cg09440340	116654415		C1orf161	_	Nazarenko 2014 PLoS One	Discovery	116654188	0.1304	0.2608
															1	cg13799671	117079567		CD58	Body	Zaina 2014 Circ Cardiovasc Genet	Discovery	117079273	0.001787	-0.2829
															1	cg12267236	117527582		PTGFRN	Body	Zaina 2014 Circ Cardiovasc Genet	Discovery	117527888	0.9028	0.009
															1	cg27446185	117753965		VTCN1	_	Nazarenko 2014 PLoS One	Discovery	117754304	0.6829	-0.103
															1	cg19768329	120190377		ZNF697	_	Rask-Andersen 2016 Hum Mol Genet	Discovery	NA	NA	NA
															1	cg27431596	120190587		ZNF697	_	Rask-Andersen 2016 Hum Mol Genet	Discovery	NA	NA	NA
															1	cg04282029	149890655		SV2A	TSS1500	Zaina 2014 Circ Cardiovasc Genet	Discovery	149890655	0.0569	0.1707
															1	cg20802392	150780684		CTSK	_	Nazarenko 2014 PLoS One	Discovery	150780684	0.04204	-0.4415
															1	cg11946165	150781434		CTSK	_	Nazarenko 2014 PLoS One	Discovery	150781434	0.4173	0.0603
															1	cg24262376	151137274		SCNM1, LYSMD1	TSS1500, Body	Zaina 2014 Circ Cardiovasc Genet	Discovery	151137376	0.3095	-0.2084
															1	_	151226666	-151227238	PSMD4	_	Oudejans 2016 PLoS One	Discovery	#N/A	#N/A	#N/A
															1	cg10795646	151975566		S100A10	_	Nazarenko 2014 PLoS One	Discovery	151975152	0.08934	-0.3226
															1	cg26135325	152595322		LCE3A	_	Nazarenko 2014 PLoS One	Discovery	NA	NA	NA
															1	cg14826683	153013830		SPRR2D	_	Nazarenko 2014 PLoS One	Discovery	153013862	0.02698	-0.4375
															1	cg20070090	153363489		S100A8	_	Nazarenko 2014 PLoS One	Discovery	153363861	0.02593	-0.8234
															1	cg24898863	153363580		S100A8	_	Nazarenko 2014 PLoS One	Discovery	153363861	0.02593	-0.8234
															1	cg12604435	153653559		NPR1	Body	Zaina 2014 Circ Cardiovasc Genet	Discovery	NA	NA	NA
															1	cg00818872	154540270		CHRNB2	_	Rask-Andersen 2016 Hum Mol Genet	Discovery	NA	NA	NA
															1	cg09243900	156030844		RAB25	_	Nazarenko 2014 PLoS One	Discovery	NA	NA	NA
															1	cg11203905	156107559		LMNA	Body, 3'UTR	Zaina 2014 Circ Cardiovasc Genet	Discovery	NA	NA	NA
															1	cg00105102	156217178		PAQR6	5'UTR	Zaina 2014 Circ Cardiovasc Genet	Discovery	NA	NA	NA
															1	cg20839149	156786601		SH2D2A	_	Nazarenko 2014 PLoS One	Discovery	NA	NA	NA
															1	cg12499211	156786643		SH2D2A	_	Nazarenko 2014 PLoS One	Discovery	NA	NA	NA
															1	cg25119415	158799935		MNDA	_	Nazarenko 2014 PLoS One	Discovery	158800024	0.2177	-0.4438
															1	cg21406461	158978957		IFI16	_	Nazarenko 2014 PLoS One	Discovery	158979180	0.1104	0.2928
															1	cg10636246	159046973		AIM2*	_	Nazarenko 2014 PLoS One, Ek 2016 Hum Mol Genet	Nazarenko: discovery, Ek: Meta-analysis	159047163	0.1333	0.4135
															1	cg23507131	159174156		DARC	_	Nazarenko 2014 PLoS One	Discovery	159174001	0.0867	-0.2197
															1	cg05722371	160247151		PEX19	3'UTR	Zaina 2014 Circ Cardiovasc Genet	Discovery	160247151	0.6529	-0.0431
															1	cg18881723	160616870		SLAMF1	_	Nazarenko 2014 PLoS One	Discovery	160617124	0.6559	0.0347
															1	cg23038349	160765225		LY9	TSS1500	Zaina 2014 Circ Cardiovasc Genet	Discovery	160764905	0.05079	0.1559
															1	cg23050079	160765349		LY9	TSS1500	Zaina 2014 Circ Cardiovasc Genet	Discovery	160764905	0.05079	0.1559
															1	cg10106388	160832662		CD244	1st Exon, 5'UTR	Zaina 2014 Circ Cardiovasc Genet	Discovery	160833130	0.06633	-0.3116
															1	cg05650171	161089102		PFDN2, NIT1	TSS1500, Body	Zaina 2014 Circ Cardiovasc Genet	Discovery	161088634	0.4051	0.2755
															1	cg09799585	161956573		OLFML2B	Body	Zaina 2014 Circ Cardiovasc Genet	Discovery	NA	NA	NA
															1	cg13377324	162759914		HSD17B7	TSS1500	Zaina 2014 Circ Cardiovasc Genet	Discovery	162759948	0.1122	-0.1596
															1	cg09579760	163132916		RGS5	Body	Zaina 2014 Circ Cardiovasc Genet	Discovery	163132606	0.002485	-0.3032
															1	cg10539928	164693462		PBX1	Body	Zaina 2014 Circ Cardiovasc Genet	Discovery	164693034	0.1301	-0.1338
															1	UHNhscpg0005854	167189320	-167189412	Upstream: DUSP27, downstream: POU2F1	_	Sharma 2014 Gene	Discovery	#N/A	#N/A	#N/A
															1	cg09751818	167680554		_	_	Zaina 2014 Circ Cardiovasc Genet	Discovery	167680673	0.5513	-0.0491
															1	cg21940308	167766195		_	_	Zaina 2014 Circ Cardiovasc Genet	Discovery	167766513	0.156	0.0868
															1	cg04556393	167849931		ADCY10	Body	Zaina 2014 Circ Cardiovasc Genet	Discovery	167849931	0.1564	0.1629
															1	cg21266845	168698479		DPT	TSS200	Zaina 2014 Circ Cardiovasc Genet	Discovery	168698786	0.05702	-0.1521
															1	cg12500707	170115042		METTL11B	TSS200	Zaina 2014 Circ Cardiovasc Genet	Discovery	170115299	0.02641	0.4407
															1	cg03192897	170115351		METTL11B	1st Exon	Zaina 2014 Circ Cardiovasc Genet	Discovery	170115299	0.02641	0.4407
															1	cg24376434	170634859		PRRX1	Body	Zaina 2014 Circ Cardiovasc Genet	Discovery	170635239	0.06861	-0.2207
															1	cg00916255	170634931		PRRX1	Body	Zaina 2014 Circ Cardiovasc Genet	Discovery	170635239	0.06861	-0.2207
															1	cg21914290	170635960		PRRX1	body/intron	Zaina 2014 Circ Cardiovasc Genet	Only validated by pyrosequencing	NA	NA	NA
															1	cg05822335	171179875		FMO2	3'UTR	Zaina 2014 Circ Cardiovasc Genet	Discovery	171179875	0.3039	-0.1665
															1	cg14973798	171723758		_	_	Zaina 2014 Circ Cardiovasc Genet	Discovery	171724106	0.09394	-0.1456
															1	cg25722073	172351357		DNM3	Body	Zaina 2014 Circ Cardiovasc Genet	Discovery	172350896	0.2651	0.1912
															1	cg10161121	172628020		FASLG	_	Nazarenko 2014 PLoS One	Discovery	172627760	0.08985	-0.3113
															1	cg25096142	173572181		SLC9A11	1st Exon, 5'UTR	Zaina 2014 Circ Cardiovasc Genet	Discovery	173572181	0.413	-0.0743
															1	cg07044282	178840137		ANGPTL1	_	Nazarenko 2014 PLoS One	Discovery	178840114	0.1906	0.2102
															1	cg04506114	179322762		SOAT1	Body	Zaina 2014 Circ Cardiovasc Genet	Discovery	179322762	0.5979	0.0447
															1	_	180922916	-180923692	AK056657	_	Oudejans 2016 PLoS One	Discovery	#N/A	#N/A	#N/A
															1	cg17502780	182176185		_	_	Zaina 2014 Circ Cardiovasc Genet	Discovery	NA	NA	NA
															1	cg16478792	182458262		RGSL1	_	Nazarenko 2014 PLoS One	Discovery	182458729	0.2248	-0.1975
															1	cg23716800	183385960		NMNAT2	_	Rask-Andersen 2016 Hum Mol Genet	Discovery	183385887	0.3973	0.1217
															1	cg12136256	183952796		GLT25D2	Body	Zaina 2014 Circ Cardiovasc Genet	Discovery	183953136	0.07284	-0.4073
															1	cg15204595	184003184		GLT25D2	Body	Zaina 2014 Circ Cardiovasc Genet	Discovery	184003184	0.1718	-0.245
															1	cg09013655	184005063		GLT25D2	Body	Zaina 2014 Circ Cardiovasc Genet	Discovery	184004984	0.3746	0.173
															1	cg01068808	184007101		GLT25D2	TSS1500	Zaina 2014 Circ Cardiovasc Genet	Discovery	184007222	0.1443	0.2256
															1	cg21118367	184460875		C1orf21	Body	Zaina 2014 Circ Cardiovasc Genet	Discovery	184461034	0.01202	-0.3358
															1	cg11970163	184852820		FAM129A	Body	Zaina 2014 Circ Cardiovasc Genet	Discovery	184852796	0.1884	-0.1518
															1	cg16711983	184858456		FAM129A	Body	Zaina 2014 Circ Cardiovasc Genet	Discovery	184858183	0.4465	-0.0584
															1	cg06361272	185703658		HMCN1	_	Rask-Andersen 2016 Hum Mol Genet	Discovery	185704156	0.05911	0.27
															1	cg00968640	185834094		HMCN1	Body	Zaina 2014 Circ Cardiovasc Genet	Discovery	185833698	0.03956	0.2304
															1	cg08876441	190447420		CR936711	_	Rask-Andersen 2016 Hum Mol Genet	Discovery	190447087	0.2473	-0.0788
															1	cg16712103	193150499		B3GALT2, CDC73	Body	Zaina 2014 Circ Cardiovasc Genet	Discovery	193150085	0.1201	-0.2024
															1	cg04830440	199304781		_	_	Zaina 2014 Circ Cardiovasc Genet	Discovery	199304605	0.2378	0.1184
															1	cg24553673	200005452		NR5A2	_	Rask-Andersen 2016 Hum Mol Genet	Discovery	NA	NA	NA
															1	cg21870884	200842429		GPR25	_	Nazarenko 2014 PLoS One	Discovery	NA	NA	NA
															1	cg10539122	201777275		NAV1, MIR1231	Body, TSS1500	Zaina 2014 Circ Cardiovasc Genet	Discovery	NA	NA	NA
															1	cg21139518	201880363		LMOD1	Body	Zaina 2014 Circ Cardiovasc Genet	Discovery	NA	NA	NA
															1	cg15511928	201895256		LMOD1	Body	Zaina 2014 Circ Cardiovasc Genet	Discovery	201895395	0.3144	-0.1823
															1	cg06876872	202110290		ARL8A	Body	Zaina 2014 Circ Cardiovasc Genet	Discovery	202110068	0.1989	-0.2086
															1	cg24376793	202545589		PPP1R12B	3'UTR, Body	Zaina 2014 Circ Cardiovasc Genet	Discovery	202545589	0.01489	0.252
															1	cg19678564	203115918		ADORA1	Body	Zaina 2014 Circ Cardiovasc Genet	Discovery	NA	NA	NA
															1	cg17850539	203708912		ATP2B4	3'UTR, Body	Zaina 2014 Circ Cardiovasc Genet	Discovery	203709409	0.02894	-0.1832
															1	cg05606799	204165307		KISS1	_	Nazarenko 2014 PLoS One	Discovery	NA	NA	NA
															1	cg10577713	204401413		PIK3C2B	Body	Zaina 2014 Circ Cardiovasc Genet	Discovery	204401585	0.3046	-0.1033
															1	cg01064725	204461714		_	_	Zaina 2014 Circ Cardiovasc Genet	Discovery	NA	NA	NA
															1	cg06459724	205745431		RAB7L1	TSS1500	Zaina 2014 Circ Cardiovasc Genet	Discovery	205745431	0.614	-0.0417
															1	cg00762738	205780033		SLC41A1	5'UTR	Zaina 2014 Circ Cardiovasc Genet	Discovery	NA	NA	NA
															1	cg14159672	205819179		PM20D1	_	Gómez-Úriz 2015 Hum Mol Genet	Discovery	205819571	0.1161	-0.3734
															1	cg14893161	205819251		PM20D1	_	Gómez-Úriz 2015 Hum Mol Genet	Validated	205819571	0.1161	-0.3734
															1	cg00920668	207991122		LOC148696	TSS1500	Zaina 2014 Circ Cardiovasc Genet	Discovery	207991057	0.6579	-0.0578
															1	cg13802571	209381322		MIR205HG	_	Rask-Andersen 2016 Hum Mol Genet	Discovery	NA	NA	NA
															1	cg06155620	209527581		_	_	Zaina 2014 Circ Cardiovasc Genet	Discovery	209527833	0.2126	-0.0436
															1	UHNhscpg0011135	211190078	-211190296	VASH2	_	Castillo-Díaz 2014 I J Mol Med	Validated	#N/A	#N/A	#N/A
															1	cg06813419	211502171		TRAF5	5'UTR	Zaina 2014 Circ Cardiovasc Genet	Discovery	211502120	0.1025	0.3526
															1	UHNhscpg0001071	212222309	-212223400	Upstream: RPS6KC1, downstream: PROX1	_	Castillo-Díaz 2014 I J Mol Med	Validated	#N/A	#N/A	#N/A
															1	cg02900760	212261297		DTL	Body	Zaina 2014 Circ Cardiovasc Genet	Discovery	212261026	0.04508	0.2415
															1	cg24486958	212841257		_	_	Zaina 2014 Circ Cardiovasc Genet	Discovery	212841635	0.0909	-0.1688
															1	cg11179816	213573219		_	_	Zaina 2014 Circ Cardiovasc Genet	Discovery	213573636	0.2008	0.246
															1	cg00852051	214006138		_	_	Zaina 2014 Circ Cardiovasc Genet	Discovery	214006138	0.3187	0.1468
															1	UHNhscpg0015225	215376726	-215377012	Upstream: ESRRG, downstream: GPATC2	_	Castillo-Díaz 2014 I J Mol Med	Validated	#N/A	#N/A	#N/A
															1	cg18160841	215447751		_	_	Zaina 2014 Circ Cardiovasc Genet	Discovery	215447726	0.2766	0.1325
															1	cg27566805	216596808		USH2A	_	Nazarenko 2014 PLoS One	Discovery	216596626	0.202	0.3884
															1	cg01926051	217309177		ESRRG	_	Rask-Andersen 2016 Hum Mol Genet	Discovery	NA	NA	NA
															1	cg18533525	217581184		_	_	Zaina 2014 Circ Cardiovasc Genet	Discovery	217580892	0.03067	0.4095
															1	cg15011026	217604611		GPATCH2	Body	Zaina 2014 Circ Cardiovasc Genet	Discovery	217604834	0.04908	0.1723
															1	cg27508144	218520788		TGFB2	_	Rask-Andersen 2016 Hum Mol Genet	Discovery	218520674	0.06481	0.1254
															1	cg19313660	219606404		_	_	Zaina 2014 Circ Cardiovasc Genet	Discovery	219605944	0.2603	-0.2399
															1	cg24250684	219729030		_	_	Zaina 2014 Circ Cardiovasc Genet	Discovery	219729412	0.009432	-0.4571
															1	cg04250873	220473634		_	_	Zaina 2014 Circ Cardiovasc Genet	Discovery	220474017	0.09419	0.3775
															1	cg09894814	222217065		_	_	Zaina 2014 Circ Cardiovasc Genet	Discovery	222217557	0.8509	0.022
															1	cg22531266	222278177		_	_	Zaina 2014 Circ Cardiovasc Genet	Discovery	222278177	0.1222	0.3882
															1	cg23808270	223148963		DISP1	Body	Zaina 2014 Circ Cardiovasc Genet	Discovery	223149339	0.06718	-0.1388
															1	cg12653626	229359488		_	_	Zaina 2014 Circ Cardiovasc Genet	Discovery	229359935	0.1489	-0.1156
															1	cg16314254	230249965		GALNT2	Body	Zaina 2014 Circ Cardiovasc Genet	Discovery	230249736	0.5235	0.1245
															1	cg04836714	230386762		GALNT2	Body	Zaina 2014 Circ Cardiovasc Genet	Discovery	230386713	0.1253	0.129
															1	cg17008160	232315535		_	_	Zaina 2014 Circ Cardiovasc Genet	Discovery	232315535	0.1425	0.2818
															1	cg10228857	234232196		SLC35F3	Body	Zaina 2014 Circ Cardiovasc Genet	Discovery	234232030	0.101	0.4519
															1	cg26802210	234370650		SLC35F3	Body	Zaina 2014 Circ Cardiovasc Genet	Discovery	234370620	0.2589	0.1568
															1	cg25463688	235254025		_	_	Zaina 2014 Circ Cardiovasc Genet	Discovery	NA	NA	NA
															1	cg16240480	236557473		EDARADD	_	Nazarenko 2014 PLoS One	Discovery	236557466	0.04282	-0.2789
															1	cg07914084	237205998		RYR2	_	Rask-Andersen 2016 Hum Mol Genet	Discovery	NA	NA	NA
															1	cg08454015	240078452		_	_	Zaina 2014 Circ Cardiovasc Genet	Discovery	240078099	0.09954	-0.1966
															1	cg23902264	241815413		WDR64	_	Ek 2016 Hum Mol Genet	Meta-analysis	241815415	0.06123	0.3975
															1	cg18789663	242688590		PLD5	Body	Rask-Andersen 2016 Hum Mol Genet	Discovery	242689026	0.07888	-0.2146
															1	cg09665406	244262921		_	_	Zaina 2014 Circ Cardiovasc Genet	Discovery	244262689	0.2344	-0.1192
															1	cg19111262	_		IGSF9	_	Nazarenko 2014 PLoS One	Discovery	#N/A	#N/A	#N/A
															2	cg14384416	193393		_	_	Zaina 2014 Circ Cardiovasc Genet	Discovery	192918	0.02711	-0.3687
															2	cg24573898	203715		_	_	Zaina 2014 Circ Cardiovasc Genet	Discovery	203800	0.2898	-0.2284
															2	cg16521213	277384		ACP1	3'UTR, Body	Zaina 2014 Circ Cardiovasc Genet	Discovery	277882	0.157	0.1284
															2	cg13137176	287992		FAM150B	_	Rask-Andersen 2016 Hum Mol Genet	Discovery	NA	NA	NA
															2	cg07608848	1647185		PXDN	Body	Zaina 2014 Circ Cardiovasc Genet	Validated by pyrosequencing	1646975	0.4532	0.0691
															2	cg15796818	1647197		PXDN	Body	Zaina 2014 Circ Cardiovasc Genet	Validated by pyrosequencing	1646975	0.4532	0.0691
															2	cg14994258	1647260		PXDN	Body	Zaina 2014 Circ Cardiovasc Genet	Discovery	1646975	0.4532	0.0691
															2	cg27472176	1745828		PXDN	Body	Zaina 2014 Circ Cardiovasc Genet	Discovery	1745461	0.01057	-0.3805
															2	cg08569180	2773427		_	_	Zaina 2014 Circ Cardiovasc Genet	Discovery	NA	NA	NA
															2	cg05215481	2773529		_	_	Zaina 2014 Circ Cardiovasc Genet	Discovery	NA	NA	NA
															2	cg19568844	2773984		_	_	Zaina 2014 Circ Cardiovasc Genet	Discovery	NA	NA	NA
															2	cg07948095	3173279		_	_	Zaina 2014 Circ Cardiovasc Genet	Discovery	3173158	0.01893	-0.3184
															2	cg00716848	3633875		_	_	Yamada 2014 I J Mol Med	Discovery	3633716	0.1966	-0.1431
															2	cg16675485	6055439		_	_	Zaina 2014 Circ Cardiovasc Genet	Discovery	6055239	0.2542	0.1482
															2	cg25803107	6072744		LOC150622	TSS200	Zaina 2014 Circ Cardiovasc Genet	Discovery	6072474	0.3695	-0.0831
															2	cg25686172	6072801		LOC150622	TSS200	Zaina 2014 Circ Cardiovasc Genet	Discovery	6072474	0.3695	-0.0831
															2	cg04747036	6072981		LOC150622	Body	Zaina 2014 Circ Cardiovasc Genet	Discovery	NA	NA	NA
															2	cg00913787	6376422		_	_	Zaina 2014 Circ Cardiovasc Genet	Discovery	6376594	0.1371	-0.1441
															2	cg09666977	6665312		_	_	Zaina 2014 Circ Cardiovasc Genet	Discovery	6664876	0.03437	0.5436
															2	cg13139542	8242815		_	_	Ek 2016 Hum Mol Genet	Only discovery phase	8242920	0.0968	-0.1021
															2	cg08398132	8557381		_	_	Zaina 2014 Circ Cardiovasc Genet	Discovery	8557381	0.3455	-0.1573
															2	_	8596908	-8597573	_	_	Oudejans 2016 PLoS One	Discovery	#N/A	#N/A	#N/A
															2	cg15478401	8809556		_	_	Zaina 2014 Circ Cardiovasc Genet	Discovery	8809506	0.4192	0.1719
															2	cg19988235	9945589		_	_	Zaina 2014 Circ Cardiovasc Genet	Discovery	9945701	0.2696	-0.0941
															2	cg13851334	10686975		_	_	Zaina 2014 Circ Cardiovasc Genet	Discovery	10686693	0.04305	0.2151
															2	cg00138926	11118414		_	_	Zaina 2014 Circ Cardiovasc Genet	Discovery	11118235	0.007364	-0.4689
															2	cg17186168	11810402		NTSR2	_	Rask-Andersen 2016 Hum Mol Genet	Discovery	11810690	0.05702	0.3306
															2	cg18254183	18353182		_	_	Zaina 2014 Circ Cardiovasc Genet	Discovery	18353673	0.1472	-0.2599
															2	cg26701390	19551944		OSR1	3'UTR	Zaina 2014 Circ Cardiovasc Genet	Discovery	NA	NA	NA
															2	cg16752876	19553237		OSR1	Body	Zaina 2014 Circ Cardiovasc Genet	Discovery	NA	NA	NA
															2	cg00954878	19553950		OSR1	5'UTR	Zaina 2014 Circ Cardiovasc Genet	Discovery	19554185	0.2096	-0.5846
															2	cg03071098	19554237		OSR1	5'UTR	Zaina 2014 Circ Cardiovasc Genet	Discovery	19554185	0.2096	-0.5846
															2	cg02680566	19559792		OSR1	TSS1500	Zaina 2014 Circ Cardiovasc Genet	Discovery	19559838	0.1474	0.563
															2	cg00456326	19560467		_	_	Zaina 2014 Circ Cardiovasc Genet	Discovery	19560198	0.3997	-0.1729
															2	cg00830419	20371971		_	_	Zaina 2014 Circ Cardiovasc Genet	Discovery	20371888	0.4976	-0.058
															2	cg01703736	20649480		_	_	Zaina 2014 Circ Cardiovasc Genet	Discovery	20649423	0.01599	-0.2398
															2	cg07789367	20868568		GDF7	Body	Zaina 2014 Circ Cardiovasc Genet	Discovery	NA	NA	NA
															2	cg05757475	21666440		_	_	Zaina 2014 Circ Cardiovasc Genet	Discovery	21666440	0.06362	0.3321
															2	cg24703400	21880071		_	_	Zaina 2014 Circ Cardiovasc Genet	Discovery	21879922	0.2601	0.3236
															2	cg08840913	24139933		ATAD2B	Body	Zaina 2014 Circ Cardiovasc Genet	Discovery	24139933	0.1976	-0.2346
															2	cg00157016	24344064		PFN4	Body	Zaina 2014 Circ Cardiovasc Genet	Discovery	24344468	0.01461	0.2973
															2	cg02115117	24398668		C2orf84	Body	Zaina 2014 Circ Cardiovasc Genet	Discovery	24398859	0.2074	0.1392
															2	cg04609635	24398695		C2orf84	Body	Zaina 2014 Circ Cardiovasc Genet	Discovery	24398859	0.2074	0.1392
															2	cg02315489	24398859		C2orf84	Body	Zaina 2014 Circ Cardiovasc Genet	Discovery	24398859	0.2074	0.1392
															2	cg20022122	27720122		GCKR	_	Nazarenko 2014 PLoS One	Discovery	27720440	0.1847	0.2632
															2	cg04011474	28904455		_	_	Ek 2016 Hum Mol Genet	Meta-analysis	28904240	0.9676	0.0035
															2	cg07752793	34852273		_	_	Zaina 2014 Circ Cardiovasc Genet	Discovery	34852767	0.08666	-0.2928
															2	cg08105813	37699716		_	_	Zaina 2014 Circ Cardiovasc Genet	Discovery	37700050	0.4115	0.0797
															2	cg25341268	37734390		_	_	Zaina 2014 Circ Cardiovasc Genet	Discovery	37733950	0.3853	0.0624
															2	cg10481134	38387443		C2orf58	Body	Zaina 2014 Circ Cardiovasc Genet	Discovery	38387669	0.01152	-0.3557
															2	cg14120534	39389290		_	_	Zaina 2014 Circ Cardiovasc Genet	Discovery	39389711	0.03558	-0.2581
															2	cg04461334	39660945		MAP4K3	Body	Zaina 2014 Circ Cardiovasc Genet	Discovery	39660929	0.04492	0.1794
															2	cg27110007	39668590		_	_	Zaina 2014 Circ Cardiovasc Genet	Discovery	39668576	0.326	0.1377
															2	cg18303215	44059002		ABCG5	_	Rask-Andersen 2016 Hum Mol Genet	Discovery	NA	NA	NA
															2	cg03700279	44576358		PREPL	Body, 5'UTR	Zaina 2014 Circ Cardiovasc Genet	Discovery	44576825	0.1506	-0.1334
															2	cg00518941	46361964		PRKCE	Body	Zaina 2014 Circ Cardiovasc Genet	Discovery	46362437	0.1054	-0.1405
															2	cg00409434	46414317		PRKCE	3'UTR	Zaina 2014 Circ Cardiovasc Genet	Discovery	46414580	0.09116	0.1122
															2	cg19323703	46498015		_	_	Zaina 2014 Circ Cardiovasc Genet	Discovery	46497537	0.4674	-0.0462
															2	cg18064917	47420867		_	_	Zaina 2014 Circ Cardiovasc Genet	Discovery	47420867	0.2778	0.1007
															2	cg06842253	47863922		_	_	Zaina 2014 Circ Cardiovasc Genet	Discovery	47864232	0.004345	-0.1951
															2	cg06092244	48796151		STON1-GTF2A1L	_	Ek 2016 Hum Mol Genet	Only discovery phase	48796213	0.06282	-0.2161
															2	cg20613889	49381495		FSHR	_	Nazarenko 2014 PLoS One	Discovery	49381288	0.08252	0.3439
															2	cg17327492	49382159		FSHR	_	Nazarenko 2014 PLoS One	Discovery	49382401	0.1372	-0.2791
															2	UHNhscpg0000313	51112865	-51113731	Upstream: NRXN1, downstream: ASB3	_	Castillo-Díaz 2014 I J Mol Med	Validated	#N/A	#N/A	#N/A
															2	cg13618372	54753625		SPTBN1	_	Nazarenko 2014 PLoS One	Discovery	54753786	0.1993	0.1131
															2	cg20341504	54900998		_	_	Zaina 2014 Circ Cardiovasc Genet	Discovery	54900545	0.5572	-0.1935
															2	cg06795523	58358974		VRK2	Body	Zaina 2014 Circ Cardiovasc Genet	Discovery	58358795	0.05406	0.269
															2	cg03064626	61778147		_	_	Zaina 2014 Circ Cardiovasc Genet	Discovery	61778151	0.7673	-0.0354
															2	cg15732840	63274615		LOC100132215	Body	Zaina 2014 Circ Cardiovasc Genet	Discovery	63274348	0.002207	0.5177
															2	cg19931529	64072167		UGP2	Body, 5'UTR	Zaina 2014 Circ Cardiovasc Genet	Discovery	64071758	0.1467	0.1566
															2	cg01751245	65593761		SPRED2	_	Ek 2016 Hum Mol Genet	Meta-analysis	65593719	0.1707	-0.3115
															2	cg17612681	66298197		_	_	Zaina 2014 Circ Cardiovasc Genet	Discovery	66298461	0.06559	0.1801
															2	cg03819089	66298217		_	_	Zaina 2014 Circ Cardiovasc Genet	Discovery	66298461	0.06559	0.1801
															2	cg17459215	66298242		_	_	Zaina 2014 Circ Cardiovasc Genet	Discovery	66298461	0.06559	0.1801
															2	cg25721451	66662763		MEIS1	_	Rask-Andersen 2016 Hum Mol Genet	Discovery	66662993	0.04683	0.3896
															2	cg20699736	71127225		VAX2	_	Rask-Andersen 2016 Hum Mol Genet	Discovery	NA	NA	NA
															2	cg03135061	71680760		DYSF	_	Rask-Andersen 2016 Hum Mol Genet	Discovery	71680273	0.8866	0.0143
															2	cg00672622	71681006		DYSF	_	Rask-Andersen 2016 Hum Mol Genet	Discovery	NA	NA	NA
															2	cg12245706	71823484		DYSF	Body	Zaina 2014 Circ Cardiovasc Genet	Discovery	NA	NA	NA
															2	cg14196395	71823517		DYSF	Body	Zaina 2014 Circ Cardiovasc Genet	Discovery	NA	NA	NA
															2	cg16314401	73144480		EMX1	_	Rask-Andersen 2016 Hum Mol Genet	Discovery	NA	NA	NA
															2	cg25445634	73314239		RAB11FIP5	Body	Zaina 2014 Circ Cardiovasc Genet	Discovery	NA	NA	NA
															2	cg10553983	73318514		RAB11FIP5	Body	Zaina 2014 Circ Cardiovasc Genet	Discovery	73318099	0.3255	0.0963
															2	cg16936561	73338081		RAB11FIP5	Body	Zaina 2014 Circ Cardiovasc Genet	Discovery	NA	NA	NA
															2	cg23173910	74120274		ACTG2	_	Nazarenko 2014 PLoS One	Discovery	NA	NA	NA
															2	cg01355757	74272773		TET3	TSS1500	Zaina 2014 Circ Cardiovasc Genet	Discovery	74272285	0.3744	0.0805
															2	cg08940570	74780617		LOXL3, DOK1	5'UTR, TSS1500	Zaina 2014 Circ Cardiovasc Genet	Discovery	74780172	0.551	-0.1046
															2	cg27049094	75067716		HK2	_	Ek 2016 Hum Mol Genet	Meta-analysis	75068202	0.05308	-0.391
															2	cg12815355	75894077		C2orf3	Body	Zaina 2014 Circ Cardiovasc Genet	Discovery	75893964	0.1089	0.1875
															2	cg04067517	76017724		_	_	Zaina 2014 Circ Cardiovasc Genet	Discovery	76017378	0.1594	-0.2987
															2	cg17646721	80197796		CTNNA2	Body	Zaina 2014 Circ Cardiovasc Genet	Discovery	80198197	0.06854	-0.149
															2	cg10142315	84930277		DNAH6	Body	Zaina 2014 Circ Cardiovasc Genet	Discovery	84930757	0.2696	0.1298
															2	cg26394380	85896001		SFTPB	_	Nazarenko 2014 PLoS One	Discovery	NA	NA	NA
															2	cg19622777	86341240		PTCD3	Body	Zaina 2014 Circ Cardiovasc Genet	Discovery	86341125	0.288	-0.0931
															2	UHNhscpg0007492	86422054	-86422564	IMMT	_	Sharma 2014 Gene	Discovery	#N/A	#N/A	#N/A
															2	cg02170525	87018382		CD8A	5'UTR, 1st Exon, Body	Zaina 2014 Circ Cardiovasc Genet	Discovery	NA	NA	NA
															2	cg19910382	88427561		FABP1	_	Nazarenko 2014 PLoS One	Discovery	88427892	0.1883	0.1068
															2	cg15600915	97618624		FAM178B	Body	Zaina 2014 Circ Cardiovasc Genet	Discovery	97618515	0.03683	-0.3445
															2	cg11577355	100722474		AFF3	TSS1500, 5'UTR	Zaina 2014 Circ Cardiovasc Genet	Discovery	100722946	0.1309	0.1265
															2	cg11428546	100723110		AFF3	TSS1500, 5'UTR	Zaina 2014 Circ Cardiovasc Genet	Discovery	100722946	0.1309	0.1265
															2	cg25628433	101541328		NPAS2	Body	Zaina 2014 Circ Cardiovasc Genet	Discovery	101541568	0.1563	0.2228
															2	cg23633210	101600602		NPAS2	Body	Zaina 2014 Circ Cardiovasc Genet	Discovery	101600247	0.1561	-0.1412
															2	cg05739757	101618505		RPL31	_	Rask-Andersen 2016 Hum Mol Genet	Discovery	101618129	0.8892	0.0223
															2	cg04623297	102051587		RFX8	Body	Zaina 2014 Circ Cardiovasc Genet	Discovery	102052005	0.3585	-0.1011
															2	cg05113410	102327511		MAP4K4	Body	Yamada 2014 I J Mol Med	Discovery	102327916	0.07865	-0.4378
															2	cg26514942	103378506		FLJ30294	_	Nazarenko 2014 PLoS One	Discovery	103378512	0.1084	0.1593
															2	UHNhscpg0014151	104835710	-104836266	Upstream: CR936735, downstream: MRPS9	_	Castillo-Díaz 2014 I J Mol Med	Validated	#N/A	#N/A	#N/A
															2	cg27425459	105697589		MRPS9	Body	Zaina 2014 Circ Cardiovasc Genet	Discovery	105697790	0.01516	0.3564
															2	cg26109568	105697685		MRPS9	Body	Zaina 2014 Circ Cardiovasc Genet	Discovery	105697790	0.01516	0.3564
															2	cg12935350	105697777		MRPS9	Body	Zaina 2014 Circ Cardiovasc Genet	Discovery	105697790	0.01516	0.3564
															2	cg10808560	106500430		NCK2	Body	Zaina 2014 Circ Cardiovasc Genet	Discovery	106500037	0.0524	-0.1597
															2	cg21661768	106512578		_	_	Zaina 2014 Circ Cardiovasc Genet	Discovery	106512612	0.07058	0.4146
															2	cg04755386	109622481		_	_	Zaina 2014 Circ Cardiovasc Genet	Discovery	109622051	0.1744	-0.2775
															2	cg23986590	109934728		SH3RF3	Body	Zaina 2014 Circ Cardiovasc Genet	Discovery	NA	NA	NA
															2	cg21408197	114584240		_	_	Zaina 2014 Circ Cardiovasc Genet	Discovery	114583956	0.0626	-0.1167
															2	cg20804050	119605440		EN1	_	Rask-Andersen 2016 Hum Mol Genet	Discovery	119605229	0.2151	0.1602
															2	cg10266681	125183768		CNTNAP5	Body	Zaina 2014 Circ Cardiovasc Genet	Discovery	125183703	0.2827	-0.1084
															2	cg04946274	127963067		CYP27C1	5'UTR	Zaina 2014 Circ Cardiovasc Genet	Discovery	NA	NA	NA
															2	cg07054292	127963330		CYP27C1	1st Exon, 5'UTR	Zaina 2014 Circ Cardiovasc Genet	Discovery	127963653	0.6992	-0.0637
															2	cg27614215	129251945		_	_	Zaina 2014 Circ Cardiovasc Genet	Discovery	129252299	0.7039	-0.0692
															2	cg11452043	131814000		FAM168B	Body	Zaina 2014 Circ Cardiovasc Genet	Discovery	131814497	0.9949	-0.0008
															2	cg21078330	134104516		NCKAP5	Body	Zaina 2014 Circ Cardiovasc Genet	Discovery	134104728	0.007465	0.2318
															2	cg01080368	135480456		_	_	Zaina 2014 Circ Cardiovasc Genet	Discovery	135480000	0.2514	-0.1152
															2	cg01243312	136422981		MIR128-1	_	Ek 2016 Hum Mol Genet	Only discovery phase	136422987	0.2862	0.2006
															2	cg08946658	136719185		DARS	_	Ek 2016 Hum Mol Genet	Only discovery phase	136719107	0.169	-0.0969
															2	cg23154270	137527566		_	_	Zaina 2014 Circ Cardiovasc Genet	Discovery	137527663	0.07478	-0.1577
															2	cg17600630	144053418		ARHGAP15	Body	Zaina 2014 Circ Cardiovasc Genet	Discovery	144053221	0.05277	0.1577
															2	cg08820401	144501227		ARHGAP15	Body	Zaina 2014 Circ Cardiovasc Genet	Discovery	144500981	0.1564	-0.1918
															2	cg20995564	145172035		ZEB2	_	Ek 2016 Hum Mol Genet	Validated + meta-analysis	145172417	0.01123	-0.568
															2	cg06228407	146571856		_	_	Zaina 2014 Circ Cardiovasc Genet	Discovery	146572208	0.02549	0.2612
															2	cg04953238	153196858		FMNL2	Body	Zaina 2014 Circ Cardiovasc Genet	Discovery	153197163	0.06298	-0.1535
															2	cg26179400	153355618		FMNL2	_	Rask-Andersen 2016 Hum Mol Genet	Discovery	153355721	0.181	-0.2159
															2	cg06343233	153375639		FMNL2	Body	Zaina 2014 Circ Cardiovasc Genet	Discovery	153376005	0.2527	0.0865
															2	cg24579667	157280411		_	_	Zaina 2014 Circ Cardiovasc Genet	Discovery	157280411	0.08662	-0.1963
															2	cg24936299	159672354		DAPL1	3'UTR	Zaina 2014 Circ Cardiovasc Genet	Discovery	159672371	0.1581	0.1791
															2	cg11809342	160007430		TANC1	Body	Zaina 2014 Circ Cardiovasc Genet	Discovery	160006934	0.05317	0.4251
															2	cg15635633	161850423		_	_	Zaina 2014 Circ Cardiovasc Genet	Discovery	161850584	0.09271	-0.2158
															2	cg07617207	161920006		_	_	Zaina 2014 Circ Cardiovasc Genet	Discovery	161920417	0.2003	-0.1581
															2	cg16172329	162907368		DPP4	Body	Zaina 2014 Circ Cardiovasc Genet	Discovery	162907454	0.06515	0.2101
															2	cg00324128	166325614		_	_	Zaina 2014 Circ Cardiovasc Genet	Discovery	166326038	0.3295	0.1466
															2	cg12032648	166676897		_	_	Zaina 2014 Circ Cardiovasc Genet	Discovery	166676897	0.3786	-0.0655
															2	cg02056098	167233372		SCN9A	TSS1500	Zaina 2014 Circ Cardiovasc Genet	Discovery	167233319	0.002356	0.6138
															2	cg07903472	168846657		STK39	Body	Zaina 2014 Circ Cardiovasc Genet	Discovery	168846918	0.03375	0.1829
															2	cg13285387	168863366		STK39	Body	Zaina 2014 Circ Cardiovasc Genet	Discovery	168863431	0.1861	0.0843
															2	cg11775828	169100915		STK39	Body	Zaina 2014 Circ Cardiovasc Genet	Discovery	169100915	0.07183	0.3566
															2	cg00295325	169887932		ABCB11	_	Nazarenko 2014 PLoS One	Discovery	169887819	0.2771	-0.2658
															2	cg05336056	170142388		LRP2	Body	Zaina 2014 Circ Cardiovasc Genet	Discovery	170142351	0.1376	-0.2367
															2	cg08471173	171012543		_	_	Zaina 2014 Circ Cardiovasc Genet	Discovery	171012292	0.3281	-0.2106
															2	cg04198323	171828959		_	_	Zaina 2014 Circ Cardiovasc Genet	Discovery	171829382	0.07126	0.2767
															2	cg21335378	173150101		_	_	Zaina 2014 Circ Cardiovasc Genet	Discovery	173149753	0.03656	0.4117
															2	cg19153228	173902435		RAPGEF4	Body, Body	Zaina 2014 Circ Cardiovasc Genet	Discovery	173902105	0.168	-0.1501
															2	cg16721418	174517573		_	_	Zaina 2014 Circ Cardiovasc Genet	Discovery	174517877	0.06921	0.2536
															2	cg24401656	175450074		WIPF1	Body	Zaina 2014 Circ Cardiovasc Genet	Discovery	175449592	0.1037	-0.4692
															2	UHNhscpg0019681	176723074	-176723546	Upstream: HOXD9, downstream: HOXD4	_	Castillo-Díaz 2014 I J Mol Med	Validated	#N/A	#N/A	#N/A
															2	cg06896987	177003735		_	_	Zaina 2014 Circ Cardiovasc Genet	Discovery	177004110	0.001285	-0.3121
															2	cg11248896	177003747		_	_	Zaina 2014 Circ Cardiovasc Genet	Discovery	177004110	0.001285	-0.3121
															2	cg22344631	177012133		_	_	Zaina 2014 Circ Cardiovasc Genet	Discovery	NA	NA	NA
															2	cg17818471	177012640		_	_	Zaina 2014 Circ Cardiovasc Genet	Discovery	NA	NA	NA
															2	cg12127282	177014685		HOXD4	_	Nazarenko 2014 PLoS One	Discovery	177015125	0.0906	0.3265
															2	cg01152019	177015044		HOXD4	_	Nazarenko 2014 PLoS One	Validated	177015125	0.0906	0.3265
															2	cg14399060	177015070		HOXD4	_	Nazarenko 2014 PLoS One	Validated	177015125	0.0906	0.3265
															2	cg00767581	177015125		HOXD4	_	Nazarenko 2014 PLoS One	Discovery	177015125	0.0906	0.3265
															2	cg18750960	177016417		HOXD4	_	Nazarenko 2014 PLoS One	Discovery	177016167	0.7448	0.0573
															2	cg00005847	177029073		HOXD3	_	Nazarenko 2014 PLoS One	Discovery	177028714	0.0282	0.3504
															2	cg23402305	178178939		LOC100130691	Body	Zaina 2014 Circ Cardiovasc Genet	Discovery	178178939	0.8001	-0.026
															2	cg15133917	179672637		TTN	_	Nazarenko 2014 PLoS One	Discovery	179672637	0.7284	0.056
															2	cg21251140	181544642		_	_	Zaina 2014 Circ Cardiovasc Genet	Discovery	181544896	0.1267	0.2729
															2	cg13121699	185462396		ZNF804A	_	Rask-Andersen 2016 Hum Mol Genet	Discovery	185461950	0.04762	0.0724
															2	cg24617723	187714002		ZSWIM2	_	Rask-Andersen 2016 Hum Mol Genet	Discovery	187714213	0.008724	-0.14
															2	cg23477967	188419087		TFPI	1st Exon, 5'UTR	Zaina 2014 Circ Cardiovasc Genet	Discovery	188418867	0.1438	0.0764
															2	cg15599483	190442823		SLC40A1	Body	Zaina 2014 Circ Cardiovasc Genet	Discovery	190442823	0.1735	0.1924
															2	cg11941015	191047984		C2orf88	5'UTR	Zaina 2014 Circ Cardiovasc Genet	Discovery	191047800	0.02891	0.2628
															2	cg03962451	191754464		GLS	Body	Yamada 2014 I J Mol Med	Discovery	191754416	0.1174	0.317
															2	cg22885000	192223280		MYO1B	Body	Zaina 2014 Circ Cardiovasc Genet	Discovery	192223486	0.00737	-0.5621
															2	cg06501988	196696232		DNAH7	Body	Zaina 2014 Circ Cardiovasc Genet	Discovery	196696565	0.06125	-0.2741
															2	cg06226703	201242945		SPATS2L	5'UTR	Zaina 2014 Circ Cardiovasc Genet	Discovery	201242945	0.08878	-0.5192
															2	cg24306177	202988297		_	_	Zaina 2014 Circ Cardiovasc Genet	Discovery	202988484	0.04609	0.2327
															2	cg04098585	204571215		CD28	_	Nazarenko 2014 PLoS One	Discovery	204571344	0.1472	-0.1625
															2	cg23515702	206673425		_	_	Zaina 2014 Circ Cardiovasc Genet	Discovery	206673291	0.08923	-0.4703
															2	cg27506082	207139430		ZDBF2	_	Rask-Andersen 2016 Hum Mol Genet	Discovery	207139041	0.06134	0.2305
															2	cg08578136	207139442		ZDBF2	_	Rask-Andersen 2016 Hum Mol Genet	Discovery	207139041	0.06134	0.2305
															2	cg26232945	208798601		PLEKHM3	Body	Zaina 2014 Circ Cardiovasc Genet	Discovery	208798601	0.08983	-0.2288
															2	cg12339029	211179902		MYL1	_	Nazarenko 2014 PLoS One	Discovery	211180386	0.03135	-0.3845
															2	cg07536926	213401564		ERBB4	_	Rask-Andersen 2016 Hum Mol Genet	Discovery	NA	NA	NA
															2	cg00063369	213811478		_	_	Zaina 2014 Circ Cardiovasc Genet	Discovery	213811478	0.001677	0.466
															2	cg23546106	216764063		_	_	Zaina 2014 Circ Cardiovasc Genet	Discovery	216763933	0.1679	-0.2796
															2	cg02177444	216795947		_	_	Zaina 2014 Circ Cardiovasc Genet	Discovery	216796168	0.03499	-0.1642
															2	cg02543075	217236424		MARCH4	_	Rask-Andersen 2016 Hum Mol Genet	Discovery	NA	NA	NA
															2	cg09410607	217237039		MARCH4	_	Rask-Andersen 2016 Hum Mol Genet	Discovery	217237387	0.08351	0.1451
															2	cg13980719	217725560		TNP1	_	Nazarenko 2014 PLoS One	Discovery	217725647	0.4385	-0.0875
															2	cg18752854	218809254		TNS1*	TSS1500	Zaina 2014 Circ Cardiovasc Genet, Nazarenko 2014 PLoS One	Discovery	218809738	0.8209	0.0495
															2	cg08120986	218816280		_	_	Zaina 2014 Circ Cardiovasc Genet	Discovery	218816047	0.003235	0.5242
															2	cg06867089	218867385		_	_	Zaina 2014 Circ Cardiovasc Genet	Discovery	NA	NA	NA
															2	cg01473038	218873170		_	_	Yamada 2014 I J Mol Med	Discovery	218873394	0.5658	-0.0617
															2	cg08106288	220007315		NHEJ1	Body	Zaina 2014 Circ Cardiovasc Genet	Discovery	220007716	0.08643	0.2865
															2	cg10062065	220308747		SPEG	Body	Zaina 2014 Circ Cardiovasc Genet	Discovery	NA	NA	NA
															2	cg19581790	222644621		_	_	Zaina 2014 Circ Cardiovasc Genet	Discovery	222644583	0.03641	-0.4232
															2	cg23177772	223170673		CCDC140	_	Rask-Andersen 2016 Hum Mol Genet	Discovery	NA	NA	NA
															2	cg23281972	223610984		_	_	Zaina 2014 Circ Cardiovasc Genet	Discovery	223611417	0.01141	0.3255
															2	cg09638264	228735722		WDR69	TSS1500	Zaina 2014 Circ Cardiovasc Genet	Discovery	228735660	0.05048	-0.3612
															2	cg17607231	231090329		SP140	_	Nazarenko 2014 PLoS One	Discovery	231090628	0.2796	-0.2123
															2	cg21663666	232220549		_	_	Zaina 2014 Circ Cardiovasc Genet	Discovery	232220196	0.1252	-0.1513
															2	cg22374586	232220566		_	_	Zaina 2014 Circ Cardiovasc Genet	Discovery	232220196	0.1252	-0.1513
															2	cg21566642	233284661		_	_	Ek 2016 Hum Mol Genet	Meta-analysis	NA	NA	NA
															2	cg19485804	233878714		NGEF*	TSS1500	Zaina 2014 Circ Cardiovasc Genet, Nazarenko 2014 PLoS One	Discovery	233878714	0.6515	0.0447
															2	cg17032858	234164131		ATG16L1	Body	Zaina 2014 Circ Cardiovasc Genet	Discovery	234164081	0.1063	-0.1611
															2	cg08051105	234369965		DGKD	Body	Zaina 2014 Circ Cardiovasc Genet	Discovery	NA	NA	NA
															2	cg22908000	237489107		CXCR7	5'UTR	Zaina 2014 Circ Cardiovasc Genet	Discovery	237488804	0.3953	-0.0609
															2	cg22245096	238681052		LRRFIP1	Body	Zaina 2014 Circ Cardiovasc Genet	Discovery	238681531	0.1785	-0.1065
															2	cg03218584	239511283		_	_	Zaina 2014 Circ Cardiovasc Genet	Discovery	239511283	0.09003	-0.1907
															2	cg20706597	240062121		HDAC4	Body	Zaina 2014 Circ Cardiovasc Genet	Discovery	240062087	0.02704	-0.1526
															2	cg17337791	240734980		_	_	Zaina 2014 Circ Cardiovasc Genet	Discovery	NA	NA	NA
															2	cg05240712	241533389		CAPN10	Body	Zaina 2014 Circ Cardiovasc Genet	Discovery	NA	NA	NA
															2	cg00829091	241533694		CAPN10	Body	Zaina 2014 Circ Cardiovasc Genet	Discovery	NA	NA	NA
															2	cg08589214	241535685		CAPN10	Body	Zaina 2014 Circ Cardiovasc Genet	Discovery	NA	NA	NA
															2	cg10078335	241535845		CAPN10	Body	Zaina 2014 Circ Cardiovasc Genet	Discovery	NA	NA	NA
															2	cg21464220	242242798		HDLBP	5'UTR	Zaina 2014 Circ Cardiovasc Genet	Discovery	242243050	0.1257	0.2103
															2	cg18860854	242293175		SEPT2	3'UTR	Zaina 2014 Circ Cardiovasc Genet	Discovery	242293175	0.05118	-0.1692
															2	cg00795812	242802009		PDCD1	_	Nazarenko 2014 PLoS One	Discovery	NA	NA	NA
															2	cg09172980	_		NAT8	_	Nazarenko 2014 PLoS One	Discovery	#N/A	#N/A	#N/A
															3	cg05209917	1134730		CNTN6	_	Nazarenko 2014 PLoS One	Discovery	1135118	0.02412	0.3949
															3	cg08404225	3151899		IL5RA	_	Nazarenko 2014 PLoS One	Discovery	3151679	0.135	0.2407
															3	cg10159529	3152530		IL5RA	_	Zaina 2014 Circ Cardiovasc Genet	Discovery	3152804	0.009564	0.4579
															3	cg05648614	5180520		ARL8B	Body	Zaina 2014 Circ Cardiovasc Genet	Discovery	5180180	0.2939	0.1759
															3	cg13231680	7693146		GRM7	Body	Zaina 2014 Circ Cardiovasc Genet	Discovery	7693494	0.001401	-0.4986
															3	cg24612498	8572798		LMCD1	Body	Zaina 2014 Circ Cardiovasc Genet	Discovery	8573261	0.2656	0.1612
															3	cg04695796	9809922		CAMK1	5'UTR	Zaina 2014 Circ Cardiovasc Genet	Discovery	NA	NA	NA
															3	cg03604278	9922234		CIDEC	_	Nazarenko 2014 PLoS One	Discovery	NA	NA	NA
															3	cg16204414	10325494		C3orf42	TSS1500	Zaina 2014 Circ Cardiovasc Genet	Discovery	10325747	0.01419	0.3042
															3	cg20235117	10368030		ATP2B2	3'UTR	Zaina 2014 Circ Cardiovasc Genet	Discovery	10367704	0.1095	0.2448
															3	cg02228403	11522965		ATG7	Body	Zaina 2014 Circ Cardiovasc Genet	Discovery	11522579	0.304	0.1261
															3	cg04585669	11599640		VGLL4	3'UTR	Zaina 2014 Circ Cardiovasc Genet	Discovery	11599672	0.01758	-0.5202
															3	cg08815359	11606853		VGLL4	Body	Zaina 2014 Circ Cardiovasc Genet	Discovery	NA	NA	NA
															3	cg00730653	13920052		WNT7A	_	Rask-Andersen 2016 Hum Mol Genet	Discovery	NA	NA	NA
															3	cg13763232	14443428		SLC6A6	_	Nazarenko 2014 PLoS One	Discovery	NA	NA	NA
															3	cg10586672	14514657		SLC6A6	Body	Zaina 2014 Circ Cardiovasc Genet	Discovery	NA	NA	NA
															3	cg01633093	16216606		GALNTL2	5'UTR, 1st Exon	Zaina 2014 Circ Cardiovasc Genet	Discovery	16216359	0.1338	0.8283
															3	cg05463136	16286371		_	_	Zaina 2014 Circ Cardiovasc Genet	Discovery	16286659	0.03809	-0.2229
															3	cg07654588	17782211		TBC1D5	1st Exon, 5'UTR	Zaina 2014 Circ Cardiovasc Genet	Discovery	17782095	0.4057	0.133
															3	cg26296894	20183665		KAT2B	Body	Zaina 2014 Circ Cardiovasc Genet	Discovery	20183387	0.3519	0.1597
															3	cg12933903	20223923		SGOL1	Body	Zaina 2014 Circ Cardiovasc Genet	Discovery	20223923	0.12	-0.1494
															3	cg10288467	20371290		_	_	Zaina 2014 Circ Cardiovasc Genet	Discovery	20371290	0.0443	-0.1891
															3	cg17547577	21265890		_	_	Zaina 2014 Circ Cardiovasc Genet	Discovery	21266370	0.08412	0.2661
															3	cg27569887	30045896		RBMS3	3'UTR	Zaina 2014 Circ Cardiovasc Genet	Discovery	30045970	0.4402	-0.0755
															3	cg03630790	30702018		TGFBR2	BodY	Zaina 2014 Circ Cardiovasc Genet	Discovery	30702230	0.1202	0.1351
															3	cg05074709	30733753		TGFBR3	3'UTR	Zaina 2014 Circ Cardiovasc Genet	Discovery	30733949	0.4179	-0.0649
															3	cg04370634	31721446		OSBPL10	Body	Zaina 2014 Circ Cardiovasc Genet	Discovery	31720993	0.2635	0.1071
															3	cg11858213	33173098		CRTAP	Body	Zaina 2014 Circ Cardiovasc Genet	Discovery	33173007	0.07187	-0.2585
															3	cg21833841	36868879		TRANK1	3'UTR	Zaina 2014 Circ Cardiovasc Genet	Discovery	NA	NA	NA
															3	cg11014921	36974725		TRANK1	Body	Zaina 2014 Circ Cardiovasc Genet	Discovery	36974571	0.6371	-0.1128
															3	cg07528097	36985696		TRANK1	_	Rask-Andersen 2016 Hum Mol Genet	Discovery	36985218	0.5538	-0.1069
															3	cg12999063	37225266		_	_	Zaina 2014 Circ Cardiovasc Genet	Discovery	37225266	0.108	-0.1485
															3	cg22286764	37428639		C3orf35	_	Nazarenko 2014 PLoS One	Discovery	37428143	0.1853	0.262
															3	cg14928452	37814797		ITGA9	Body	Zaina 2014 Circ Cardiovasc Genet	Discovery	37814970	0.04259	0.257
															3	cg16566353	37860954		ITGA9	3'UTR	Zaina 2014 Circ Cardiovasc Genet	Discovery	37860838	0.04075	0.159
															3	cg13063313	38110999		DLEC1	Body	Zaina 2014 Circ Cardiovasc Genet	Discovery	38110802	0.1146	-0.3209
															3	cg02094042	38223776		OXSR1	Body	Zaina 2014 Circ Cardiovasc Genet	Discovery	38223285	0.6689	-0.0579
															3	cg16558203	38347392		SLC22A14	_	Nazarenko 2014 PLoS One	Discovery	38347392	0.6007	-0.1043
															3	UHNhscpg0001565	39123016	-39123538	GORASP1	_	Castillo-Díaz 2014 I J Mol Med	Validated	#N/A	#N/A	#N/A
															3	cg02254461	39195904		AXUD1	_	Nazarenko 2014 PLoS One	Discovery	NA	NA	NA
															3	cg01486558	42132870		TRAK1	1st Exon, 5'UTR	Zaina 2014 Circ Cardiovasc Genet	Discovery	42132470	0.06998	-0.2148
															3	cg09654300	42132991		TRAK1	1st Exon	Zaina 2014 Circ Cardiovasc Genet	Discovery	NA	NA	NA
															3	cg20675173	43795541		_	_	Zaina 2014 Circ Cardiovasc Genet	Discovery	43796021	0.1373	-0.1845
															3	cg20505728	43800538		_	_	Zaina 2014 Circ Cardiovasc Genet	Discovery	43800310	0.4908	-0.1485
															3	cg27390220	45268523		RIS1	_	Nazarenko 2014 PLoS One	Discovery	45268934	0.01292	-0.3792
															3	cg04111761	46282766		CCR3	_	Nazarenko 2014 PLoS One	Discovery	46282290	0.2561	-0.0958
															3	cg19850333	46448579		CCRL2	TSS1500, TSS200	Zaina 2014 Circ Cardiovasc Genet	Discovery	NA	NA	NA
															3	cg10952220	46448671		CCRL2	TSS1500, TSS200	Zaina 2014 Circ Cardiovasc Genet	Discovery	46449089	0.6336	0.0185
															3	cg14754581	46448753		CCRL2	TSS1500, 5'UTR, 1st Exon	Zaina 2014 Circ Cardiovasc Genet	Discovery	46449195	0.4357	0.0804
															3	cg12579212	46448868		CCRL2	5'UTR, 1st Exon, TSS200	Zaina 2014 Circ Cardiovasc Genet	Discovery	46449195	0.4357	0.0804
															3	cg03477080	46448920		CCRL2	5'UTR, 1st Exon, TSS200	Zaina 2014 Circ Cardiovasc Genet	Discovery	46449394	0.2861	0.181
															3	cg27371741	46619158		TDGF1	_	Nazarenko 2014 PLoS One	Discovery	46619421	0.1501	0.2011
															3	cg03676298	48078103		MAP4	5'UTR	Zaina 2014 Circ Cardiovasc Genet	Discovery	48078028	0.1182	-0.117
															3	cg05125838	48601585		UCN2	_	Nazarenko 2014 PLoS One	Discovery	NA	NA	NA
															3	cg17904852	48700268		CELSR3	_	Rask-Andersen 2016 Hum Mol Genet	Discovery	NA	NA	NA
															3	cg01165661	49157146		USP19	5'UTR	Zaina 2014 Circ Cardiovasc Genet	Discovery	NA	NA	NA
															3	cg00447769	49313334		C3orf62	Body	Zaina 2014 Circ Cardiovasc Genet	Discovery	49313572	0.399	-0.0597
															3	cg20191453	49459855		AMT	_	Nazarenko 2014 PLoS One	Discovery	NA	NA	NA
															3	cg11112833	54913073		CACNA2D3	Body	Zaina 2014 Circ Cardiovasc Genet	Discovery	54912644	0.0009523	-0.693
															3	cg02955114	56505929		_	_	Zaina 2014 Circ Cardiovasc Genet	Discovery	56505856	0.1579	-0.1358
															3	cg04389058	57041402		ARHGEF3	_	Ek 2016 Hum Mol Genet	Meta-analysis	57041824	0.5572	-0.1392
															3	cg02491003	57581393		ARF4	Body	Zaina 2014 Circ Cardiovasc Genet	Discovery	57581113	0.005175	-0.3631
															3	cg00002426	57743543		SLMAP	_	Nazarenko 2014 PLoS One	Discovery	57743693	0.1713	0.1369
															3	cg01361263	58051763		FLNB	Body	Zaina 2014 Circ Cardiovasc Genet	Discovery	58052263	0.3992	0.0763
															3	cg10763247	61066614		FHIT	5'UTR	Zaina 2014 Circ Cardiovasc Genet	Discovery	61066242	0.418	0.0809
															3	cg13720108	62364031		FEZF2	_	Rask-Andersen 2016 Hum Mol Genet	Discovery	62363573	0.8826	0.0198
															3	cg15253604	62468682		CADPS	Body	Zaina 2014 Circ Cardiovasc Genet	Discovery	62468586	0.0232	-0.3555
															3	cg03625918	62468713		CADPS	Body	Zaina 2014 Circ Cardiovasc Genet	Discovery	62468586	0.0232	-0.3555
															3	cg11273702	66935847		_	_	Zaina 2014 Circ Cardiovasc Genet	Discovery	66936183	0.05388	-0.2848
															3	cg13011961	67291183		_	_	Zaina 2014 Circ Cardiovasc Genet	Discovery	67291456	0.2726	0.1498
															3	cg00970757	71167804		FOXP1	Body	Zaina 2014 Circ Cardiovasc Genet	Discovery	71167307	0.04471	-0.1639
															3	UHNhscpg0008215	71197019	-71197553	FOXP1	_	Castillo-Díaz 2014 I J Mol Med	Validated	#N/A	#N/A	#N/A
															3	cg05098381	71301786		FOXP1	5'UTR	Zaina 2014 Circ Cardiovasc Genet	Discovery	71301294	0.1655	-0.2662
															3	cg05514531	81791282		GBE1	Body	Zaina 2014 Circ Cardiovasc Genet	Discovery	81791282	0.44	-0.0633
															3	cg00338631	93677738		PROS1	Body	Zaina 2014 Circ Cardiovasc Genet	Discovery	93678090	0.4461	0.1259
															3	cg03656137	99579802		C3orf26, FILIP1L, MIR548G	Body, Body&5'UTR, Body	Zaina 2014 Circ Cardiovasc Genet	Discovery	99579802	0.02432	0.1807
															3	cg24828422	99646755		C3orf26, FILIP1L, MIR548G	Body	Zaina 2014 Circ Cardiovasc Genet	Discovery	99647167	0.02297	-0.6316
															3	cg04016922	99691269		C3orf26, FILIP1L, MIR548G	Body, 5'UTR, Body	Zaina 2014 Circ Cardiovasc Genet	Discovery	99691435	0.02054	-0.3845
															3	cg27384355	99844353		C3orf26	Body	Zaina 2014 Circ Cardiovasc Genet	Discovery	99844407	0.1934	-0.2422
															3	cg12992827	101901234		Upstream of ZPLD1	_	Ek 2016 Hum Mol Genet	Validated + meta-analysis	101901337	0.01417	0.2854
															3	cg19852058	105293613		ALCAM	3'UTR	Zaina 2014 Circ Cardiovasc Genet	Discovery	105293895	0.03406	-0.2183
															3	cg18062333	110446221		_	_	Zaina 2014 Circ Cardiovasc Genet	Discovery	110446570	0.4389	-0.1335
															3	cg05655806	111260756		CD96	TSS200	Zaina 2014 Circ Cardiovasc Genet	Discovery	111260936	0.01172	0.0862
															3	cg08365738	112324301		CCDC80	Body	Zaina 2014 Circ Cardiovasc Genet	Discovery	112324592	0.04437	0.1559
															3	cg20770409	112463996		_	_	Zaina 2014 Circ Cardiovasc Genet	Discovery	112463996	0.5529	0.0668
															3	cg19892944	113217290		CCDC52	Body	Zaina 2014 Circ Cardiovasc Genet	Discovery	113217549	0.2229	0.0929
															3	cg27504195	113342400		SIDT1	Body	Zaina 2014 Circ Cardiovasc Genet	Discovery	113342745	0.1182	0.1352
															3	cg22870429	114027859		TIGIT	_	Ek 2016 Hum Mol Genet	Meta-analysis	114028228	0.002227	0.7201
															3	cg22253393	115194543		_	_	Zaina 2014 Circ Cardiovasc Genet	Discovery	115194734	0.04892	0.2354
															3	cg12184221	119182840		TMEM39A	_	Guarrera 2015 Clin Epigenet	Not statistically significant	119182903	0.1117	-0.3146
															3	cg07890553	119182858		TMEM39A	_	Guarrera 2015 Clin Epigenet	Not statistically significant	119182903	0.1117	-0.3146
															3	cg19868730	119380012		POPDC2	TSS1500	Zaina 2014 Circ Cardiovasc Genet	Discovery	NA	NA	NA
															3	cg02202980	119421867		C3orf15	_	Rask-Andersen 2016 Hum Mol Genet	Discovery	NA	NA	NA
															3	cg12146073	121196810		POLQ	Body	Zaina 2014 Circ Cardiovasc Genet	Discovery	121196810	0.02085	0.2913
															3	cg09851981	121453622		GOLGB1	5'UTR	Zaina 2014 Circ Cardiovasc Genet	Discovery	121453657	0.1843	0.1539
															3	cg10523671	121612956		SLC15A2	TSS1500	Zaina 2014 Circ Cardiovasc Genet	Discovery	121613427	0.02721	0.2348
															3	cg21932814	122044172		CSTA	_	Nazarenko 2014 PLoS One	Discovery	122043865	0.2859	-0.2285
															3	cg25364913	122610021		LOC100129550	Body	Zaina 2014 Circ Cardiovasc Genet	Discovery	122609748	0.02653	-0.2975
															3	cg17633431	122712138		SEMA5B	5'UTR	Zaina 2014 Circ Cardiovasc Genet	Discovery	NA	NA	NA
															3	cg11928064	124537810		ITGB5	Body	Zaina 2014 Circ Cardiovasc Genet	Discovery	124537911	0.02082	-0.4793
															3	cg01311222	124776153		HEG1	TSS1500	Zaina 2014 Circ Cardiovasc Genet	Discovery	124776153	0.2267	0.1456
															3	cg11591485	124839640		SLC12A8	Body	Zaina 2014 Circ Cardiovasc Genet	Discovery	NA	NA	NA
															3	cg11835020	125924910		_	_	Zaina 2014 Circ Cardiovasc Genet	Discovery	125924910	0.4262	0.1375
															3	cg00234321	126061332		_	_	Zaina 2014 Circ Cardiovasc Genet	Discovery	126061441	0.2732	0.1154
															3	cg08012252	126465994		CHCHD6	Body	Zaina 2014 Circ Cardiovasc Genet	Discovery	126466197	0.1847	-0.1154
															3	cg18073874	127982562		EEFSEC	Body	Zaina 2014 Circ Cardiovasc Genet	Discovery	127982379	0.1095	-0.1385
															3	cg08524190	128825270		RAB43	Body	Zaina 2014 Circ Cardiovasc Genet	Discovery	128825075	0.1159	-0.2361
															3	cg14668981	133112774		TMEM108	Body	Zaina 2014 Circ Cardiovasc Genet	Discovery	133112655	0.6364	-0.0464
															3	cg13099330	139257799		RBP1	_	Nazarenko 2014 PLoS One	Discovery	NA	NA	NA
															3	cg15699627	139649460		_	_	Zaina 2014 Circ Cardiovasc Genet	Discovery	139649717	0.4548	-0.0632
															3	cg12657361	141161911		ZBTB38	Body	Zaina 2014 Circ Cardiovasc Genet	Discovery	141161461	0.03557	0.1727
															3	cg06145736	143559620		SLC9A9	Body	Zaina 2014 Circ Cardiovasc Genet	Discovery	143559620	0.2273	-0.1518
															3	cg24969222	143861209		_	_	Zaina 2014 Circ Cardiovasc Genet	Discovery	143861375	0.1836	0.1736
															3	cg03900143	147111659		ZIC4	_	Rask-Andersen 2016 Hum Mol Genet	Discovery	147111786	0.4351	-0.0518
															3	cg14750948	147130476		ZIC1	_	Rask-Andersen 2016 Hum Mol Genet	Discovery	147130044	0.01662	-0.2191
															3	cg10729196	149797095		_	_	Zaina 2014 Circ Cardiovasc Genet	Discovery	149797095	0.7064	0.0682
															3	cg04779597	150345472		SELT	3'UTR	Zaina 2014 Circ Cardiovasc Genet	Discovery	150345472	0.6957	0.0248
															3	cg16537483	152019539		MBNL1	Body	Zaina 2014 Circ Cardiovasc Genet	Discovery	152019539	0.4632	0.152
															3	cg12611897	155349216		PLCH1	Body, 5'UTR	Zaina 2014 Circ Cardiovasc Genet	Discovery	155349258	0.05539	0.2224
															3	cg18794809	156480627		_	_	Zaina 2014 Circ Cardiovasc Genet	Discovery	156480455	0.3411	-0.0642
															3	cg12349858	160822544		B3GALNT1	_	Rask-Andersen 2016 Hum Mol Genet	Discovery	160822272	0.1009	0.2632
															3	cg18592273	161089929		SPTSSB	_	Rask-Andersen 2016 Hum Mol Genet	Discovery	NA	NA	NA
															3	cg01384290	168870287		MECOM	Body	Zaina 2014 Circ Cardiovasc Genet	Discovery	168870756	0.01993	0.2053
															3	cg09616857	169122917		MECOM	Body	Zaina 2014 Circ Cardiovasc Genet	Discovery	169123296	0.04978	-0.2252
															3	cg10953508	169381054		MECOM	_	Rask-Andersen 2016 Hum Mol Genet	Discovery	NA	NA	NA
															3	cg01423389	170746586		_	_	Zaina 2014 Circ Cardiovasc Genet	Discovery	170747004	0.2597	0.1215
															3	cg00000109	171916037		FNDC3B	Body	Zaina 2014 Circ Cardiovasc Genet	Discovery	171916416	0.01399	0.5453
															3	cg08812689	172042767		FNDC3B	Body	Zaina 2014 Circ Cardiovasc Genet	Discovery	172042282	0.4351	0.1371
															3	cg01059398	172235808		TNFSF10	_	Ek 2016 Hum Mol Genet	Meta-analysis	172235869	0.02699	0.675
															3	cg04784618	174988389		NAALADL2	Body	Zaina 2014 Circ Cardiovasc Genet	Discovery	174988470	0.02605	0.2486
															3	cg00862290	178984973		KCNMB3	_	Nazarenko 2014 PLoS One	Discovery	178985045	0.0503	0.2803
															3	cg08166991	179037970		_	_	Zaina 2014 Circ Cardiovasc Genet	Discovery	179038290	0.03466	-0.2789
															3	cg16340446	179318612		MRPL47	5'UTR, Body	Zaina 2014 Circ Cardiovasc Genet	Discovery	179318188	0.09523	0.1754
															3	cg25933341	181429660		SOX2	_	Rask-Andersen 2016 Hum Mol Genet	Discovery	NA	NA	NA
															3	cg12222244	181633701		_	_	Zaina 2014 Circ Cardiovasc Genet	Discovery	181633604	0.2588	0.121
															3	cg06013395	184280712		EPHB3	Body	Zaina 2014 Circ Cardiovasc Genet	Discovery	NA	NA	NA
															3	cg01037523	187078716		_	_	Zaina 2014 Circ Cardiovasc Genet	Discovery	187078716	0.0868	0.1359
															3	cg21463380	187389127		SST	TSS1500	Zaina 2014 Circ Cardiovasc Genet	Discovery	187389415	0.08874	-0.3424
															3	cg27338202	187481967		_	_	Zaina 2014 Circ Cardiovasc Genet	Discovery	187481884	0.07682	-0.1951
															3	cg04952622	188067331		LPP	5'UTR	Zaina 2014 Circ Cardiovasc Genet	Discovery	188067544	0.06703	0.3833
															3	cg02521428	188083758		LPP	5'UTR	Zaina 2014 Circ Cardiovasc Genet	Discovery	188083338	0.0234	0.1682
															3	cg01361361	188618380		_	_	Zaina 2014 Circ Cardiovasc Genet	Discovery	188618380	0.3708	0.0723
															3	cg27225068	188623991		_	_	Zaina 2014 Circ Cardiovasc Genet	Discovery	188624366	0.1738	0.2065
															3	cg24286174	188697399		_	_	Zaina 2014 Circ Cardiovasc Genet	Discovery	188697268	0.0105	-0.3575
															3	cg23238530	189834383		LEPREL1	5'UTR, Body	Zaina 2014 Circ Cardiovasc Genet	Discovery	189834383	0.1991	0.1137
															3	cg19066520	191046547		CCDC50, UTS2D	TSS1500, 5'UTR	Zaina 2014 Circ Cardiovasc Genet	Discovery	191046721	0.004546	0.3667
															3	cg04571652	192959762		MGC2889, HRASLS	Body, 5'UTR	Zaina 2014 Circ Cardiovasc Genet	Discovery	192960211	0.05249	0.3389
															3	cg16241473	193361843		OPA1	Body	Zaina 2014 Circ Cardiovasc Genet	Discovery	193361843	0.3957	0.0838
															3	cg03575245	194785559		_	_	Zaina 2014 Circ Cardiovasc Genet	Discovery	194785648	0.3189	0.0953
															3	cg07404527	197159730		_	_	Zaina 2014 Circ Cardiovasc Genet	Discovery	197160167	0.04701	0.2772
															3	cg20804821	_		GPR62	_	Nazarenko 2014 PLoS One	Discovery	#N/A	#N/A	#N/A
															3	cg06470471	_		LRTM1	_	Nazarenko 2014 PLoS One	Discovery	#N/A	#N/A	#N/A
															4	cg21320793	646853		PDE6B	TSS200, Body	Zaina 2014 Circ Cardiovasc Genet	Discovery	646580	0.05421	-0.2211
															4	cg14378348	1029410		_	_	Zaina 2014 Circ Cardiovasc Genet	Discovery	NA	NA	NA
															4	cg07928191	1205359		CTBP1	3'UTR	Zaina 2014 Circ Cardiovasc Genet	Discovery	1205589	0.5088	-0.1039
															4	cg17118391	1583898		_	_	Zaina 2014 Circ Cardiovasc Genet	Discovery	1583402	0.3119	0.1646
															4	cg16107001	2043288		C4orf48	_	Rask-Andersen 2016 Hum Mol Genet	Discovery	NA	NA	NA
															4	_	2048730	-2049144	C4orf48	_	Oudejans 2016 PLoS One	Discovery	#N/A	#N/A	#N/A
															4	cg00741986	2748332		TNIP2	_	Ek 2016 Hum Mol Genet	Meta-analysis	NA	NA	NA
															4	cg10496614	3263248		C4orf44	_	Rask-Andersen 2016 Hum Mol Genet	Discovery	3262796	0.1562	-0.1563
															4	cg04073934	3372272		RGS12	Body	Zaina 2014 Circ Cardiovasc Genet	Discovery	3371885	0.02928	0.145
															4	cg03544320	5894691		CRMP1	_	Nazarenko 2014 PLoS One	Discovery	NA	NA	NA
															4	cg05498905	6955698		TBC1D14	Body	Zaina 2014 Circ Cardiovasc Genet	Discovery	NA	NA	NA
															4	cg04497889	7046407		TADA2B	Body	Zaina 2014 Circ Cardiovasc Genet	Discovery	7046821	0.93	-0.0146
															4	cg13318771	7657359		SORCS2	Body	Zaina 2014 Circ Cardiovasc Genet	Discovery	NA	NA	NA
															4	cg24250820	7887609		AFAP1	5'UTR	Zaina 2014 Circ Cardiovasc Genet	Discovery	7887664	0.01638	0.3245
															4	cg20277282	8230053		SH3TC1	Body	Zaina 2014 Circ Cardiovasc Genet	Discovery	NA	NA	NA
															4	cg15984712	8346218		_	_	Zaina 2014 Circ Cardiovasc Genet	Discovery	8346407	0.2082	0.6031
															4	cg00895231	8346274		_	_	Zaina 2014 Circ Cardiovasc Genet	Discovery	8346407	0.2082	0.6031
															4	cg25599924	8396056		ACOX3	Body	Zaina 2014 Circ Cardiovasc Genet	Discovery	8395707	0.0889	0.2333
															4	cg06005199	8474290		C4orf23	Body	Zaina 2014 Circ Cardiovasc Genet	Discovery	8474738	0.7147	-0.1088
															4	cg24182798	10065218		_	_	Zaina 2014 Circ Cardiovasc Genet	Discovery	10064887	0.1053	-0.525
															4	cg23069057	14867316		_	_	Zaina 2014 Circ Cardiovasc Genet	Discovery	14867417	0.2117	-0.0977
															4	cg24829483	15341641		C1QTNF7	_	Nazarenko 2014 PLoS One	Discovery	15341641	0.007055	-0.2203
															4	cg06097727	15376119		C1QTNF7	Body, TSS200	Zaina 2014 Circ Cardiovasc Genet	Discovery	15376180	0.05288	-0.2988
															4	cg12526473	19962859		_	_	Zaina 2014 Circ Cardiovasc Genet	Discovery	19962607	0.327	0.0994
															4	cg10307548	24795830		SOD3	_	Gómez-Úriz 2015 Hum Mol Genet	Only in validation phase	24795904	0.01987	-0.6651
															4	cg12925881	26050407		_	_	Zaina 2014 Circ Cardiovasc Genet	Discovery	26050359	0.2359	-0.1419
															4	cg19290091	27321334		_	_	Zaina 2014 Circ Cardiovasc Genet	Discovery	27321011	0.1155	-0.1808
															4	cg08343347	36076000		ARAP2	Body	Zaina 2014 Circ Cardiovasc Genet	Discovery	36076267	0.2653	0.0842
															4	cg25608041	37891834		TBC1D1	_	Nazarenko 2014 PLoS One	Discovery	NA	NA	NA
															4	cg02131853	39034637		FLJ23235	_	Nazarenko 2014 PLoS One	Discovery	39035075	0.1439	-0.1595
															4	cg15967525	40517938		FLJ20273	_	Nazarenko 2014 PLoS One	Discovery	40517728	0.1922	-0.2509
															4	cg03786225	40651366		_	_	Zaina 2014 Circ Cardiovasc Genet	Discovery	40651366	0.175	-0.1656
															4	cg07068756	41258909		UCHL1	_	Rask-Andersen 2016 Hum Mol Genet	Discovery	41258615	0.2561	-0.0897
															4	cg03174768	41622588		LIMCH1	_	Ek 2016 Hum Mol Genet	Meta-analysis	41622254	0.07671	-0.1382
															4	cg25639218	53718933		_	_	Zaina 2014 Circ Cardiovasc Genet	Discovery	53718933	0.05333	0.3579
															4	cg19408398	54243328		FIP1L1	_	Nazarenko 2014 PLoS One	Discovery	54242938	0.07492	-0.1699
															4	cg04231042	54729555		_	_	Zaina 2014 Circ Cardiovasc Genet	Discovery	54729998	0.1579	-0.3088
															4	cg25064395	55143557		PDGFRA	Body	Zaina 2014 Circ Cardiovasc Genet	Discovery	55143692	0.1196	0.2933
															4	cg05123646	55376733		_	_	Zaina 2014 Circ Cardiovasc Genet	Discovery	55376699	0.08152	0.1408
															4	cg21145416	55795664		_	_	Zaina 2014 Circ Cardiovasc Genet	Discovery	55795176	0.04358	-0.1872
															4	cg06771126	57547699		HOP	_	Nazarenko 2014 PLoS One	Discovery	57547535	0.04261	0.3936
															4	cg20002207	57957811		IGFBP7	Body	Zaina 2014 Circ Cardiovasc Genet	Discovery	57958302	0.1581	-0.223
															4	cg09415518	69093675		TMPRSS11B	Body	Zaina 2014 Circ Cardiovasc Genet	Discovery	69093675	0.8074	-0.0428
															4	cg04558553	69960869		UGT2B7	TSS1500	Zaina 2014 Circ Cardiovasc Genet	Discovery	69960869	0.4751	-0.102
															4	cg25583503	69962676		UGT2B7	1st Exon	Zaina 2014 Circ Cardiovasc Genet	Discovery	69962910	0.2612	0.2214
															4	cg15044252	73020263		_	_	Zaina 2014 Circ Cardiovasc Genet	Discovery	73020073	0.06727	-0.2854
															4	cg02387745	74317457		AFP	Body	Zaina 2014 Circ Cardiovasc Genet	Discovery	74317012	0.4342	0.0935
															4	cg04559909	74864725		CXCL5	_	Nazarenko 2014 PLoS One	Discovery	74865087	0.0226	0.1765
															4	cg25291311	75565771		_	_	Zaina 2014 Circ Cardiovasc Genet	Discovery	75565771	0.05729	-0.2519
															4	cg00223792	75618840		_	_	Zaina 2014 Circ Cardiovasc Genet	Discovery	75619215	0.025	-0.2703
															4	cg22960952	76481169		FLJ23657	_	Nazarenko 2014 PLoS One	Discovery	76480905	0.003578	-0.4065
															4	cg21619340	77531254		SHROOM3	Body	Zaina 2014 Circ Cardiovasc Genet	Discovery	77531254	0.0949	-0.1472
															4	cg27466235	77625095		SHROOM3	Body	Zaina 2014 Circ Cardiovasc Genet	Discovery	77624601	0.2478	0.1853
															4	cg15871969	77665102		SHROOM3	Body	Zaina 2014 Circ Cardiovasc Genet	Discovery	77665102	0.09761	0.1719
															4	cg10104674	79052724		FRAS1	Body	Zaina 2014 Circ Cardiovasc Genet	Discovery	79052441	0.03998	0.2687
															4	cg01307684	80886143		ANTXR2	Body	Zaina 2014 Circ Cardiovasc Genet	Discovery	80886375	0.04753	-0.2043
															4	cg11539055	80886264		ANTXR2	Body	Zaina 2014 Circ Cardiovasc Genet	Discovery	80886375	0.04753	-0.2043
															4	cg01174264	80992999		ANTXR2	Body	Zaina 2014 Circ Cardiovasc Genet	Discovery	80992999	0.07226	0.1958
															4	cg03441770	81128845		_	_	Zaina 2014 Circ Cardiovasc Genet	Discovery	81129142	0.09081	0.2753
															4	cg18337337	87515198		MAPK10	_	Rask-Andersen 2016 Hum Mol Genet	Discovery	87514906	0.2938	-0.2112
															4	cg26308042	87738323		_	_	Zaina 2014 Circ Cardiovasc Genet	Discovery	87738488	0.6175	0.0687
															4	cg09565526	87812668		C4orf36	Body	Zaina 2014 Circ Cardiovasc Genet	Discovery	87812927	0.06037	-0.2229
															4	cg05350879	88451223		SPARCL1	TSS1500	Zaina 2014 Circ Cardiovasc Genet	Discovery	88451198	0.5049	0.0836
															4	cg14334389	88451346		SPARCL1	TSS1500	Zaina 2014 Circ Cardiovasc Genet	Discovery	88451198	0.5049	0.0836
															4	cg20261167	88896942		SPP1	_	Nazarenko 2014 PLoS One	Discovery	88897196	0.2167	0.2114
															4	cg26215428	88928251		PKD2*	TSS1500	Zaina 2014 Circ Cardiovasc Genet, Nazarenko 2014 PLoS One	Discovery	88927790	0.2024	-0.1159
															4	cg24592513	89099589		_	_	Yamada 2014 I J Mol Med	Discovery	NA	NA	NA
															4	UHNhscpg0027388	89597065	-89598125	HERC5	_	Castillo-Díaz 2014 I J Mol Med	Validated	#N/A	#N/A	#N/A
															4	cg23246886	99552952		TSPAN5	Body	Zaina 2014 Circ Cardiovasc Genet	Discovery	99552563	0.04472	-0.2899
															4	cg25370441	106473233		FLJ20184	_	Nazarenko 2014 PLoS One	Discovery	106473527	0.05279	0.4061
															4	cg15508749	109115092		_	_	Zaina 2014 Circ Cardiovasc Genet	Discovery	109114781	0.06404	0.2433
															4	cg08057869	109681383		AGXT2L1	Body	Zaina 2014 Circ Cardiovasc Genet	Discovery	109680959	0.07591	-0.1641
															4	cg16701124	115406970		_	_	Zaina 2014 Circ Cardiovasc Genet	Discovery	115407353	0.3067	-0.1847
															4	cg14204430	116035217		NDST4	TSS200	Zaina 2014 Circ Cardiovasc Genet	Discovery	116034923	0.01836	-0.9942
															4	cg00543944	123524574		_	_	Zaina 2014 Circ Cardiovasc Genet	Discovery	123524372	0.05969	-0.1889
															4	cg10583651	123538969		IL21	Body	Zaina 2014 Circ Cardiovasc Genet	Discovery	123538969	0.02876	-0.4776
															4	cg19576738	123751635		FGF2	Body	Zaina 2014 Circ Cardiovasc Genet	Discovery	123751884	0.05469	-0.2798
															4	cg20926679	126188582		_	_	Zaina 2014 Circ Cardiovasc Genet	Discovery	126189031	0.1804	0.2274
															4	cg11976164	126426949		MIR2054	TSS1500	Zaina 2014 Circ Cardiovasc Genet	Discovery	126426949	0.08768	0.1988
															4	cg16726869	127454703		MIR2054	_	Rask-Andersen 2016 Hum Mol Genet	Discovery	127454827	0.1726	0.1829
															4	cg25214552	127891291		_	_	Zaina 2014 Circ Cardiovasc Genet	Discovery	127891202	0.07976	-0.3655
															4	cg17270891	132642640		BC131768	_	Rask-Andersen 2016 Hum Mol Genet	Discovery	NA	NA	NA
															4	cg19839601	134459203		_	_	Zaina 2014 Circ Cardiovasc Genet	Discovery	134459095	0.1005	0.3156
															4	cg21634993	140619779		MGST2	Body	Zaina 2014 Circ Cardiovasc Genet	Discovery	140619305	0.1397	-0.2079
															4	cg04457051	141178469		SCOC	_	Nazarenko 2014 PLoS One	Discovery	141178496	0.1739	-0.1188
															4	cg01314488	143286770		INPP4B	Body	Zaina 2014 Circ Cardiovasc Genet	Discovery	143287080	0.3851	-0.1083
															4	cg10773526	143327279		INPP4B	Body	Zaina 2014 Circ Cardiovasc Genet	Discovery	143327379	0.7744	0.0624
															4	cg25230117	146104495		_	_	Zaina 2014 Circ Cardiovasc Genet	Discovery	146104713	0.07897	0.1115
															4	cg26807233	146736991		ZNF827	Body	Zaina 2014 Circ Cardiovasc Genet	Discovery	146736991	0.1087	0.1819
															4	cg27131703	147971312		_	_	Zaina 2014 Circ Cardiovasc Genet	Discovery	147971219	0.1855	-0.1875
															4	cg26811385	150832003		_	_	Zaina 2014 Circ Cardiovasc Genet	Discovery	150831586	0.6256	0.0566
															4	cg08028974	151004321		DCLK2	Body	Zaina 2014 Circ Cardiovasc Genet	Discovery	151003975	0.05881	0.252
															4	cg26218269	151503227		MAB21L2	_	Nazarenko 2014 PLoS One	Discovery	151503685	0.0437	-0.2527
															4	cg12556802	152120720		SH3D19	5'UTR	Yamada 2014 I J Mol Med	Discovery	152120906	0.3353	0.1021
															4	cg11239720	152967415		_	_	Zaina 2014 Circ Cardiovasc Genet	Discovery	152967823	0.5126	0.0915
															4	cg03875996	159442782		RXFP1	TSS1500	Zaina 2014 Circ Cardiovasc Genet	Discovery	159442863	0.04407	0.3928
															4	cg00168032	160018054		_	_	Zaina 2014 Circ Cardiovasc Genet	Discovery	160018054	0.5412	-0.0528
															4	cg24466738	165172491		MARCH1	5'UTR	Zaina 2014 Circ Cardiovasc Genet	Discovery	165172400	0.1063	0.226
															4	cg09030852	170629768		CLCN3	Body	Zaina 2014 Circ Cardiovasc Genet	Discovery	170629768	0.2349	0.1057
															4	cg03304610	172734275		GALNTL6	_	Rask-Andersen 2016 Hum Mol Genet	Discovery	NA	NA	NA
															4	cg24556382	174173455		GALNT7	_	Ek 2016 Hum Mol Genet	Meta-analysis	174173598	0.1611	-0.4084
															4	cg02307239	174421558		_	_	Zaina 2014 Circ Cardiovasc Genet	Discovery	174421114	0.3767	-0.3639
															4	cg04840702	174422626		_	_	Zaina 2014 Circ Cardiovasc Genet	Discovery	NA	NA	NA
															4	cg09846177	174437333		_	_	Zaina 2014 Circ Cardiovasc Genet	Discovery	174437489	0.1373	-0.2994
															4	cg12541454	174437915		_	_	Zaina 2014 Circ Cardiovasc Genet	Discovery	174437489	0.1373	-0.2994
															4	UHNhscpg0003315	174448019	-174448178	HAND2	_	Sharma 2014 Gene	Discovery	#N/A	#N/A	#N/A
															4	cg02774439	174451250		HAND2	_	Rask-Andersen 2016 Hum Mol Genet	Discovery	174451744	0.5268	0.0481
															4	cg06609094	175132842		_	_	Zaina 2014 Circ Cardiovasc Genet	Discovery	175133103	0.2227	-0.0792
															4	cg00918522	175132871		_	_	Zaina 2014 Circ Cardiovasc Genet	Discovery	175133103	0.2227	-0.0792
															4	cg07177380	175133151		_	_	Zaina 2014 Circ Cardiovasc Genet	Discovery	175133103	0.2227	-0.0792
															4	cg09814128	178243783		NEIL3	Body	Zaina 2014 Circ Cardiovasc Genet	Discovery	178243751	0.05854	0.1821
															4	cg25771451	180037240		_	_	Zaina 2014 Circ Cardiovasc Genet	Discovery	180037240	0.1615	-0.2459
															4	cg14232128	183207543		_	_	Zaina 2014 Circ Cardiovasc Genet	Discovery	183207153	0.3049	0.2257
															4	cg04765098	184644153		U6	_	Rask-Andersen 2016 Hum Mol Genet	Discovery	NA	NA	NA
															4	cg12836958	186132412		SNX25	5'UTR	Zaina 2014 Circ Cardiovasc Genet	Discovery	186132241	0.1257	-0.3636
															4	cg11426170	186961160		_	_	Zaina 2014 Circ Cardiovasc Genet	Discovery	186961211	0.04963	-0.2556
															4	cg01394884	186961192		_	_	Zaina 2014 Circ Cardiovasc Genet	Discovery	186961211	0.04963	-0.2556
															5	cg19091930	191127		LRRC14B	TSS1500	Zaina 2014 Circ Cardiovasc Genet	Discovery	NA	NA	NA
															5	cg05575921	373378		AHRR	_	Ek 2016 Hum Mol Genet	Meta-analysis	NA	NA	NA
															5	cg18867781	978293		_	_	Zaina 2014 Circ Cardiovasc Genet	Discovery	NA	NA	NA
															5	cg16360831	978322		_	_	Zaina 2014 Circ Cardiovasc Genet	Discovery	NA	NA	NA
															5	cg06437430	1033714		NKD2	Body	Zaina 2014 Circ Cardiovasc Genet	Discovery	NA	NA	NA
															5	cg26943056	2169815		_	_	Zaina 2014 Circ Cardiovasc Genet	Discovery	NA	NA	NA
															5	cg18371475	2751549		IRX2	_	Rask-Andersen 2016 Hum Mol Genet	Discovery	NA	NA	NA
															5	cg15941948	2751551		IRX2	_	Rask-Andersen 2016 Hum Mol Genet	Discovery	NA	NA	NA
															5	cg01939562	3105012		_	_	Ek 2016 Hum Mol Genet	Only discovery phase	3104707	0.06615	0.2316
															5	cg18820060	3536525		_	_	Zaina 2014 Circ Cardiovasc Genet	Discovery	3536536	0.005945	-0.308
															5	cg17963461	3844117		_	_	Zaina 2014 Circ Cardiovasc Genet	Discovery	3844487	0.04207	0.2973
															5	cg09083359	3854537		_	_	Zaina 2014 Circ Cardiovasc Genet	Discovery	3854356	0.09299	-0.4068
															5	cg01890858	3854704		_	_	Zaina 2014 Circ Cardiovasc Genet	Discovery	3854356	0.09299	-0.4068
															5	cg25973534	5139852		ADAMTS16	_	Rask-Andersen 2016 Hum Mol Genet	Discovery	NA	NA	NA
															5	cg18644703	5887068		_	_	Zaina 2014 Circ Cardiovasc Genet	Discovery	NA	NA	NA
															5	cg10898182	5979803		_	_	Zaina 2014 Circ Cardiovasc Genet	Discovery	5979803	0.1399	-0.3304
															5	cg22057240	6755843		POLS	3'UTR	Zaina 2014 Circ Cardiovasc Genet	Discovery	6755701	0.08641	0.1377
															5	cg00855685	9543363		SEMA5A	5'UTR	Zaina 2014 Circ Cardiovasc Genet	Discovery	9543836	0.104	-0.2844
															5	cg13276570	10567643		ANKRD33B	Body	Zaina 2014 Circ Cardiovasc Genet	Discovery	10567905	0.3349	-0.3254
															5	cg01608001	15026851		_	_	Zaina 2014 Circ Cardiovasc Genet	Discovery	15026851	0.000918	-0.4346
															5	cg15015920	16179872		MARCH11	_	Rask-Andersen 2016 Hum Mol Genet	Discovery	NA	NA	NA
															5	cg12608692	16742020		MYO10	Body	Zaina 2014 Circ Cardiovasc Genet	Discovery	16741824	0.1673	0.1319
															5	cg14689338	16742054		MYO10	Body	Zaina 2014 Circ Cardiovasc Genet	Discovery	16741824	0.1673	0.1319
															5	cg16072777	17119012		_	_	Zaina 2014 Circ Cardiovasc Genet	Discovery	17118580	0.2162	-0.2105
															5	cg01058368	24645487		CDH10	_	Nazarenko 2014 PLoS One	Discovery	24645487	0.02958	-0.3572
															5	cg26880493	31855184		PDZD2	_	Rask-Andersen 2016 Hum Mol Genet	Discovery	NA	NA	NA
															5	cg03880611	31889373		PDZD2	Body	Zaina 2014 Circ Cardiovasc Genet	Related to SNP	31889074	0.0698	-0.2325
															5	cg18410110	31963583		PDZD2	Body	Zaina 2014 Circ Cardiovasc Genet	Related to SNP	NA	NA	NA
															5	cg12238343	33936401		RXFP3	_	Rask-Andersen 2016 Hum Mol Genet	Discovery	33936060	0.2879	-0.118
															5	cg03934354	34043140		C1QTNF3	_	Nazarenko 2014 PLoS One	Discovery	34042815	0.03749	0.2457
															5	cg07423205	37834671		GDNF	_	Rask-Andersen 2016 Hum Mol Genet	Discovery	37834289	0.5306	0.1106
															5	cg03551963	39502320		_	_	Zaina 2014 Circ Cardiovasc Genet	Discovery	39502320	0.1999	0.0917
															5	cg08217227	42423614		GHR	_	Rask-Andersen 2016 Hum Mol Genet	Discovery	42423228	0.03889	0.2363
															5	cg16292016	42424355		GHR	_	Rask-Andersen 2016 Hum Mol Genet	Discovery	NA	NA	NA
															5	cg23863670	43411929		CCL28	_	Nazarenko 2014 PLoS One	Discovery	43411783	0.1618	0.2155
															5	cg06597095	43480361		C5orf28	5'UTR	Zaina 2014 Circ Cardiovasc Genet	Discovery	43480361	0.8153	0.027
															5	cg07737131	52319150		ITGA2	Body	Zaina 2014 Circ Cardiovasc Genet	Discovery	52319424	0.5832	-0.0646
															5	cg02437766	53483018		ARL15	Body	Zaina 2014 Circ Cardiovasc Genet	Discovery	53482698	0.5595	-0.0703
															5	cg11391732	53751919		HSPB3	_	Nazarenko 2014 PLoS One	Discovery	53751483	0.09141	0.2253
															5	cg20673840	54281362		ESM1	1st Exon, 5'UTR	Zaina 2014 Circ Cardiovasc Genet	Discovery	54281668	0.4281	-0.1225
															5	cg02402882	56620429		_	_	Zaina 2014 Circ Cardiovasc Genet	Discovery	56620107	0.01068	0.5673
															5	cg11197630	56712591		_	_	Zaina 2014 Circ Cardiovasc Genet	Discovery	56712459	0.336	0.1621
															5	cg12942552	57749839		PLK2	3'UTR	Zaina 2014 Circ Cardiovasc Genet	Discovery	57750003	0.1302	0.124
															5	cg13983903	57751418		PLK2	Body	Zaina 2014 Circ Cardiovasc Genet	Discovery	57750981	0.09998	-0.1881
															5	cg02077216	57753951		PLK2	Body	Zaina 2014 Circ Cardiovasc Genet	Discovery	57753672	0.05532	0.1727
															5	cg09712066	59783629		PART1	_	Nazarenko 2014 PLoS One	Discovery	59783906	0.03738	0.1873
															5	cg05141014	59784203		PART1	TSS1500, Body	Zaina 2014 Circ Cardiovasc Genet	Discovery	59783906	0.03738	0.1873
															5	cg19602446	60595854		_	_	Zaina 2014 Circ Cardiovasc Genet	Discovery	60595535	0.04904	0.222
															5	cg10932486	61028265		_	_	Zaina 2014 Circ Cardiovasc Genet	Discovery	61028620	0.05921	0.4761
															5	cg09656152	61032532		_	_	Zaina 2014 Circ Cardiovasc Genet	Discovery	61032651	0.04184	-0.5048
															5	cg14787704	65449380		SFRS12	5'UTR, Body	Zaina 2014 Circ Cardiovasc Genet	Discovery	65449337	0.0156	0.2121
															5	cg12313341	65771446		_	_	Zaina 2014 Circ Cardiovasc Genet	Discovery	65771771	0.02836	0.2743
															5	cg22462657	68326727		_	_	Zaina 2014 Circ Cardiovasc Genet	Discovery	68326509	0.4396	0.0686
															5	cg19616844	71103650		_	_	Zaina 2014 Circ Cardiovasc Genet	Discovery	71103954	0.08543	0.1816
															5	cg19516619	71126255		_	_	Zaina 2014 Circ Cardiovasc Genet	Discovery	71126227	0.03641	0.1453
															5	cg24661274	71418531		MAP1B	Body	Zaina 2014 Circ Cardiovasc Genet	Discovery	71418239	0.3053	-0.0934
															5	cg02073775	71478626		MAP1B	Body	Zaina 2014 Circ Cardiovasc Genet	Discovery	71479010	0.05934	-0.1537
															5	cg22685009	71597700		MRPS27	Body	Zaina 2014 Circ Cardiovasc Genet	Discovery	71597636	0.1926	-0.2819
															5	cg07476923	72528766		_	_	Zaina 2014 Circ Cardiovasc Genet	Discovery	NA	NA	NA
															5	cg11796442	72593919		_	_	Zaina 2014 Circ Cardiovasc Genet	Discovery	72593500	0.07652	-0.3239
															5	cg21198550	72596701		_	_	Zaina 2014 Circ Cardiovasc Genet	Discovery	72596284	0.01614	0.2148
															5	cg21510348	72596752		_	_	Zaina 2014 Circ Cardiovasc Genet	Discovery	72596284	0.01614	0.2148
															5	cg08230177	72596822		_	_	Zaina 2014 Circ Cardiovasc Genet	Discovery	72596485	0.1102	-0.1272
															5	cg01937780	72596939		_	_	Zaina 2014 Circ Cardiovasc Genet	Discovery	72596485	0.1102	-0.1272
															5	cg09553242	72597015		_	_	Zaina 2014 Circ Cardiovasc Genet	Discovery	72596619	0.288	0.1967
															5	cg18595065	72597126		_	_	Zaina 2014 Circ Cardiovasc Genet	Discovery	72596750	0.6192	0.0762
															5	cg09835740	72597231		_	_	Zaina 2014 Circ Cardiovasc Genet	Discovery	72597715	0.1741	-0.1456
															5	cg16667631	72597316		_	_	Zaina 2014 Circ Cardiovasc Genet	Discovery	72597715	0.1741	-0.1456
															5	cg25113089	72598192		_	_	Zaina 2014 Circ Cardiovasc Genet	Discovery	72598107	0.102	-0.1396
															5	cg17573301	72732265		_	_	Zaina 2014 Circ Cardiovasc Genet	Discovery	NA	NA	NA
															5	cg05673882	74862702		POLK	_	Ek 2016 Hum Mol Genet	Meta-analysis	74862702	0.7244	-0.1308
															5	cg21806100	75794475		IQGAP2	Body	Zaina 2014 Circ Cardiovasc Genet	Discovery	75794475	0.1148	-0.3044
															5	cg24573501	76114372		F2RL1	_	Rask-Andersen 2016 Hum Mol Genet	Discovery	76114287	0.2184	0.2091
															5	cg11062417	76578232		PDE8B	Body	Zaina 2014 Circ Cardiovasc Genet	Discovery	NA	NA	NA
															5	cg09645993	77289836		_	_	Zaina 2014 Circ Cardiovasc Genet	Discovery	77289491	0.1184	0.1244
															5	cg21525176	77906752		LHFPL2	5'UTR	Zaina 2014 Circ Cardiovasc Genet	Discovery	77906752	0.3902	0.1281
															5	cg00400992	77923936		LHFPL2	5'UTR	Zaina 2014 Circ Cardiovasc Genet	Discovery	77923936	0.06851	0.2652
															5	cg11577898	78094446		ARSB	Body	Zaina 2014 Circ Cardiovasc Genet	Discovery	78094150	0.2367	0.2196
															5	cg15687395	79379309		_	_	Zaina 2014 Circ Cardiovasc Genet	Discovery	79379212	0.2396	-0.2268
															5	cg17053638	82159251		_	_	Zaina 2014 Circ Cardiovasc Genet	Discovery	82159540	0.1264	-0.2678
															5	cg15526939	82805379		VCAN	Body	Zaina 2014 Circ Cardiovasc Genet	Discovery	82805379	0.0176	-0.2356
															5	cg08891382	82848792		VCAN	BodY	Zaina 2014 Circ Cardiovasc Genet	Discovery	82849151	0.03975	-0.2039
															5	cg06434428	83016630		HAPLN1	_	Nazarenko 2014 PLoS One	Discovery	83016630	0.3188	0.1305
															5	cg09893305	83017184		HAPLN1	_	Nazarenko 2014 PLoS One	Discovery	NA	NA	NA
															5	cg13322063	83215335		_	_	Zaina 2014 Circ Cardiovasc Genet	Discovery	83215335	0.6415	0.058
															5	cg24708882	90369235		GPR98	Body	Zaina 2014 Circ Cardiovasc Genet	Discovery	90368760	0.02486	-0.3308
															5	cg06987348	91715141		_	_	Zaina 2014 Circ Cardiovasc Genet	Discovery	91715317	0.5681	-0.1171
															5	cg08698198	92684137		_	_	Zaina 2014 Circ Cardiovasc Genet	Discovery	NA	NA	NA
															5	cg08224682	92684164		_	_	Zaina 2014 Circ Cardiovasc Genet	Discovery	NA	NA	NA
															5	cg01124922	92684412		_	_	Zaina 2014 Circ Cardiovasc Genet	Discovery	NA	NA	NA
															5	cg01948367	93327134		FAM172A	Body	Zaina 2014 Circ Cardiovasc Genet	Discovery	93327134	0.6998	-0.049
															5	cg15016062	93576432		C5orf36	Body	Zaina 2014 Circ Cardiovasc Genet	Discovery	93576116	0.1878	-0.1019
															5	cg03852144	95159639		GLRX	_	Nazarenko 2014 PLoS One	Discovery	95159605	0.02776	-0.1625
															5	cg12434362	95419503		_	_	Zaina 2014 Circ Cardiovasc Genet	Discovery	95419638	0.1454	-0.368
															5	cg25539505	95634103		_	_	Zaina 2014 Circ Cardiovasc Genet	Discovery	95633651	0.05299	-0.3611
															5	cg06803420	97971808		_	_	Zaina 2014 Circ Cardiovasc Genet	Discovery	97971470	0.0472	0.2802
															5	UHNhscpg0006203	99197629	-99198010	Upstream: DQ596041, downstream: LOC100133050	_	Sharma 2014 Gene	Discovery	#N/A	#N/A	#N/A
															5	cg01885839	111017556		_	_	Zaina 2014 Circ Cardiovasc Genet	Discovery	111017188	0.2174	0.2024
															5	UHNhscpg0027678	111782224	-111784173	Upstream: EPB41L4A, downstream: APC	_	Castillo-Díaz 2014 I J Mol Med	Validated	#N/A	#N/A	#N/A
															5	cg13292202	112771367		TSSK1B, MCC	TSS1500, Body	Zaina 2014 Circ Cardiovasc Genet	Discovery	NA	NA	NA
															5	cg23615676	113697631		KCNN2	_	Rask-Andersen 2016 Hum Mol Genet	Discovery	NA	NA	NA
															5	cg18520851	115149189		CDO1	Body	Zaina 2014 Circ Cardiovasc Genet	Discovery	115149146	0.1898	-0.1734
															5	cg04676799	115152938		CDO1	TSS1500	Zaina 2014 Circ Cardiovasc Genet	Discovery	115153120	0.2284	0.1729
															5	cg24770230	115194332		AP3S1	Body	Yamada 2014 I J Mol Med	Discovery	115194286	0.1789	0.2313
															5	cg01419670	115696151		_	_	Zaina 2014 Circ Cardiovasc Genet	Discovery	115696151	0.06118	0.5151
															5	cg23507211	115800190		SEMA6A	Body	Zaina 2014 Circ Cardiovasc Genet	Discovery	115799978	0.1197	-0.1291
															5	cg11560600	121462562		_	_	Zaina 2014 Circ Cardiovasc Genet	Discovery	121462766	0.01588	0.509
															5	cg14469693	122518006		PRDM6	Body	Zaina 2014 Circ Cardiovasc Genet	Discovery	122517946	0.08932	0.2939
															5	cg19835796	123637793		_	_	Zaina 2014 Circ Cardiovasc Genet	Discovery	123637304	0.2089	0.1513
															5	cg15380511	124835828		_	_	Zaina 2014 Circ Cardiovasc Genet	Discovery	124835952	0.2295	-0.2234
															5	cg19804027	126988647		CTXN3	5'UTR, TSS200	Zaina 2014 Circ Cardiovasc Genet	Discovery	126988272	0.01539	-0.3361
															5	cg13588355	126998388		_	_	Zaina 2014 Circ Cardiovasc Genet	Discovery	126998157	0.2852	-0.0848
															5	cg06675144	127552620		_	_	Zaina 2014 Circ Cardiovasc Genet	Discovery	NA	NA	NA
															5	cg04093645	127872037		FBN2	Body	Zaina 2014 Circ Cardiovasc Genet	Discovery	127871591	0.1388	0.1149
															5	cg15358549	127872074		FBN2	Body	Zaina 2014 Circ Cardiovasc Genet	Discovery	127871591	0.1388	0.1149
															5	cg26802026	127872329		FBN2	Body	Zaina 2014 Circ Cardiovasc Genet	Discovery	127871927	0.4221	-0.1425
															5	cg04216073	127878868		_	_	Zaina 2014 Circ Cardiovasc Genet	Discovery	127878868	0.5028	-0.1205
															5	cg26983445	128085777		_	_	Zaina 2014 Circ Cardiovasc Genet	Discovery	128085558	0.1786	0.1406
															5	cg20704330	131411549		CSF2	3'UTR	Zaina 2014 Circ Cardiovasc Genet	Discovery	NA	NA	NA
															5	cg01305625	131593812		PDLIM4	_	Nazarenko 2014 PLoS One	Discovery	NA	NA	NA
															5	cg23233650	131835756		_	_	Zaina 2014 Circ Cardiovasc Genet	Discovery	NA	NA	NA
															5	cg13904481	132118820		_	_	Zaina 2014 Circ Cardiovasc Genet	Discovery	132118820	0.1953	-0.2234
															5	cg11397957	132209201		LEAP2	TSS200	Zaina 2014 Circ Cardiovasc Genet	Discovery	132209201	0.0842	0.161
															5	cg00530568	135587383		TRPC7	Body	Zaina 2014 Circ Cardiovasc Genet	Discovery	135587811	0.1534	-0.2011
															5	cg19583819	139283051		NRG2	Body	Zaina 2014 Circ Cardiovasc Genet	Discovery	139282602	0.0008657	0.9733
															5	cg05071974	139927109		EIF4EBP3	_	Rask-Andersen 2016 Hum Mol Genet	Discovery	NA	NA	NA
															5	_	140186793	-140187268	PCDHA1	_	Oudejans 2016 PLoS One	Discovery	#N/A	#N/A	#N/A
															5	cg17878320	142922506		_	_	Zaina 2014 Circ Cardiovasc Genet	Discovery	142922486	0.3481	0.094
															5	cg24193140	143581779		KCTD16	5'UTR	Zaina 2014 Circ Cardiovasc Genet	Discovery	143581905	0.1442	-0.2956
															5	cg11940973	145939975		_	_	Zaina 2014 Circ Cardiovasc Genet	Discovery	145940101	0.4912	-0.0702
															5	cg12807764	146864669		_	_	Zaina 2014 Circ Cardiovasc Genet	Discovery	146864349	0.1085	0.2877
															5	cg27244482	149669488		CAMK2A	_	Nazarenko 2014 PLoS One	Discovery	NA	NA	NA
															5	cg27308445	149699675		_	_	Zaina 2014 Circ Cardiovasc Genet	Discovery	149699347	0.2922	0.0942
															5	cg27039501	150029215		SYNPO	Body	Zaina 2014 Circ Cardiovasc Genet	Discovery	NA	NA	NA
															5	cg18781383	150089452		DCTN4	3'UTR	Zaina 2014 Circ Cardiovasc Genet	Discovery	NA	NA	NA
															5	cg10908447	153714203		GALNT10	Body	Zaina 2014 Circ Cardiovasc Genet	Discovery	153714398	0.06684	0.2642
															5	cg05169312	154316775		GEMIN5	Body	Zaina 2014 Circ Cardiovasc Genet	Discovery	154316930	0.1156	-0.2387
															5	cg21211213	158127763		EBF1	Body	Yamada 2014 I J Mol Med	Discovery	158127537	0.2423	0.2542
															5	cg03632357	159504903		PWWP2A	3'UTR	Zaina 2014 Circ Cardiovasc Genet	Discovery	159505302	0.201	-0.1222
															5	cg24801535	159800673		_	_	Zaina 2014 Circ Cardiovasc Genet	Discovery	159800673	0.008822	-0.3157
															5	cg22672790	161112787		GABRA6	_	Nazarenko 2014 PLoS One	Discovery	161112663	0.2449	0.1979
															5	cg12910830	162929657		MAT2B	TSS1500	Zaina 2014 Circ Cardiovasc Genet	Discovery	162929830	0.01947	-0.6489
															5	cg23395449	166405484		ODZ2	_	Rask-Andersen 2016 Hum Mol Genet	Discovery	166405030	0.341	-0.1903
															5	cg21514529	168885285		_	_	Zaina 2014 Circ Cardiovasc Genet	Discovery	168885354	0.2107	0.1603
															5	cg11661512	170864692		FGF18	Body	Zaina 2014 Circ Cardiovasc Genet	Discovery	NA	NA	NA
															5	cg25408617	172093513		NEURL1B	Body	Zaina 2014 Circ Cardiovasc Genet	Discovery	172093322	0.04158	-0.4223
															5	cg01691332	172112831		NEURL1B	Body	Zaina 2014 Circ Cardiovasc Genet	Discovery	172112831	0.3348	0.1225
															5	cg08780218	172194729		_	_	Zaina 2014 Circ Cardiovasc Genet	Discovery	172195028	0.04922	-0.2153
															5	cg26552361	172293806		ERGIC1	Body	Zaina 2014 Circ Cardiovasc Genet	Discovery	NA	NA	NA
															5	cg15101394	172296781		ERGIC1	Body	Zaina 2014 Circ Cardiovasc Genet	Discovery	172297122	0.1199	-0.2981
															5	cg11412418	172658730		_	_	Zaina 2014 Circ Cardiovasc Genet	Discovery	172658869	0.1213	-0.246
															5	cg15618908	173141761		_	_	Zaina 2014 Circ Cardiovasc Genet	Discovery	173141723	0.2535	0.2362
															5	cg14345676	175109098		HRH2*	5'UTR, 1st Exon	Zaina 2014 Circ Cardiovasc Genet, Nazarenko 2014 PLoS One	Discovery	175109340	0.004433	0.2461
															5	cg00238818	176880261		PRR7	5'UTR	Zaina 2014 Circ Cardiovasc Genet	Discovery	NA	NA	NA
															5	cg03032595	176918190		PDLIM7	Body	Zaina 2014 Circ Cardiovasc Genet	Discovery	NA	NA	NA
															6	cg27087553	1180553		_	_	Zaina 2014 Circ Cardiovasc Genet	Discovery	1180377	0.05269	0.2734
															6	cg04130549	1497870		_	_	Zaina 2014 Circ Cardiovasc Genet	Discovery	NA	NA	NA
															6	cg23381884	1597525		_	_	Zaina 2014 Circ Cardiovasc Genet	Discovery	1597131	0.3165	0.2022
															6	cg01912921	1611711		FOXC1	_	Rask-Andersen 2016 Hum Mol Genet	Discovery	NA	NA	NA
															6	cg08812108	2515318		_	_	Zaina 2014 Circ Cardiovasc Genet	Discovery	2514921	0.05774	-0.1892
															6	cg01189926	2734480		MYLK4	Body	Zaina 2014 Circ Cardiovasc Genet	Discovery	2734234	0.111	0.3942
															6	cg13332807	3869142		_	_	Zaina 2014 Circ Cardiovasc Genet	Discovery	3869142	0.6183	-0.0572
															6	cg03440267	6321061		F13A1	_	Nazarenko 2014 PLoS One	Discovery	6321428	0.8141	0.0465
															6	cg18255813	7195966		RREB1	Body	Zaina 2014 Circ Cardiovasc Genet	Discovery	7195830	0.002551	-0.6835
															6	UHNhscpg0025462	8008992	-8009814	MUTED	_	Castillo-Díaz 2014 I J Mol Med	Validated	#N/A	#N/A	#N/A
															6	cg09548084	8436218		SLC35B3	_	Nazarenko 2014 PLoS One	Discovery	8436466	0.0327	-0.1895
															6	cg26385286	10527815		GCNT2	_	Nazarenko 2014 PLoS One	Discovery	10527953	0.2251	-0.1804
															6	cg13609089	10610691		GCNT2	Body	Zaina 2014 Circ Cardiovasc Genet	Discovery	10611086	0.1276	-0.2219
															6	cg01111006	11161658		_	_	Zaina 2014 Circ Cardiovasc Genet	Discovery	11161658	0.3443	0.0927
															6	cg00525496	11203784		NEDD9	Body	Zaina 2014 Circ Cardiovasc Genet	Discovery	11203400	0.06429	-0.3546
															6	cg09844094	12586063		_	_	Zaina 2014 Circ Cardiovasc Genet	Discovery	12586532	0.0005731	-0.496
															6	cg10383424	12586134		_	_	Zaina 2014 Circ Cardiovasc Genet	Discovery	12586532	0.0005731	-0.496
															6	cg16465027	12595019		_	_	Zaina 2014 Circ Cardiovasc Genet	Discovery	12595019	0.4039	0.066
															6	cg15542608	12827379		PHACTR1	Body	Zaina 2014 Circ Cardiovasc Genet	Related to SNP	12827128	0.219	0.2466
															6	cg09148630	14492164		_	_	Zaina 2014 Circ Cardiovasc Genet	Discovery	14492042	0.6857	-0.0424
															6	cg19945263	14706041		_	_	Zaina 2014 Circ Cardiovasc Genet	Discovery	14706175	0.2108	-0.1076
															6	cg06755262	14824437		_	_	Zaina 2014 Circ Cardiovasc Genet	Discovery	14824437	0.1122	0.1918
															6	cg19566879	16334128		ATXN1	5'UTR	Zaina 2014 Circ Cardiovasc Genet	Discovery	16334128	0.1095	-0.1722
															6	cg19516754	16965070		_	_	Zaina 2014 Circ Cardiovasc Genet	Discovery	16964895	0.01226	-0.3641
															6	cg18747742	19180751		_	_	Zaina 2014 Circ Cardiovasc Genet	Discovery	19180718	0.04886	-0.296
															6	cg14271531	19837621		ID4	_	Rask-Andersen 2016 Hum Mol Genet	Discovery	NA	NA	NA
															6	cg07905141	21200368		CDKAL1	Body	Zaina 2014 Circ Cardiovasc Genet	Discovery	21200830	0.3177	-0.1175
															6	cg04785902	22878214		_	_	Zaina 2014 Circ Cardiovasc Genet	Discovery	22878697	0.2036	-0.2128
															6	cg21627181	25754190		SLC17A4	_	Nazarenko 2014 PLoS One	Discovery	25753732	0.2044	-0.117
															6	cg15916061	25754219		SLC17A4	_	Nazarenko 2014 PLoS One	Discovery	25753732	0.2044	-0.117
															6	cg07922606	26225389		HIST1H3E	_	Nazarenko 2014 PLoS One	Discovery	26225014	0.1964	0.1721
															6	UHNhscpg0005188	26240831	-26240986	HIST1H4F	_	Sharma 2014 Gene	Discovery	#N/A	#N/A	#N/A
															6	cg04424621	27101941		HIST1H2BJ	_	Ek 2016 Hum Mol Genet	Meta-analysis	27102225	0.005455	-0.6103
															6	cg19463976	27173632		TRNA_Val	_	Rask-Andersen 2016 Hum Mol Genet	Discovery	27173873	0.04146	0.1449
															6	UHNhscpg0018976	27678451	-27678629	FKSG56	_	Castillo-Díaz 2014 I J Mol Med	Validated	#N/A	#N/A	#N/A
															6	cg24036830	28129096		ZNF389	TSS1500	Zaina 2014 Circ Cardiovasc Genet	Discovery	28129234	0.1956	-0.2725
															6	cg17384889	28227067		NKAPL	_	Rask-Andersen 2016 Hum Mol Genet	Discovery	28226827	0.1448	0.4557
															6	UHNhscpg0002997	28743474	-28743783	Upstream: AK056211, downstream: AK291391	_	Sharma 2014 Gene	Discovery	#N/A	#N/A	#N/A
															6	cg06897264	28979270		ZNF311	_	Rask-Andersen 2016 Hum Mol Genet	Discovery	28979650	0.06086	-0.467
															6	cg06241300	31623269		APOM	_	Nazarenko 2014 PLoS One	Discovery	31623269	0.01518	0.3035
															6	cg18496965	31690579		G6B	_	Rask-Andersen 2016 Hum Mol Genet	Discovery	NA	NA	NA
															6	cg14437986	31691035		C6orf25	_	Nazarenko 2014 PLoS One	Discovery	NA	NA	NA
															6	CHR6_CpG_32	31867659		ZBTB12	_	Guarrera 2015 Clin Epigenet	EPIC-NL	#N/A	#N/A	#N/A
															6	CHR6_CpG_31	31867692		ZBTB12	_	Guarrera 2015 Clin Epigenet	EPIC-NL	#N/A	#N/A	#N/A
															6	cg10917426	31867698		ZBTB12	3'UTR	Guarrera 2015 Clin Epigenet	EPICOR	NA	NA	NA
															6	cg08975528	31867700		ZBTB12	3'UTR	Guarrera 2015 Clin Epigenet	EPICOR	NA	NA	NA
															6	cg16463880	31867707		ZBTB12	Body	Guarrera 2015 Clin Epigenet	EPICOR & EPIC-NL	NA	NA	NA
															6	CHR6_CpG_27	31867717		ZBTB12	_	Guarrera 2015 Clin Epigenet	EPIC-NL	#N/A	#N/A	#N/A
															6	cg00459243	31867726		ZBTB12	Body	Guarrera 2015 Clin Epigenet	EPICOR & EPIC-NL	NA	NA	NA
															6	cg14734916	31867747		ZBTB12	Body	Guarrera 2015 Clin Epigenet	EPICOR & EPIC-NL	NA	NA	NA
															6	CHR6_CpG_24	31867753		ZBTB12	_	Guarrera 2015 Clin Epigenet	EPIC-NL	#N/A	#N/A	#N/A
															6	cg14562426	31867757		ZBTB12	Body	Guarrera 2015 Clin Epigenet	EPICOR	NA	NA	NA
															6	CHR6_CpG_22	31867768		ZBTB12	_	Guarrera 2015 Clin Epigenet	EPIC-NL	#N/A	#N/A	#N/A
															6	cg06636203	31867788		ZBTB12	Body	Guarrera 2015 Clin Epigenet	EPICOR & EPIC-NL	NA	NA	NA
															6	CHR6_CpG_20	31867810		ZBTB12	_	Guarrera 2015 Clin Epigenet	EPIC-NL	#N/A	#N/A	#N/A
															6	CHR6_CpG_19	31867815		ZBTB12	_	Guarrera 2015 Clin Epigenet	EPIC-NL	#N/A	#N/A	#N/A
															6	cg11645762	31867819		ZBTB12	Body	Guarrera 2015 Clin Epigenet	EPICOR	NA	NA	NA
															6	cg09788778	31867822		ZBTB12	Body	Guarrera 2015 Clin Epigenet	EPICOR & EPIC-NL	NA	NA	NA
															6	cg25470384	31867836		ZBTB12	Body	Guarrera 2015 Clin Epigenet	EPICOR & EPIC-NL	NA	NA	NA
															6	CHR6_CpG_15	31867845		ZBTB12	_	Guarrera 2015 Clin Epigenet	EPIC-NL	#N/A	#N/A	#N/A
															6	cg00805874	31867847		ZBTB12	Body	Guarrera 2015 Clin Epigenet	EPICOR	NA	NA	NA
															6	CHR6_CpG_13	31867853		ZBTB12	_	Guarrera 2015 Clin Epigenet	EPIC-NL	#N/A	#N/A	#N/A
															6	cg04603811	31867873		ZBTB12	Body	Guarrera 2015 Clin Epigenet	EPICOR & EPIC-NL	NA	NA	NA
															6	cg25861453	31867906		ZBTB12	Body	Guarrera 2015 Clin Epigenet	EPICOR & EPIC-NL	NA	NA	NA
															6	cg25013586	31867915		ZBTB12	Body	Guarrera 2015 Clin Epigenet	EPICOR	NA	NA	NA
															6	cg13127825	31867919		ZBTB12	Body	Guarrera 2015 Clin Epigenet	EPICOR	NA	NA	NA
															6	CHR6_CpG_8	31867938		ZBTB12	_	Guarrera 2015 Clin Epigenet	EPIC-NL	#N/A	#N/A	#N/A
															6	cg17243044	31867945		ZBTB12	_	Guarrera 2015 Clin Epigenet	EPIC-NL	NA	NA	NA
															6	cg00058449	31867956		ZBTB12	_	Guarrera 2015 Clin Epigenet	EPIC-NL	NA	NA	NA
															6	cg07249939	31867995		ZBTB12	_	Guarrera 2015 Clin Epigenet	EPIC-NL	NA	NA	NA
															6	cg12484688	31868021		ZBTB12	_	Guarrera 2015 Clin Epigenet	EPICOR	NA	NA	NA
															6	cg25110523	31868025		ZBTB12	_	Guarrera 2015 Clin Epigenet	EPICOR	NA	NA	NA
															6	CHR6_CpG_2	31868050		ZBTB12	_	Guarrera 2015 Clin Epigenet	EPIC-NL	#N/A	#N/A	#N/A
															6	CHR6_CpG_1	31868066		ZBTB12	_	Guarrera 2015 Clin Epigenet	EPIC-NL	#N/A	#N/A	#N/A
															6	cg13036593	32026299		TNXB	Body	Zaina 2014 Circ Cardiovasc Genet	Discovery	32026605	0.05516	0.1336
															6	cg14713231	32026302		TNXB	Body	Zaina 2014 Circ Cardiovasc Genet	Discovery	32026605	0.05516	0.1336
															6	cg06365270	32026350		TNXB	Body	Zaina 2014 Circ Cardiovasc Genet	Discovery	32026605	0.05516	0.1336
															6	cg21951797	32026605		TNXB	Body	Zaina 2014 Circ Cardiovasc Genet	Discovery	32026605	0.05516	0.1336
															6	cg25596754	32026610		TNXB	Body	Zaina 2014 Circ Cardiovasc Genet	Discovery	32026605	0.05516	0.1336
															6	cg19071976	32026656		TNXB	Body	Zaina 2014 Circ Cardiovasc Genet	Discovery	32026605	0.05516	0.1336
															6	cg16225663	32026797		TNXB	Body	Zaina 2014 Circ Cardiovasc Genet	Discovery	32026605	0.05516	0.1336
															6	cg14669361	32038747		TNXB	Body	Zaina 2014 Circ Cardiovasc Genet	Discovery	NA	NA	NA
															6	cg08660959	32044163		TNXB	Body	Zaina 2014 Circ Cardiovasc Genet	Discovery	32044203	0.6726	-0.0499
															6	cg02133510	32044959		TNXB	Body	Zaina 2014 Circ Cardiovasc Genet	Discovery	NA	NA	NA
															6	cg11608893	32059542		TNXB	Body	Zaina 2014 Circ Cardiovasc Genet	Discovery	32059605	0.1668	-0.3613
															6	cg15773251	32078602		TNXB	TSS1500	Zaina 2014 Circ Cardiovasc Genet	Discovery	NA	NA	NA
															6	cg08801479	32165200		NOTCH4	Body	Zaina 2014 Circ Cardiovasc Genet	Discovery	NA	NA	NA
															6	cg16890093	32813084		PSMB8	_	Nazarenko 2014 PLoS One	Discovery	32813084	0.1592	-0.0607
															6	cg15854333	33171765		HSD17B8, SLC39A7	TSS1500, 3'UTR	Zaina 2014 Circ Cardiovasc Genet	Discovery	NA	NA	NA
															6	cg08260450	34993987		ANKS1A	Body	Zaina 2014 Circ Cardiovasc Genet	Discovery	34993987	0.1427	-0.138
															6	cg11478024	35004780		ANKS1A	Body	Zaina 2014 Circ Cardiovasc Genet	Discovery	35004348	0.2733	-0.1836
															6	cg14601709	35027147		ANKS1A	_	Zaina 2014 Circ Cardiovasc Genet	Only related to SNP	35026797	0.2708	0.3198
															6	cg18595347	35028490		ANKS1A	Body	Zaina 2014 Circ Cardiovasc Genet	Discovery	NA	NA	NA
															6	cg13719443	35700382		LOC285847	Body	Zaina 2014 Circ Cardiovasc Genet	Discovery	35700356	0.4063	0.2019
															6	cg18891604	36319055		_	_	Zaina 2014 Circ Cardiovasc Genet	Discovery	36319035	0.001534	0.4076
															6	cg12107072	36826690		PPIL1	Body	Zaina 2014 Circ Cardiovasc Genet	Discovery	36826392	0.5679	0.0739
															6	cg00408678	36897641		_	_	Zaina 2014 Circ Cardiovasc Genet	Discovery	36897520	0.02116	-0.2648
															6	cg26891237	36966223		_	_	Zaina 2014 Circ Cardiovasc Genet	Discovery	NA	NA	NA
															6	cg20190922	39769426		DAAM2	5'UTR	Zaina 2014 Circ Cardiovasc Genet	Discovery	39768936	0.5014	-0.1061
															6	cg13983640	41010223		TSPO2	TSS1500, TSS200	Zaina 2014 Circ Cardiovasc Genet	Discovery	41010111	0.3494	-0.1435
															6	cg22682201	41020847		APOBEC2	TSS200	Zaina 2014 Circ Cardiovasc Genet	Discovery	41020450	0.2513	0.0918
															6	cg17548735	41020969		APOBEC2	5'UTR, 1st Exon	Zaina 2014 Circ Cardiovasc Genet	Discovery	41020537	0.2583	0.1603
															6	cg20893203	41499799		_	_	Zaina 2014 Circ Cardiovasc Genet	Discovery	41500273	0.7665	0.0553
															6	cg25289457	42832508		KIAA0240	Body	Zaina 2014 Circ Cardiovasc Genet	Discovery	NA	NA	NA
															6	cg05547260	43611905		RSPH9	_	Ek 2016 Hum Mol Genet	Meta-analysis	43611905	0.002479	-0.5428
															6	cg14414911	43964296		_	_	Zaina 2014 Circ Cardiovasc Genet	Discovery	43964004	0.7065	-0.038
															6	cg19109431	44234511		NFKBIE	_	Nazarenko 2014 PLoS One	Discovery	NA	NA	NA
															6	cg20242070	44510570		_	_	Zaina 2014 Circ Cardiovasc Genet	Discovery	44510267	0.007788	-0.733
															6	cg04110902	45500999		RUNX2	Body	Zaina 2014 Circ Cardiovasc Genet	Discovery	45500999	0.09311	0.184
															6	cg12019475	45700739		_	_	Zaina 2014 Circ Cardiovasc Genet	Discovery	45700788	0.3835	0.0963
															6	cg19862344	49605181		RHAG	_	Nazarenko 2014 PLoS One	Discovery	49605296	0.2854	0.1456
															6	cg02075593	52773711		GSTA3	_	Nazarenko 2014 PLoS One	Discovery	52773448	0.1331	-0.2035
															6	cg04304054	53536337		_	_	Yamada 2014 I J Mol Med	Discovery	53536121	0.03141	-0.2631
															6	cg12041459	56878456		BEND6	_	Rask-Andersen 2016 Hum Mol Genet	Discovery	56877995	0.0992	0.2296
															6	cg08811259	56878665		BEND6	Body	Zaina 2014 Circ Cardiovasc Genet	Discovery	56879076	0.3459	0.0845
															6	cg04086834	71377064		SMAP1	TSS1500	Zaina 2014 Circ Cardiovasc Genet	Discovery	71377108	0.04441	-0.3659
															6	cg00929496	72060594		_	_	Zaina 2014 Circ Cardiovasc Genet	Discovery	72060303	0.2013	-0.1025
															6	cg27218993	73263351		_	_	Zaina 2014 Circ Cardiovasc Genet	Discovery	73263775	0.6114	-0.0836
															6	cg02752014	76045920		FILIP1	Body	Zaina 2014 Circ Cardiovasc Genet	Discovery	76046254	0.08289	-0.3489
															6	cg02586023	76198240		FILIP1	5'UTR	Zaina 2014 Circ Cardiovasc Genet	Discovery	76198240	0.3791	-0.087
															6	cg10151799	82271548		_	_	Zaina 2014 Circ Cardiovasc Genet	Discovery	82271548	0.02221	0.2615
															6	cg10948359	84140682		ME1	_	Rask-Andersen 2016 Hum Mol Genet	Discovery	NA	NA	NA
															6	cg02366534	84140922		ME1	_	Rask-Andersen 2016 Hum Mol Genet	Discovery	NA	NA	NA
															6	cg05387146	84140927		ME1	_	Rask-Andersen 2016 Hum Mol Genet	Discovery	NA	NA	NA
															6	cg26936429	85473170		TBX18	_	Rask-Andersen 2016 Hum Mol Genet	Discovery	NA	NA	NA
															6	cg13706058	85824168		_	_	Zaina 2014 Circ Cardiovasc Genet	Discovery	85824218	0.04308	0.2011
															6	cg11452329	85824216		_	_	Zaina 2014 Circ Cardiovasc Genet	Discovery	85824218	0.04308	0.2011
															6	cg25830548	87041914		_	_	Zaina 2014 Circ Cardiovasc Genet	Discovery	87042299	0.1371	0.168
															6	cg02585329	89294474		RNGTT	_	Rask-Andersen 2016 Hum Mol Genet	Discovery	89294475	0.2514	-0.239
															6	cg13903548	90024543		GABRR2	_	Nazarenko 2014 PLoS One	Discovery	90024631	0.03015	-0.3675
															6	cg13151707	90117722		RRAGD	Body	Zaina 2014 Circ Cardiovasc Genet	Discovery	90117620	0.2811	0.0858
															6	cg03035849	91003200		BACH2	5'UTR, 5'UTR	Zaina 2014 Circ Cardiovasc Genet	Discovery	91002765	0.08898	0.3747
															6	cg12860156	98744658		_	_	Zaina 2014 Circ Cardiovasc Genet	Discovery	98744492	0.6551	0.0718
															6	cg17150809	99461062		Upstream of FBXL4	_	Ek 2016 Hum Mol Genet	Validated + meta-analysis	99461062	0.268	-0.1887
															6	cg03681341	100037447		PRDM13	_	Rask-Andersen 2016 Hum Mol Genet	Discovery	100037821	0.3929	0.0636
															6	cg18193094	101846905		GRIK2	_	Ek 2016 Hum Mol Genet	Only discovery phase	101846409	0.1154	0.2854
															6	cg25295329	106348603		_	_	Zaina 2014 Circ Cardiovasc Genet	Discovery	106348312	0.02673	0.1759
															6	cg08114265	112052356		FYN	5'UTR	Yamada 2014 I J Mol Med	Discovery	112052816	0.1925	0.2722
															6	cg24824472	112111043		FYN	5'UTR	Zaina 2014 Circ Cardiovasc Genet	Discovery	112111028	0.2551	-0.1248
															6	cg12636607	112154581		FYN	5'UTR	Zaina 2014 Circ Cardiovasc Genet	Discovery	112154581	0.5332	0.0975
															6	cg09816912	114178506		MARCKS	_	Rask-Andersen 2016 Hum Mol Genet	Discovery	114178207	0.1363	-0.1406
															6	cg00430287	116382876		FRK	_	Nazarenko 2014 PLoS One	Discovery	116382852	0.06524	-0.2148
															6	cg00953399	116867006		FAM26D, BET3L	5'UTR, TSS1500	Zaina 2014 Circ Cardiovasc Genet	Discovery	116866658	0.03877	-0.1721
															6	cg02816003	117198182		RFX6	_	Rask-Andersen 2016 Hum Mol Genet	Discovery	NA	NA	NA
															6	cg13520736	125543048		TPD52L1	Body	Zaina 2014 Circ Cardiovasc Genet	Discovery	125543048	0.149	0.1831
															6	cg13919358	125573188		TPD52L1	Body	Zaina 2014 Circ Cardiovasc Genet	Discovery	125572824	0.1486	-0.1692
															6	cg10462643	127296973		_	_	Zaina 2014 Circ Cardiovasc Genet	Discovery	127297428	0.2526	0.1924
															6	cg05798147	127781063		C6orf174, KIAA0408	3'UTR, TSS1500	Zaina 2014 Circ Cardiovasc Genet	Discovery	127781074	0.1701	0.1394
															6	cg07308751	131287984		EPB41L2	5'UTR	Zaina 2014 Circ Cardiovasc Genet	Discovery	131287532	0.003093	0.2767
															6	cg25461865	131958550		ENPP3	1st Exon	Zaina 2014 Circ Cardiovasc Genet	Discovery	131958535	0.05494	0.2493
															6	cg18796704	132216033		ENPP1	3'UTR	Zaina 2014 Circ Cardiovasc Genet	Discovery	132216384	0.2313	-0.2115
															6	cg10771262	134209980		TCF21	_	Nazarenko 2014 PLoS One	Discovery	134209809	0.03002	-0.4285
															6	cg25096566	136871940		MAP7	_	Rask-Andersen 2016 Hum Mol Genet	Discovery	136872420	0.1753	0.172
															6	cg14553824	137495383		IL22RA2	TSS1500	Zaina 2014 Circ Cardiovasc Genet	Discovery	137495383	0.02892	0.1974
															6	cg21730858	138806320		NHSL1	Body	Zaina 2014 Circ Cardiovasc Genet	Discovery	138806310	0.06146	-0.2325
															6	cg08943714	139470282		HECA	Body	Yamada 2014 I J Mol Med	Discovery	139470733	0.0364	0.1843
															6	UHNhscpg0014796	140018073	-140018373	Upstream: CITED2, downstream: AK097143	_	Castillo-Díaz 2014 I J Mol Med	Validated	#N/A	#N/A	#N/A
															6	cg09820180	140168822		_	_	Zaina 2014 Circ Cardiovasc Genet	Discovery	140168424	0.5588	0.1251
															6	cg00974578	143916485		_	_	Zaina 2014 Circ Cardiovasc Genet	Discovery	143916279	0.06357	0.1141
															6	cg00509431	143999464		PHACTR2	_	Rask-Andersen 2016 Hum Mol Genet	Discovery	143999575	0.0596	-0.1004
															6	cg08482167	144066847		PHACTR2	Body	Zaina 2014 Circ Cardiovasc Genet	Discovery	144067214	0.06357	0.1243
															6	cg19852921	144074925		PHACTR2	Body	Zaina 2014 Circ Cardiovasc Genet	Discovery	144074755	0.09093	-0.1329
															6	cg01659632	144262297		PLAGL1	3'UTR	Zaina 2014 Circ Cardiovasc Genet	Discovery	144262412	0.2126	-0.1119
															6	cg19517402	145010923		UTRN	Body	Zaina 2014 Circ Cardiovasc Genet	Discovery	NA	NA	NA
															6	cg02274934	145392278		_	_	Zaina 2014 Circ Cardiovasc Genet	Discovery	145391843	0.003968	0.4579
															6	cg21911930	146009877		EPM2A	Body	Zaina 2014 Circ Cardiovasc Genet	Discovery	146009877	0.04336	0.2078
															6	cg12047363	147311573		_	_	Zaina 2014 Circ Cardiovasc Genet	Discovery	147311149	0.05525	-0.1652
															6	cg24928900	147705971		STXBP5	3'UTR	Zaina 2014 Circ Cardiovasc Genet	Discovery	147706241	0.006279	-0.2997
															6	cg12668216	148615459		_	_	Zaina 2014 Circ Cardiovasc Genet	Discovery	148614968	0.1084	0.1806
															6	cg20162923	149042321		_	_	Zaina 2014 Circ Cardiovasc Genet	Discovery	149042615	0.9937	-0.0007
															6	cg09524613	149097976		UST	Body	Zaina 2014 Circ Cardiovasc Genet	Discovery	149097912	0.03293	-0.3521
															6	cg01163931	149305804		UST	Body	Zaina 2014 Circ Cardiovasc Genet	Discovery	149306199	0.0667	0.1694
															6	cg14608074	150922513		PLEKHG1	5'UTR	Zaina 2014 Circ Cardiovasc Genet	Discovery	150922853	0.08256	-0.2726
															6	cg00994250	151087821		PLEKHG1	Body	Zaina 2014 Circ Cardiovasc Genet	Discovery	151087504	0.3161	-0.1001
															6	cg13777287	154830168		CNKSR3	Body	Zaina 2014 Circ Cardiovasc Genet	Discovery	154830261	0.05888	-0.3866
															6	cg11614093	155406298		_	_	Zaina 2014 Circ Cardiovasc Genet	Discovery	155406563	0.009285	-0.2596
															6	cg01328444	155967739		_	_	Zaina 2014 Circ Cardiovasc Genet	Discovery	155968089	0.1302	-0.126
															6	cg22939394	155999688		_	_	Zaina 2014 Circ Cardiovasc Genet	Discovery	155999481	0.2379	0.1141
															6	cg07292773	156718177		_	_	Zaina 2014 Circ Cardiovasc Genet	Discovery	156717865	0.007508	0.6133
															6	cg05225634	156718288		_	_	Zaina 2014 Circ Cardiovasc Genet	Discovery	156717865	0.007508	0.6133
															6	cg09056876	156718398		_	_	Zaina 2014 Circ Cardiovasc Genet	Discovery	NA	NA	NA
															6	cg17164954	157345266		ARID1B	Body	Yamada 2014 I J Mol Med	Discovery	157345377	0.1126	-0.2193
															6	cg14987175	157417829		ARID1B	Body	Zaina 2014 Circ Cardiovasc Genet	Discovery	NA	NA	NA
															6	cg12093241	157465138		ARID1B	Body	Zaina 2014 Circ Cardiovasc Genet	Discovery	157465368	0.1408	0.1395
															6	cg11879354	159075772		SYTL3	_	Rask-Andersen 2016 Hum Mol Genet	Discovery	159075427	0.04612	-0.1805
															6	cg20396436	159173195		SYTL3	Body	Zaina 2014 Circ Cardiovasc Genet	Discovery	159173100	0.05415	-0.2305
															6	cg04837722	160463767		IGF2R	Body	Zaina 2014 Circ Cardiovasc Genet	Discovery	160463831	0.08371	-0.1388
															6	cg01188509	160509295		IGF2R	Body	Zaina 2014 Circ Cardiovasc Genet	Discovery	160509000	0.03547	-0.1263
															6	cg03742724	161838997		PARK2	Body	Zaina 2014 Circ Cardiovasc Genet	Discovery	161839467	0.09733	0.2392
															6	cg04010446	162311879		PARK2	Body	Zaina 2014 Circ Cardiovasc Genet	Discovery	162311892	0.05183	0.3685
															6	UHNhscpg0008083	163259647	-163260008	PACRG	_	Sharma 2014 Gene	Discovery	#N/A	#N/A	#N/A
															6	cg10464773	164171506		_	_	Zaina 2014 Circ Cardiovasc Genet	Discovery	164171175	0.4497	-0.0636
															6	cg16163174	164506197		_	_	Zaina 2014 Circ Cardiovasc Genet	Discovery	164506112	0.02053	0.4272
															6	cg15733007	165324747		_	_	Zaina 2014 Circ Cardiovasc Genet	Discovery	165324956	0.002517	-0.4813
															6	cg11251877	168398981		C6orf54	_	Nazarenko 2014 PLoS One	Discovery	168398543	0.02239	0.2376
															6	cg21899640	168609219		_	_	Zaina 2014 Circ Cardiovasc Genet	Discovery	168609662	0.01332	0.7176
															6	cg09214254	168841454		SMOC2	_	Rask-Andersen 2016 Hum Mol Genet	Discovery	168841016	0.3317	0.1911
															6	cg25599473	169001953		SMOC2	Body	Zaina 2014 Circ Cardiovasc Genet	Discovery	169001783	0.009267	-0.7019
															6	cg14806083	169002120		SMOC2	Body	Zaina 2014 Circ Cardiovasc Genet	Discovery	169001783	0.009267	-0.7019
															6	cg22771904	169051407		SMOC2	Body	Zaina 2014 Circ Cardiovasc Genet	Discovery	169051739	0.05134	0.5596
															6	cg15792134	169051418		SMOC2	Body	Zaina 2014 Circ Cardiovasc Genet	Discovery	169051739	0.05134	0.5596
															6	cg10240139	169605570		_	_	Zaina 2014 Circ Cardiovasc Genet	Discovery	169605340	0.6086	0.1181
															6	cg16805094	169629875		THBS2	Body	Zaina 2014 Circ Cardiovasc Genet	Discovery	169630287	0.6868	0.0502
															6	cg10309354	170361474		_	_	Zaina 2014 Circ Cardiovasc Genet	Discovery	170361827	0.1349	-0.4339
															6	cg03008093	170361827		_	_	Zaina 2014 Circ Cardiovasc Genet	Discovery	170361827	0.1349	-0.4339
															6	cg04452437	170411595		_	_	Zaina 2014 Circ Cardiovasc Genet	Discovery	NA	NA	NA
															6	cg13600257	170449417		_	_	Zaina 2014 Circ Cardiovasc Genet	Discovery	NA	NA	NA
															6	cg25044186	170494475		_	_	Zaina 2014 Circ Cardiovasc Genet	Discovery	170494662	0.532	-0.1346
															6	cg17063201	_		HCRTR2	_	Nazarenko 2014 PLoS One	Discovery	#N/A	#N/A	#N/A
															7	cg02919368	143012		_	_	Zaina 2014 Circ Cardiovasc Genet	Discovery	142861	0.4872	0.1228
															7	cg26552477	143029		_	_	Zaina 2014 Circ Cardiovasc Genet	Discovery	142861	0.4872	0.1228
															7	cg14496282	544525		PDGFA	body/intron	Zaina 2014 Circ Cardiovasc Genet	Only validated by pyrosequencing	NA	NA	NA
															7	cg17602444	644819		PRKAR1B	_	Ek 2016 Hum Mol Genet	Meta-analysis	NA	NA	NA
															7	cg10472711	797592		HEATR2	_	Ek 2016 Hum Mol Genet	Meta-analysis	797988	0.1044	0.2177
															7	cg12339133	1031174		_	_	Zaina 2014 Circ Cardiovasc Genet	Discovery	NA	NA	NA
															7	cg07690127	2077293		MAD1L1	Body	Zaina 2014 Circ Cardiovasc Genet	Discovery	2077625	0.02553	0.4358
															7	cg13571479	2077345		MAD1L1	Body	Zaina 2014 Circ Cardiovasc Genet	Discovery	2077625	0.02553	0.4358
															7	cg23043143	2612101		IQCE	_	Ek 2016 Hum Mol Genet	Meta-analysis	2611622	0.04507	0.2556
															7	cg24418393	4065931		SDK1	Body	Zaina 2014 Circ Cardiovasc Genet	Discovery	4066399	0.4083	0.1036
															7	cg25555505	4791054		FOXK1	Body	Zaina 2014 Circ Cardiovasc Genet	Discovery	NA	NA	NA
															7	cg20556639	4919428		RADIL	5'UTR	Yamada 2014 I J Mol Med	Discovery	NA	NA	NA
															7	cg09286367	5535692		MIR589, FBXL18	TSS200, Body	Zaina 2014 Circ Cardiovasc Genet	Discovery	NA	NA	NA
															7	cg17419731	5535731		MIR589, FBXL18	TSS200, Body	Zaina 2014 Circ Cardiovasc Genet	Discovery	NA	NA	NA
															7	cg00966405	5535748		MIR589, FBXL18	TSS1500, Body	Zaina 2014 Circ Cardiovasc Genet	Discovery	NA	NA	NA
															7	cg10793101	5665002		RNF216	Body	Zaina 2014 Circ Cardiovasc Genet	Discovery	5665295	0.5019	0.0661
															7	cg07899076	5675839		RNF216	Body	Zaina 2014 Circ Cardiovasc Genet	Discovery	5675794	0.04709	0.2071
															7	cg23534345	5678706		RNF216	Body	Zaina 2014 Circ Cardiovasc Genet	Discovery	5678706	0.1688	0.2652
															7	cg26724841	5816628		RNF216	5'UTR	Yamada 2014 I J Mol Med	Discovery	5816813	0.1865	-0.1242
															7	cg13109289	7274782		C1GALT1	_	Nazarenko 2014 PLoS One	Discovery	7274362	0.04674	-0.179
															7	cg26804423	8201134		ICA1	_	Ek 2016 Hum Mol Genet	Meta-analysis	8201119	0.1638	0.3458
															7	cg17212127	8383356		_	_	Zaina 2014 Circ Cardiovasc Genet	Discovery	8383539	0.06969	-0.2104
															7	cg17268726	10976748		NDUFA4	Body	Zaina 2014 Circ Cardiovasc Genet	Discovery	10976683	0.3847	-0.2099
															7	cg09287864	17274056		_	_	Zaina 2014 Circ Cardiovasc Genet	Discovery	17273560	0.1948	-0.2252
															7	cg04456219	17274337		_	_	Zaina 2014 Circ Cardiovasc Genet	Discovery	17274002	0.2069	-0.0653
															7	cg08993283	17585471		_	_	Zaina 2014 Circ Cardiovasc Genet	Discovery	17585712	0.2955	-0.1088
															7	UHNhscpg0009774	17721746	-17722205	Upstream: AHR, downstream: SNX13	_	Sharma 2014 Gene	Discovery	#N/A	#N/A	#N/A
															7	cg21972431	17812356		_	_	Zaina 2014 Circ Cardiovasc Genet	Discovery	17812347	0.07273	-0.3027
															7	cg14391419	19158646		TWIST1	_	Rask-Andersen 2016 Hum Mol Genet	Discovery	19159110	0.007086	0.149
															7	cg10126205	19158663		TWIST1	_	Rask-Andersen 2016 Hum Mol Genet	Discovery	19159110	0.007086	0.149
															7	cg00713400	22233206		RAPGEF5	Body	Zaina 2014 Circ Cardiovasc Genet	Discovery	22232854	0.1343	-0.2792
															7	cg22407942	22894828		SNORD93	_	Ek 2016 Hum Mol Genet	Meta-analysis	22894686	0.00965	-0.4751
															7	cg00872256	23243417		_	_	Zaina 2014 Circ Cardiovasc Genet	Discovery	23243417	0.2298	-0.1006
															7	cg07110854	23525412		_	_	Zaina 2014 Circ Cardiovasc Genet	Discovery	23525412	0.06117	-0.188
															7	cg05210480	24539647		_	_	Zaina 2014 Circ Cardiovasc Genet	Discovery	24539647	0.1451	0.1616
															7	cg27436603	24772300		DFNA5	5'UTR, Body	Zaina 2014 Circ Cardiovasc Genet	Discovery	24772016	0.5238	0.0679
															7	cg03995857	24796552		DFNA5	_	Rask-Andersen 2016 Hum Mol Genet	Discovery	NA	NA	NA
															7	cg08549390	25702709		_	_	Zaina 2014 Circ Cardiovasc Genet	Discovery	25703085	0.1826	-0.1573
															7	cg00188704	27140797		HOXA2	Body	Zaina 2014 Circ Cardiovasc Genet	Discovery	27140368	0.09806	-0.1454
															7	cg03763508	27140942		HOXA2	Body	Zaina 2014 Circ Cardiovasc Genet	Discovery	27140497	0.4097	0.0757
															7	cg13661519	27141088		HOXA2	Body	Zaina 2014 Circ Cardiovasc Genet	Discovery	27141491	0.9013	-0.0414
															7	cg06055873	27142204		HOXA2	1st Exon, 5'UTR	Zaina 2014 Circ Cardiovasc Genet	Discovery	27142275	0.09483	-0.3554
															7	cg23979631	27142427		HOXA2	promoter	Zaina 2014 Circ Cardiovasc Genet	Only validated by pyrosequencing	27142275	0.09483	-0.3554
															7	cg01217984	27143235		HOXA2	TSS1500	Zaina 2014 Circ Cardiovasc Genet	Discovery	NA	NA	NA
															7	cg19432993	27143287		HOXA2	TSS1500	Zaina 2014 Circ Cardiovasc Genet	Discovery	NA	NA	NA
															7	cg06166490	27143334		HOXA2	TSS1500	Zaina 2014 Circ Cardiovasc Genet	Discovery	NA	NA	NA
															7	cg13985518	27143788		HOXA2	TSS1500	Zaina 2014 Circ Cardiovasc Genet	Discovery	27144084	0.08611	-0.3789
															7	cg14216068	27146445		HOXA3	3'UTR	Zaina 2014 Circ Cardiovasc Genet	Discovery	27146864	0.0168	-0.1635
															7	cg07153966	27147590		HOXA3	body	Zaina 2014 Circ Cardiovasc Genet	Discovery	27147308	0.1925	-0.0962
															7	cg19048532	27148002		HOXA3	body	Zaina 2014 Circ Cardiovasc Genet	Discovery	NA	NA	NA
															7	cg17800708	27148204		HOXA3	body	Zaina 2014 Circ Cardiovasc Genet	Discovery	27148657	0.5109	0.0846
															7	cg09591524	27150031		HOXA3	5'UTR, Body	Zaina 2014 Circ Cardiovasc Genet	Discovery	NA	NA	NA
															7	cg02439266	27150042		HOXA3	5'UTR, Body	Zaina 2014 Circ Cardiovasc Genet	Discovery	NA	NA	NA
															7	cg00899400	27154537		HOXA3	5'UTR, TSS1500	Zaina 2014 Circ Cardiovasc Genet	Discovery	NA	NA	NA
															7	cg09469665	27154660		HOXA3	5'UTR, TSS1500	Zaina 2014 Circ Cardiovasc Genet	Discovery	NA	NA	NA
															7	cg21556281	27154720		HOXA3	5'UTR, TSS1500	Zaina 2014 Circ Cardiovasc Genet	Discovery	NA	NA	NA
															7	cg00318947	27154914		HOXA3	5'UTR, TSS1500	Zaina 2014 Circ Cardiovasc Genet	Discovery	NA	NA	NA
															7	cg04351734	27155173		HOXA3	5'UTR	Zaina 2014 Circ Cardiovasc Genet	Discovery	NA	NA	NA
															7	cg19999161	27155358		HOXA3	5'UTR	Zaina 2014 Circ Cardiovasc Genet	Discovery	NA	NA	NA
															7	cg21134232	27155548		HOXA3	5'UTR	Zaina 2014 Circ Cardiovasc Genet	Discovery	NA	NA	NA
															7	cg01027532	27155974		HOXA3	5'UTR	Zaina 2014 Circ Cardiovasc Genet	Discovery	27156354	0.8524	-0.0273
															7	cg02627455	27157818		HOXA3	5'UTR	Zaina 2014 Circ Cardiovasc Genet	Discovery	27158034	0.2864	0.2222
															7	cg12305431	27157855		HOXA3	5'UTR	Zaina 2014 Circ Cardiovasc Genet	Discovery	27158034	0.2864	0.2222
															7	cg09798023	27161624		HOXA3	5'UTR	Zaina 2014 Circ Cardiovasc Genet	Discovery	27161624	0.03123	0.193
															7	cg00431187	27161749		HOXA3	5'UTR	Zaina 2014 Circ Cardiovasc Genet	Discovery	27161624	0.03123	0.193
															7	cg26297005	27162090		HOXA3	5'UTR	Zaina 2014 Circ Cardiovasc Genet	Discovery	27161624	0.03123	0.193
															7	cg04778178	27162294		HOXA3	5'UTR	Zaina 2014 Circ Cardiovasc Genet	Discovery	NA	NA	NA
															7	cg18430152	27162401		HOXA3	5'UTR	Zaina 2014 Circ Cardiovasc Genet	Discovery	NA	NA	NA
															7	cg19817912	27162768		HOXA3	5'UTR	Zaina 2014 Circ Cardiovasc Genet	Discovery	NA	NA	NA
															7	cg25426743	27166103		HOXA3	_	Nazarenko 2014 PLoS One	Discovery	27165730	0.3262	0.1824
															7	cg00903308	27177068		_	_	Zaina 2014 Circ Cardiovasc Genet	Discovery	27177068	0.1402	0.205
															7	cg19816811	27188364		HOXA6	TSS1500 promoter	Zaina 2014 Circ Cardiovasc Genet	Validated determining expression	27188806	0.5192	0.1156
															7	cg23590202	27188770		HOXA6	TSS1500	Zaina 2014 Circ Cardiovasc Genet	Discovery	27189234	0.01063	0.6403
															7	cg01414882	27192480		_	_	Zaina 2014 Circ Cardiovasc Genet	Discovery	27192970	0.3403	-0.3401
															7	cg02919960	27192549		_	_	Zaina 2014 Circ Cardiovasc Genet	Discovery	27192970	0.3403	-0.3401
															7	cg26511321	27196790		HOXA7	_	Nazarenko 2014 PLoS One	Discovery	NA	NA	NA
															7	cg23690350	27201523		_	_	Zaina 2014 Circ Cardiovasc Genet	Discovery	NA	NA	NA
															7	cg08971667	27201728		_	_	Zaina 2014 Circ Cardiovasc Genet	Discovery	27202222	0.0967	-0.2831
															7	cg03217995	27203430		HOXA9	body/exon	Zaina 2014 Circ Cardiovasc Genet	Validated by pyrosequencing	27203337	0.01041	0.5329
															7	cg21007852	27203546		HOXA9	Body	Zaina 2014 Circ Cardiovasc Genet	Discovery	27203337	0.01041	0.5329
															7	cg16913789	27204005		HOXA9	body	Zaina 2014 Circ Cardiovasc Genet	Only validated by pyrosequencing	NA	NA	NA
															7	cg25188395	27204052		HOXA9	intron	Zaina 2014 Circ Cardiovasc Genet	Only validated by pyrosequencing	NA	NA	NA
															7	cg01819512	27207996		_	_	Zaina 2014 Circ Cardiovasc Genet	Discovery	27207639	0.0184	-0.6797
															7	cg02886033	27208114		_	_	Zaina 2014 Circ Cardiovasc Genet	Discovery	27207639	0.0184	-0.6797
															7	cg05311410	27225523		HOXA11AS	body	Zaina 2014 Circ Cardiovasc Genet	Only validated by pyrosequencing	NA	NA	NA
															7	cg17466857	27225528		HOXA11AS	exon	Zaina 2014 Circ Cardiovasc Genet	Only validated by pyrosequencing	NA	NA	NA
															7	cg05303901	28338625		CREB5	TSS1500	Zaina 2014 Circ Cardiovasc Genet	Discovery	28338684	0.004441	-0.5104
															7	cg19638435	28452093		CREB5	5'UTR, TSS200	Zaina 2014 Circ Cardiovasc Genet	Discovery	28451788	0.03466	-0.2967
															7	cg11301281	28513286		CREB5	5'UTR, Body	Zaina 2014 Circ Cardiovasc Genet	Discovery	28512836	0.06411	-0.1494
															7	cg26483505	28787270		CREB5	Body	Zaina 2014 Circ Cardiovasc Genet	Discovery	28787576	0.2015	0.2279
															7	cg06480353	30209180		_	_	Zaina 2014 Circ Cardiovasc Genet	Discovery	30208977	0.00146	-1.1345
															7	cg21429551	30635762		GARS	_	Ek 2016 Hum Mol Genet	Meta-analysis	30636221	0.0145	0.4073
															7	cg23216015	31726654		C7orf16	_	Nazarenko 2014 PLoS One	Discovery	31726654	0.3145	0.2161
															7	cg07884255	33804562		_	_	Zaina 2014 Circ Cardiovasc Genet	Discovery	33804961	0.0101	-0.5161
															7	cg07308257	36265036		EEPD1	Body	Zaina 2014 Circ Cardiovasc Genet	Discovery	36264591	0.1758	-0.1651
															7	cg02920176	36404389		KIAA0895	Body	Zaina 2014 Circ Cardiovasc Genet	Discovery	36404389	0.1329	-0.1224
															7	cg06620605	36488448		ANLN	Body	Zaina 2014 Circ Cardiovasc Genet	Discovery	36488007	0.07262	0.1671
															7	cg23569180	37955508		SFRP4	Body	Zaina 2014 Circ Cardiovasc Genet	Discovery	37955449	0.02801	-0.4212
															7	cg08261094	37956275		SFRP4	_	Rask-Andersen 2016 Hum Mol Genet	Discovery	NA	NA	NA
															7	cg04748010	39046213		POU6F2	5'UTR	Zaina 2014 Circ Cardiovasc Genet	Discovery	39046547	0.5795	0.0539
															7	cg00027114	42740486		_	_	Zaina 2014 Circ Cardiovasc Genet	Discovery	42740244	0.3511	-0.1621
															7	cg11528176	42928292		C7orf25	_	Rask-Andersen 2016 Hum Mol Genet	Discovery	NA	NA	NA
															7	UHNhscpg0005354	43912050	-43912251	URG4	_	Castillo-Díaz 2014 I J Mol Med	Validated	#N/A	#N/A	#N/A
															7	cg03755177	44349388		CAMK2B	_	Rask-Andersen 2016 Hum Mol Genet	Discovery	NA	NA	NA
															7	cg08306614	44423096		NUDCD3	3'UTR	Zaina 2014 Circ Cardiovasc Genet	Discovery	NA	NA	NA
															7	cg08245849	48748266		_	_	Zaina 2014 Circ Cardiovasc Genet	Discovery	48748755	0.07801	-0.3479
															7	cg03577655	49815364		VWC2	_	Rask-Andersen 2016 Hum Mol Genet	Discovery	NA	NA	NA
															7	cg19365527	49951783		VWC2	3'UTR	Zaina 2014 Circ Cardiovasc Genet	Discovery	49951736	0.0953	0.3949
															7	cg06590610	50444317		ZNFN1A1	_	Nazarenko 2014 PLoS One	Discovery	50444275	0.1521	-0.164
															7	cg01702225	55084424		_	_	Zaina 2014 Circ Cardiovasc Genet	Discovery	55084136	0.09081	-0.1718
															7	cg26055062	55090516		EGFR	Body	Zaina 2014 Circ Cardiovasc Genet	Discovery	55090824	0.1245	-0.2052
															7	cg10078057	55090707		EGFR	Body	Zaina 2014 Circ Cardiovasc Genet	Discovery	55090824	0.1245	-0.2052
															7	cg09802893	64350876		_	_	Zaina 2014 Circ Cardiovasc Genet	Discovery	NA	NA	NA
															7	cg04070140	65604635		CRCP	Body	Zaina 2014 Circ Cardiovasc Genet	Discovery	65604705	0.05153	0.3804
															7	cg05283379	68157097		_	_	Zaina 2014 Circ Cardiovasc Genet	Discovery	68157244	0.1741	-0.2515
															7	cg07993468	73389632		_	_	Zaina 2014 Circ Cardiovasc Genet	Discovery	NA	NA	NA
															7	cg12548057	73389660		_	_	Zaina 2014 Circ Cardiovasc Genet	Discovery	NA	NA	NA
															7	cg06901893	73400692		_	_	Zaina 2014 Circ Cardiovasc Genet	Discovery	NA	NA	NA
															7	cg22493372	73631888		LAT2	Body	Zaina 2014 Circ Cardiovasc Genet	Discovery	NA	NA	NA
															7	cg15143037	75639754		STYXL1	Body	Zaina 2014 Circ Cardiovasc Genet	Discovery	75639411	0.3428	-0.0919
															7	cg13594711	76038785		SRCRB4D	_	Nazarenko 2014 PLoS One	Discovery	76038297	0.8827	0.0183
															7	cg18018828	79081791		MAGI2	_	Ek 2016 Hum Mol Genet	Only discovery phase	79081297	0.3069	-0.0809
															7	cg00732381	79166927		_	_	Zaina 2014 Circ Cardiovasc Genet	Discovery	79166914	0.9882	-0.0013
															7	cg18433146	80231599		CD36	1st Exon, 5'UTR	Zaina 2014 Circ Cardiovasc Genet	Discovery	80231671	0.137	-0.1779
															7	cg07449753	83057120		SEMA3E	Body	Zaina 2014 Circ Cardiovasc Genet	Discovery	83057489	0.4301	-0.1586
															7	cg01578017	84814682		SEMA3D	_	Rask-Andersen 2016 Hum Mol Genet	Discovery	NA	NA	NA
															7	cg09708066	87044236		ABCB4	Body	Zaina 2014 Circ Cardiovasc Genet	Discovery	87044236	0.0198	-0.2716
															7	cg04737046	87109370		ABCB4	_	Nazarenko 2014 PLoS One	Discovery	87109021	0.01035	0.25
															7	cg06315606	87564812		ADAM22	Body	Zaina 2014 Circ Cardiovasc Genet	Discovery	87564812	0.3648	-0.165
															7	cg09230376	92090785		_	_	Zaina 2014 Circ Cardiovasc Genet	Discovery	92090641	0.0192	0.2398
															7	cg11998200	92274858		CDK6	Body	Zaina 2014 Circ Cardiovasc Genet	Discovery	92275187	0.05541	0.4406
															7	cg26847490	95115289		ASB4	_	Nazarenko 2014 PLoS One	Discovery	95115659	0.06019	-0.2222
															7	cg11554605	95115354		ASB4	_	Nazarenko 2014 PLoS One	Discovery	95115659	0.06019	-0.2222
															7	cg03806175	98577593		TRRAP	Body	Zaina 2014 Circ Cardiovasc Genet	Discovery	98577324	0.3062	0.0775
															7	cg11543304	98729543		SMURF1	Body	Zaina 2014 Circ Cardiovasc Genet	Discovery	98729896	0.1898	-0.1145
															7	cg04548715	99598775		_	_	Zaina 2014 Circ Cardiovasc Genet	Discovery	99599183	0.4414	0.1021
															7	cg10681065	100239172		TFR2	_	Nazarenko 2014 PLoS One	Discovery	NA	NA	NA
															7	cg02512860	100880751		CLDN15	_	Nazarenko 2014 PLoS One	Discovery	NA	NA	NA
															7	cg01667493	101466750		CUX1	Body	Zaina 2014 Circ Cardiovasc Genet	Discovery	101466421	0.07357	-0.5192
															7	cg08549332	101558461		CUX1	Body	Zaina 2014 Circ Cardiovasc Genet	Discovery	101558827	0.9526	-0.0057
															7	cg07638450	101796416		CUX1	Body	Zaina 2014 Circ Cardiovasc Genet	Discovery	101796242	0.2437	0.2067
															7	cg19370689	102558323		LRRC17, FBXL13	5'UTR, Body	Zaina 2014 Circ Cardiovasc Genet	Discovery	102558583	0.04359	-0.1897
															7	cg24224501	102566723		LRRC17, FBXL13	5'UTR, Body	Zaina 2014 Circ Cardiovasc Genet	Discovery	102566786	0.001949	-0.6461
															7	cg03942871	102574105		LRRC17, FBXL13	5'UTR, Body	Zaina 2014 Circ Cardiovasc Genet	Discovery	102573833	0.443	0.0804
															7	cg08500417	102574445		FBXL13, LRRC17	Body	Zaina 2014 Circ Cardiovasc Genet	Discovery	102574640	0.009083	-0.2827
															7	cg18108818	102574475		FBXL13, LRRC17	Body	Zaina 2014 Circ Cardiovasc Genet	Discovery	102574640	0.009083	-0.2827
															7	cg20066782	102574504		FBXL13, LRRC17	Body	Zaina 2014 Circ Cardiovasc Genet	Discovery	102574640	0.009083	-0.2827
															7	cg19275692	103343261		RELN	Body	Zaina 2014 Circ Cardiovasc Genet	Discovery	103343307	0.2731	0.1718
															7	cg11881313	103969317		LHFPL3	_	Rask-Andersen 2016 Hum Mol Genet	Discovery	NA	NA	NA
															7	cg14646244	107300287		SLC26A4	_	Nazarenko 2014 PLoS One	Discovery	107300287	0.02424	-0.4175
															7	cg09660227	107643924		LAMB1	_	Rask-Andersen 2016 Hum Mol Genet	Discovery	107644234	0.3628	0.1505
															7	cg25388451	111784478		DOCK4	Body	Zaina 2014 Circ Cardiovasc Genet	Discovery	111783988	0.1684	0.2115
															7	cg19888684	112002922		_	_	Zaina 2014 Circ Cardiovasc Genet	Discovery	112002840	0.02424	0.1951
															7	UHNhscpg0005716	112640880	-112640952	Upstream: C7orf60, downstream: GPR85	_	Sharma 2014 Gene	Discovery	#N/A	#N/A	#N/A
															7	cg05232889	114055419		FOXP2	_	Nazarenko 2014 PLoS One	Discovery	114055133	0.03124	-0.4631
															7	cg12018521	115858134		TES	Body	Zaina 2014 Circ Cardiovasc Genet	Discovery	115858099	0.1628	0.1495
															7	UHNhscpg0013290	116906424	-116907180	Upstream: ASZ1, downstream: CFTR	_	Castillo-Díaz 2014 I J Mol Med	Validated	#N/A	#N/A	#N/A
															7	cg06507551	117513863		CTTNBP2	_	Rask-Andersen 2016 Hum Mol Genet	Discovery	117514348	0.03603	-0.3416
															7	cg22567315	119604878		_	_	Zaina 2014 Circ Cardiovasc Genet	Discovery	119604878	0.2784	0.1262
															7	cg18952945	120689323		CPED1	Body	Yamada 2014 I J Mol Med	Discovery	120688844	0.228	-0.1943
															7	cg26824006	121957253		FEZF1	_	Rask-Andersen 2016 Hum Mol Genet	Discovery	121957645	0.4003	-0.138
															7	cg02621087	123277600		LMOD2	_	Rask-Andersen 2016 Hum Mol Genet	Discovery	123277964	0.3514	-0.1735
															7	cg12043048	123771105		_	_	Zaina 2014 Circ Cardiovasc Genet	Discovery	123770677	0.05438	0.3341
															7	cg27134730	124633001		_	_	Zaina 2014 Circ Cardiovasc Genet	Discovery	124633308	0.1605	-0.1657
															7	cg25900614	126079083		GRM8	3'UTR, Body	Zaina 2014 Circ Cardiovasc Genet	Discovery	126078639	0.1255	-0.1884
															7	cg23722096	127347748		SND1	Body	Zaina 2014 Circ Cardiovasc Genet	Discovery	127347748	0.411	-0.1144
															7	cg19594666	127881280		LEP	_	Nazarenko 2014 PLoS One	Discovery	NA	NA	NA
															7	cg06761584	128469799		FLNC	TSS1500	Zaina 2014 Circ Cardiovasc Genet	Discovery	NA	NA	NA
															7	cg09059945	130126018		MEST	_	Nazarenko 2014 PLoS One	Discovery	130125811	0.3452	0.1692
															7	cg09872616	130126182		MEST	_	Nazarenko 2014 PLoS One	Discovery	130125811	0.3452	0.1692
															7	cg08077673	130126368		MEST	_	Nazarenko 2014 PLoS One	Discovery	NA	NA	NA
															7	cg01888566	130126513		MEST	_	Nazarenko 2014 PLoS One	Discovery	NA	NA	NA
															7	cg17347253	130130288		MEST	_	Nazarenko 2014 PLoS One	Discovery	130130172	0.3723	-0.29
															7	cg19229692	131830279		PLXNA4	Body	Zaina 2014 Circ Cardiovasc Genet	Discovery	131830304	0.5786	-0.2509
															7	cg17349632	131830544		PLXNA4	Body	Zaina 2014 Circ Cardiovasc Genet	Discovery	131830887	0.3422	-0.221
															7	cg13617733	132109851		PLXNA4	Body	Zaina 2014 Circ Cardiovasc Genet	Discovery	NA	NA	NA
															7	cg25453914	132737623		CHCHD3	Body	Zaina 2014 Circ Cardiovasc Genet	Discovery	132737340	0.2035	-0.1531
															7	cg15709214	134463438		CALD1	TSS1500	Zaina 2014 Circ Cardiovasc Genet	Discovery	134463454	0.1798	-0.1795
															7	cg02382666	134463454		CALD1	_	Nazarenko 2014 PLoS One	Discovery	134463454	0.1798	-0.1795
															7	cg05557262	135434988		FAM180A	TSS1500	Zaina 2014 Circ Cardiovasc Genet	Discovery	135434879	0.32	-0.0983
															7	cg26480092	136401420		_	_	Zaina 2014 Circ Cardiovasc Genet	Discovery	136401118	0.008782	-0.2771
															7	cg21473741	138436009		ATP6V0A4	Body	Zaina 2014 Circ Cardiovasc Genet	Discovery	138435736	0.5917	-0.1115
															7	cg26975184	140267040		DENND2A	Body	Zaina 2014 Circ Cardiovasc Genet	Discovery	NA	NA	NA
															7	cg10532908	142555548		EPHB6	5'UTR	Zaina 2014 Circ Cardiovasc Genet	Discovery	142555579	0.01939	-0.3035
															7	cg16752583	142583731		TRPV6	TSS1500	Zaina 2014 Circ Cardiovasc Genet	Discovery	142584106	0.6004	-0.0851
															7	cg02596233	150970209		SMARCD3	Body	Zaina 2014 Circ Cardiovasc Genet	Discovery	NA	NA	NA
															7	cg18237616	151191667		RHEB	Body	Zaina 2014 Circ Cardiovasc Genet	Discovery	151191728	0.07895	-0.263
															7	cg14838600	151442967		PRKAG2	Body, Body	Zaina 2014 Circ Cardiovasc Genet	Discovery	NA	NA	NA
															7	cg16987754	155242911		_	_	Ek 2016 Hum Mol Genet	Only discovery phase	NA	NA	NA
															7	cg23786812	156296516		_	_	Zaina 2014 Circ Cardiovasc Genet	Discovery	156296197	0.1418	-0.4211
															7	cg14338779	157405010		PTPRN2	Body	Zaina 2014 Circ Cardiovasc Genet	Discovery	NA	NA	NA
															7	cg13451497	158191008		PTPRN2	Body	Zaina 2014 Circ Cardiovasc Genet	Discovery	158191055	0.06068	-0.2567
															8	cg25070442	881586		_	_	Zaina 2014 Circ Cardiovasc Genet	Discovery	881514	0.06674	-0.3146
															8	cg12086014	1103183		_	_	Zaina 2014 Circ Cardiovasc Genet	Discovery	1103362	0.05629	0.2685
															8	cg19845127	1320565		_	_	Zaina 2014 Circ Cardiovasc Genet	Discovery	1320858	0.06387	0.3434
															8	cg17051905	1725140		CLN8	_	Ek 2016 Hum Mol Genet	Only discovery phase	1725276	0.2162	-0.1948
															8	cg11492536	1777477		ARHGEF10	5'UTR	Zaina 2014 Circ Cardiovasc Genet	Discovery	1777048	0.1885	0.1388
															8	cg06073220	1790793		ARHGEF10	_	Ek 2016 Hum Mol Genet	Only discovery phase	1791252	0.8445	0.0258
															8	cg22511775	1796506		ARHGEF10	Body	Zaina 2014 Circ Cardiovasc Genet	Discovery	1796555	0.04611	-0.2653
															8	cg10195336	1895007		ARHGEF10	Body	Zaina 2014 Circ Cardiovasc Genet	Discovery	1895052	0.8934	-0.0162
															8	cg08753331	1895010		ARHGEF10	Body	Zaina 2014 Circ Cardiovasc Genet	Discovery	1895052	0.8934	-0.0162
															8	cg09689137	1949245		KBTBD11	_	Rask-Andersen 2016 Hum Mol Genet	Discovery	NA	NA	NA
															8	UHNhscpg0025899	2062660	-2063586	MYOM2	_	Castillo-Díaz 2014 I J Mol Med	Validated	#N/A	#N/A	#N/A
															8	cg21769514	2743697		_	_	Zaina 2014 Circ Cardiovasc Genet	Discovery	2743421	0.04872	-0.3061
															8	cg17817521	3086479		CSMD1	Body	Zaina 2014 Circ Cardiovasc Genet	Discovery	3086872	0.1052	-0.2648
															8	cg16785381	3141907		CSMD1	Body	Zaina 2014 Circ Cardiovasc Genet	Discovery	3141473	0.07375	-0.2468
															8	cg00631327	3965218		CSMD1	Body	Zaina 2014 Circ Cardiovasc Genet	Discovery	3965289	0.007485	0.9825
															8	cg24292612	6735472		DEFB1	_	Nazarenko 2014 PLoS One	Discovery	NA	NA	NA
															8	cg27598632	7686204		DEFB106B	Body	Zaina 2014 Circ Cardiovasc Genet	Discovery	7686648	0.1439	0.2268
															8	cg02520399	8168661		_	_	Zaina 2014 Circ Cardiovasc Genet	Discovery	8168661	0.02336	0.2908
															8	cg25455865	8960015		_	_	Zaina 2014 Circ Cardiovasc Genet	Discovery	8959560	0.24	-0.1617
															8	cg14919250	10917292		MIR598	_	Rask-Andersen 2016 Hum Mol Genet	Discovery	NA	NA	NA
															8	cg05445291	11225875		C8orf12, TDH	TSS200, Body	Zaina 2014 Circ Cardiovasc Genet	Discovery	11225832	0.06737	-0.1338
															8	cg09626984	11566096		GATA4	_	Nazarenko 2014 PLoS One	Discovery	NA	NA	NA
															8	cg19172575	11567721		GATA4	_	Nazarenko 2014 PLoS One	Discovery	NA	NA	NA
															8	cg13434842	11567896		GATA4	_	Nazarenko 2014 PLoS One	Discovery	NA	NA	NA
															8	cg10090985	13134272		DLC1	_	Rask-Andersen 2016 Hum Mol Genet	Discovery	13134436	0.9195	-0.0064
															8	cg22045977	13155283		DLC1	Body	Yamada 2014 I J Mol Med	Discovery	13154930	0.2834	0.1446
															8	cg16303562	16050333		MSR1	_	Nazarenko 2014 PLoS One	Discovery	16050333	0.115	0.6573
															8	cg23181433	17477018		PDGFRL	Body	Zaina 2014 Circ Cardiovasc Genet	Discovery	17476564	0.1403	-0.2763
															8	cg03649589	19460935		CSGALNACT1	TSS1500, Body, 5'UTR	Zaina 2014 Circ Cardiovasc Genet	Discovery	19461116	0.2267	-0.087
															8	cg24280945	19461068		CSGALNACT1	TSS1500, Body, 5'UTR	Zaina 2014 Circ Cardiovasc Genet	Discovery	19461513	0.2112	0.1294
															8	cg27132535	20170388		_	_	Zaina 2014 Circ Cardiovasc Genet	Discovery	20170057	0.07078	-0.2427
															8	cg13866190	22499776		FLJ14107, BIN3	TSS200, Body	Zaina 2014 Circ Cardiovasc Genet	Discovery	NA	NA	NA
															8	cg07892167	23144983		R3HCC1	TSS1500	Zaina 2014 Circ Cardiovasc Genet	Discovery	23144884	0.3397	0.2212
															8	cg24911388	23211349		LOXL2	Body	Zaina 2014 Circ Cardiovasc Genet	Discovery	23211071	0.08138	-0.174
															8	cg03079395	23571739		NKX2-6	_	Rask-Andersen 2016 Hum Mol Genet	Discovery	23571731	0.09806	-0.1911
															8	cg13734972	25042629		DOCK5	_	Rask-Andersen 2016 Hum Mol Genet	Discovery	NA	NA	NA
															8	cg20227326	25227128		DOCK5	Body	Zaina 2014 Circ Cardiovasc Genet	Discovery	25227174	0.02169	-0.2515
															8	cg22951989	27491675		SCARA3	_	Rask-Andersen 2016 Hum Mol Genet	Discovery	NA	NA	NA
															8	cg13518625	29522838		_	_	Ek 2016 Hum Mol Genet	Meta-analysis	29523153	0.2149	-0.2992
															8	cg07666727	30658394		PPP2CB	Body	Zaina 2014 Circ Cardiovasc Genet	Discovery	30658350	0.3013	0.0993
															8	cg19418958	30705886		TEX15	1st Exon	Zaina 2014 Circ Cardiovasc Genet	Discovery	30705810	0.2405	0.1633
															8	cg17457560	32405850		NRG1	_	Rask-Andersen 2016 Hum Mol Genet	Discovery	NA	NA	NA
															8	cg02709924	32579011		NRG1	_	Ek 2016 Hum Mol Genet	Only discovery phase	32579011	0.3197	-0.2102
															8	cg17167045	33380282		_	_	Zaina 2014 Circ Cardiovasc Genet	Discovery	33380282	0.09009	0.1352
															8	cg23205629	33421410		RNF122	Body	Zaina 2014 Circ Cardiovasc Genet	Discovery	33421831	0.1625	-0.1254
															8	UHNhscpg0003726	36322962	-36323271	Upstream: UNC5D, downstream: KCNU1	_	Sharma 2014 Gene	Discovery	#N/A	#N/A	#N/A
															8	cg15791248	38326730		FGFR1	_	Nazarenko 2014 PLoS One	Discovery	38327068	0.57	-0.0805
															8	cg16924776	38570745		_	_	Zaina 2014 Circ Cardiovasc Genet	Discovery	38570877	0.2014	0.2608
															8	cg02669055	39848333		IDO2	Body	Zaina 2014 Circ Cardiovasc Genet	Discovery	39847957	0.0982	0.2295
															8	cg17187438	41016113		_	_	Zaina 2014 Circ Cardiovasc Genet	Discovery	41016058	0.06641	0.3174
															8	cg17500703	41107467		_	_	Zaina 2014 Circ Cardiovasc Genet	Discovery	41107923	0.2764	0.1504
															8	cg03151165	41107543		_	_	Zaina 2014 Circ Cardiovasc Genet	Discovery	41107923	0.2764	0.1504
															8	cg02154585	41137578		SFRP1	Body	Zaina 2014 Circ Cardiovasc Genet	Discovery	41137334	0.5323	-0.1124
															8	cg16498741	41144520		SFRP1	Body	Zaina 2014 Circ Cardiovasc Genet	Discovery	NA	NA	NA
															8	cg14904908	41167660		SFRP1	TSS1500	Zaina 2014 Circ Cardiovasc Genet	Discovery	NA	NA	NA
															8	cg06166767	41167848		SFRP1	TSS1500	Zaina 2014 Circ Cardiovasc Genet	Discovery	41168205	0.06284	-0.2159
															8	cg19656415	41176850		_	_	Zaina 2014 Circ Cardiovasc Genet	Discovery	41176431	0.09496	0.4198
															8	cg13680246	42013960		AP3M2	Body	Zaina 2014 Circ Cardiovasc Genet	Discovery	42013893	0.05614	-0.3535
															8	cg12054981	42037387		PLAT	Body	Zaina 2014 Circ Cardiovasc Genet	Discovery	NA	NA	NA
															8	cg01419713	42038135		PLAT	body/exon	Zaina 2014 Circ Cardiovasc Genet	Validated by pyrosequencing	42038625	0.07916	0.3067
															8	cg17813539	42157355		IKBKB	Body	Zaina 2014 Circ Cardiovasc Genet	Discovery	42157805	0.9829	0.0026
															8	cg07906724	42623946		CHRNA6	_	Nazarenko 2014 PLoS One	Discovery	42623730	0.01275	-0.4058
															8	cg03911745	49486641		_	_	Zaina 2014 Circ Cardiovasc Genet	Discovery	49487004	0.1099	-0.1622
															8	cg02090805	52721657		PXDNL	Body	Zaina 2014 Circ Cardiovasc Genet	Discovery	52721170	0.02974	0.1456
															8	cg21514857	52721802		PXDNL	1st Exon	Zaina 2014 Circ Cardiovasc Genet	Discovery	52722185	0.1809	0.1179
															8	cg10333144	54628500		ATP6V1H	3'UTR	Zaina 2014 Circ Cardiovasc Genet	Discovery	54628535	0.1693	0.1065
															8	cg09626193	55370191		SOX17	_	Rask-Andersen 2016 Hum Mol Genet	Discovery	55369766	0.1525	0.2552
															8	cg21544713	61326407		_	_	Zaina 2014 Circ Cardiovasc Genet	Discovery	61326650	0.05399	0.3494
															8	cg10442355	61326412		_	_	Zaina 2014 Circ Cardiovasc Genet	Discovery	61326650	0.05399	0.3494
															8	cg07050692	61664695		CHD7	Body	Zaina 2014 Circ Cardiovasc Genet	Discovery	61664482	0.4261	-0.1369
															8	cg27410091	66711941		PDE7A	Body	Zaina 2014 Circ Cardiovasc Genet	Discovery	66712391	0.4718	0.0852
															8	cg13760253	66932700		DNAJC5B	_	Nazarenko 2014 PLoS One	Discovery	66932656	0.1642	-0.1141
															8	cg20036162	67404651		C8orf46	TSS1500	Zaina 2014 Circ Cardiovasc Genet	Discovery	67404309	0.5686	-0.0667
															8	cg26674558	67405257		C8orf46	TSS1500	Zaina 2014 Circ Cardiovasc Genet	Discovery	67405548	0.05272	0.1482
															8	cg23704362	67405742		C8orf46	1st Exon, 5'UTR	Zaina 2014 Circ Cardiovasc Genet	Discovery	67405548	0.05272	0.1482
															8	cg00640314	67835853		SNORD87	_	Ek 2016 Hum Mol Genet	Meta-analysis	67835620	0.008249	0.4193
															8	cg20207219	69242509		_	_	Zaina 2014 Circ Cardiovasc Genet	Discovery	69242509	0.1882	-0.2769
															8	cg11064454	74363469		STAU2	Body	Zaina 2014 Circ Cardiovasc Genet	Discovery	74363469	0.2269	0.1933
															8	cg08185095	74527135		STAU2	Body	Zaina 2014 Circ Cardiovasc Genet	Discovery	74527049	0.736	0.0669
															8	cg04893119	75736301		PI15	_	Nazarenko 2014 PLoS One	Discovery	75735801	0.4486	0.1157
															8	cg12992268	76181841		_	_	Zaina 2014 Circ Cardiovasc Genet	Discovery	76181420	0.2947	-0.1665
															8	cg27140220	79428433		PKIA	_	Rask-Andersen 2016 Hum Mol Genet	Discovery	79427937	0.9392	0.0079
															8	cg23346544	80731144		_	_	Zaina 2014 Circ Cardiovasc Genet	Discovery	80730883	0.1638	-0.1129
															8	cg13155823	80993721		TPD52	Body, TSS1500	Zaina 2014 Circ Cardiovasc Genet	Discovery	80993543	0.05466	-0.2861
															8	cg17191715	86290878		CA1	TSS1500	Zaina 2014 Circ Cardiovasc Genet	Discovery	86290689	0.2357	0.1767
															8	cg05877990	94241979		_	_	Zaina 2014 Circ Cardiovasc Genet	Discovery	94241772	0.113	0.2578
															8	cg19032662	94242042		_	_	Zaina 2014 Circ Cardiovasc Genet	Discovery	94241772	0.113	0.2578
															8	cg06991732	94934036		PDP1	5'UTR, Body	Zaina 2014 Circ Cardiovasc Genet	Discovery	94933699	0.04336	-0.1344
															8	cg27415425	95084766		_	_	Zaina 2014 Circ Cardiovasc Genet	Discovery	NA	NA	NA
															8	cg26427135	95266905		GEM	Body	Zaina 2014 Circ Cardiovasc Genet	Discovery	95266561	0.03127	-0.2624
															8	cg25305774	95459857		RAD54B	Body	Zaina 2014 Circ Cardiovasc Genet	Discovery	95460209	0.1111	-0.1322
															8	cg11192169	96393868		_	_	Zaina 2014 Circ Cardiovasc Genet	Discovery	96393818	0.005976	-0.332
															8	cg23917009	96813193		_	_	Zaina 2014 Circ Cardiovasc Genet	Discovery	96812919	0.1643	-0.3384
															8	cg06042148	97138161		_	_	Zaina 2014 Circ Cardiovasc Genet	Discovery	97138368	0.1069	-0.3622
															8	cg05690644	97158015		GDF6	Body	Zaina 2014 Circ Cardiovasc Genet	Discovery	97158334	0.1402	-0.2577
															8	cg15006881	97158052		GDF6	Body	Zaina 2014 Circ Cardiovasc Genet	Discovery	97158334	0.1402	-0.2577
															8	cg12156944	97162506		GDF6	Body	Zaina 2014 Circ Cardiovasc Genet	Discovery	97162010	0.8023	-0.0314
															8	cg01673674	97166036		GDF6	Body	Zaina 2014 Circ Cardiovasc Genet	Discovery	NA	NA	NA
															8	cg07046818	97166290		GDF6	_	Rask-Andersen 2016 Hum Mol Genet	Discovery	NA	NA	NA
															8	cg26550710	97167878		GDF6	Body	Zaina 2014 Circ Cardiovasc Genet	Discovery	97168220	0.0005784	0.3685
															8	cg08381274	97169621		GDF6	Body	Zaina 2014 Circ Cardiovasc Genet	Discovery	97169174	0.07565	-0.2536
															8	cg06569139	101117949		RGS22	Body	Zaina 2014 Circ Cardiovasc Genet	Discovery	101117735	0.3099	0.11
															8	cg04225551	102526827		GRHL2	Body	Zaina 2014 Circ Cardiovasc Genet	Discovery	102527006	0.4334	0.179
															8	cg13405226	103747281		_	_	Zaina 2014 Circ Cardiovasc Genet	Discovery	103747612	0.7635	-0.1031
															8	cg23312086	103780068		_	_	Zaina 2014 Circ Cardiovasc Genet	Discovery	103780148	0.07678	-0.3999
															8	cg11486078	103981066		_	_	Zaina 2014 Circ Cardiovasc Genet	Discovery	103981260	0.3082	-0.0866
															8	cg02641539	105351190		TM7SF4	TSS1500	Zaina 2014 Circ Cardiovasc Genet	Discovery	105351623	0.2054	0.2649
															8	cg21295575	105352067		TM7SF4	1st Exon, 5'UTR	Zaina 2014 Circ Cardiovasc Genet	Discovery	105351623	0.2054	0.2649
															8	UHNhscpg0008947	112997476	-112998058	Upstream: KCNV1, downstream: CSMD3	_	Sharma 2014 Gene	Discovery	#N/A	#N/A	#N/A
															8	cg14084888	117777782		UTP23	TSS1500	Zaina 2014 Circ Cardiovasc Genet	Discovery	117778104	0.07571	-0.2525
															8	cg03134051	119059372		EXT1	Body	Zaina 2014 Circ Cardiovasc Genet	Discovery	119059071	0.07277	0.249
															8	cg16374656	119124790		EXT1	TSS1500	Zaina 2014 Circ Cardiovasc Genet	Discovery	119124790	0.4245	0.1724
															8	cg26902216	120220409		MAL2	_	Rask-Andersen 2016 Hum Mol Genet	Discovery	120219986	0.9272	0.0208
															8	cg09628488	122598941		_	_	Zaina 2014 Circ Cardiovasc Genet	Discovery	122599440	0.4579	-0.1156
															8	cg21597811	123687197		_	_	Zaina 2014 Circ Cardiovasc Genet	Discovery	123687197	0.4408	-0.21
															8	cg24833277	124194361		FAM83A	_	Nazarenko 2014 PLoS One	Discovery	NA	NA	NA
															8	cg23202949	124519807		FBXO32	Body	Zaina 2014 Circ Cardiovasc Genet	Discovery	124520276	0.1582	-0.1709
															8	cg02800334	124750855		ANXA13	_	Nazarenko 2014 PLoS One	Discovery	124750855	0.335	0.0952
															8	cg20283107	124788969		FAM91A1	_	Nazarenko 2014 PLoS One	Discovery	124788578	0.2923	0.1604
															8	cg25883066	127647405		_	_	Zaina 2014 Circ Cardiovasc Genet	Discovery	127647803	0.02982	-0.1533
															8	cg16675872	130253618		_	_	Zaina 2014 Circ Cardiovasc Genet	Discovery	130253462	0.1037	-0.3775
															8	cg26980111	132321917		_	_	Zaina 2014 Circ Cardiovasc Genet	Discovery	132321917	0.05664	-0.2896
															8	cg27159719	133772742		TMEM71	_	Nazarenko 2014 PLoS One	Discovery	133772537	0.0685	0.1377
															8	cg02951514	134115347		TG, SLA	Body, TSS200	Zaina 2014 Circ Cardiovasc Genet	Discovery	134114892	0.2898	0.1256
															8	cg03220363	134115661		TG, SLA	Body, TSS1500	Zaina 2014 Circ Cardiovasc Genet	Discovery	134115653	0.3685	-0.1883
															8	cg10191240	134230101		WISP1	Body	Zaina 2014 Circ Cardiovasc Genet	Discovery	134229736	0.2601	-0.1348
															8	cg21602518	134394900		_	_	Zaina 2014 Circ Cardiovasc Genet	Discovery	134395128	0.2504	0.1019
															8	cg00052385	134580580		ST3GAL1	5'UTR	Zaina 2014 Circ Cardiovasc Genet	Discovery	134580722	0.1366	-0.4298
															8	cg03183540	134931756		_	_	Zaina 2014 Circ Cardiovasc Genet	Discovery	134931756	0.2149	0.2439
															8	cg12865888	141220177		TRAPPC9	Body	Zaina 2014 Circ Cardiovasc Genet	Discovery	141219990	0.5056	-0.0579
															8	cg06931405	141668936		PTK2	3'UTR	Zaina 2014 Circ Cardiovasc Genet	Discovery	141668961	0.1327	0.2004
															8	cg10138338	142289648		_	_	Zaina 2014 Circ Cardiovasc Genet	Discovery	142289817	0.1098	-0.2891
															8	cg03195377	142289782		_	_	Zaina 2014 Circ Cardiovasc Genet	Discovery	142289817	0.1098	-0.2891
															8	UHNhscpg0020507	142314675	-142315035	Upstream: SLC45A4, downstream: GPR20	_	Castillo-Díaz 2014 I J Mol Med	Validated	#N/A	#N/A	#N/A
															8	cg25471715	144129543		C8orf31	Body	Zaina 2014 Circ Cardiovasc Genet	Discovery	NA	NA	NA
															8	cg20680163	145033743		PLEC1	Body, Body	Zaina 2014 Circ Cardiovasc Genet	Discovery	NA	NA	NA
															8	cg26104469	_		SGCZ	_	Nazarenko 2014 PLoS One	Discovery	#N/A	#N/A	#N/A
															8	cg10851775	_		SLC26A7	_	Nazarenko 2014 PLoS One	Discovery	#N/A	#N/A	#N/A
															9	cg01137471	841340		DMRT1	TSS1500	Zaina 2014 Circ Cardiovasc Genet	Discovery	841067	0.0987	0.3504
															9	cg21215550	969544		_	_	Zaina 2014 Circ Cardiovasc Genet	Discovery	969473	0.09455	-0.1254
															9	cg26489108	975856		DMRT3	_	Nazarenko 2014 PLoS One	Discovery	976027	0.1363	-0.1338
															9	cg13837335	2191798		SMARCA2	Body	Zaina 2014 Circ Cardiovasc Genet	Discovery	2191705	0.1483	0.1734
															9	cg06935438	4116989		GLIS3	Body	Zaina 2014 Circ Cardiovasc Genet	Discovery	4117258	0.05468	0.1571
															9	cg07926025	14722864		CER1	_	Nazarenko 2014 PLoS One	Discovery	14722864	0.5478	-0.0674
															9	UHNhscpg0004754	25492438	-25492624	Upstream: ELAVL2, downstream: TUSC1	_	Sharma 2014 Gene	Discovery	#N/A	#N/A	#N/A
															9	cg13474488	26722560		_	_	Zaina 2014 Circ Cardiovasc Genet	Discovery	26722799	0.01078	0.2624
															9	UHNhscpg0003822	28511165	-28511483	LINGO2	_	Sharma 2014 Gene	Discovery	#N/A	#N/A	#N/A
															9	cg14232108	33202784		_	_	Zaina 2014 Circ Cardiovasc Genet	Discovery	NA	NA	NA
															9	cg02716826	33447032		SUGT1P1	_	Ek 2016 Hum Mol Genet	Meta-analysis	NA	NA	NA
															9	cg13453589	33850099		UBE2R2	Body	Zaina 2014 Circ Cardiovasc Genet	Discovery	33850227	0.07161	0.2043
															9	cg13668471	34577064		CNTFR, LOC415056	5'UTR, Body	Zaina 2014 Circ Cardiovasc Genet	Discovery	NA	NA	NA
															9	cg03662459	34654290		IL11RA	_	Nazarenko 2014 PLoS One	Discovery	NA	NA	NA
															9	cg19257550	35673909		CA9	_	Nazarenko 2014 PLoS One	Discovery	NA	NA	NA
															9	cg24194775	35791475		NPR2	_	Nazarenko 2014 PLoS One	Discovery	NA	NA	NA
															9	cg21222007	38055200		SHB	Body	Zaina 2014 Circ Cardiovasc Genet	Discovery	38055200	0.119	-0.1495
															9	cg14477581	72899321		SMC5	Body	Yamada 2014 I J Mol Med	Discovery	72899321	0.02175	0.4029
															9	cg14425888	74223055		_	_	Zaina 2014 Circ Cardiovasc Genet	Discovery	74222675	0.1467	0.1238
															9	cg11880010	79328644		KIAA0367	_	Nazarenko 2014 PLoS One	Discovery	79329088	0.0864	-0.2888
															9	cg14048465	82308107		TLE4	Body	Zaina 2014 Circ Cardiovasc Genet	Discovery	82308413	0.08485	0.148
															9	cg13513232	84435798		_	_	Zaina 2014 Circ Cardiovasc Genet	Discovery	84435677	0.2216	0.1301
															9	cg13445230	89422493		_	_	Zaina 2014 Circ Cardiovasc Genet	Discovery	89422543	0.0204	-0.3666
															9	cg00296903	90620271		_	_	Zaina 2014 Circ Cardiovasc Genet	Discovery	90619830	0.3645	-0.235
															9	cg23447996	93564603		SYK	_	Nazarenko 2014 PLoS One	Discovery	93565000	0.5088	0.0769
															9	cg14631576	95140430		CENPP	Body	Zaina 2014 Circ Cardiovasc Genet	Discovery	95140166	0.0854	0.3109
															9	cg13577194	95378173		IPPK	Body	Zaina 2014 Circ Cardiovasc Genet	Discovery	95378190	0.06799	-0.1863
															9	cg14255700	95378254		IPPK	Body	Zaina 2014 Circ Cardiovasc Genet	Discovery	95378190	0.06799	-0.1863
															9	cg02558684	96936826		MIRLET7A1	TSS1500	Zaina 2014 Circ Cardiovasc Genet	Discovery	96936921	0.213	0.1316
															9	cg01197831	97355941		FBP2	1st Exon	Zaina 2014 Circ Cardiovasc Genet	Discovery	97356430	0.7233	-0.0448
															9	cg13402635	97669802		C9orf3	Body	Zaina 2014 Circ Cardiovasc Genet	Discovery	97669491	0.2142	0.1475
															9	cg14208234	97763410		C9orf3	Body	Zaina 2014 Circ Cardiovasc Genet	Discovery	97763648	0.01419	-0.2513
															9	cg05621843	97806397		C9orf3	Body	Zaina 2014 Circ Cardiovasc Genet	Discovery	97806872	0.01747	0.4098
															9	cg00351472	97846551		MIR23B, C9orf3, MIR27B	TSS1500, 3'UTR, TSS1500	Zaina 2014 Circ Cardiovasc Genet	MIR23b validated by conventional bisulfite sequencing	97846261	0.1247	0.0911
															9	cg20355301	97848107		C9orf3, MIR2471	3'UTR, TSS200	Zaina 2014 Circ Cardiovasc Genet	Discovery	NA	NA	NA
															9	cg09951047	97848306		C9orf3, MIR2471	3'UTR, Body	Zaina 2014 Circ Cardiovasc Genet	Discovery	NA	NA	NA
															9	cg13972491	97848736		C9orf3	3'UTR	Zaina 2014 Circ Cardiovasc Genet	Discovery	NA	NA	NA
															9	cg14331316	99139396		SLC35D2	Body	Zaina 2014 Circ Cardiovasc Genet	Discovery	99139495	0.4548	-0.0908
															9	cg21191461	100846886		TRIM14	3'UTR	Zaina 2014 Circ Cardiovasc Genet	Discovery	100846886	0.4802	0.0722
															9	cg14206056	110797033		_	_	Zaina 2014 Circ Cardiovasc Genet	Discovery	110797078	0.06135	-0.2373
															9	cg14325779	111230512		_	_	Zaina 2014 Circ Cardiovasc Genet	Discovery	111230558	0.01351	-0.2449
															9	cg14442329	111754142		CTNNAL1	Body	Zaina 2014 Circ Cardiovasc Genet	Discovery	111753939	0.177	-0.2409
															9	cg13531977	112013420		EPB41L4B	Body	Zaina 2014 Circ Cardiovasc Genet	Discovery	112013145	0.181	-0.1531
															9	cg15090727	113341950		SVEP1	_	Rask-Andersen 2016 Hum Mol Genet	Discovery	NA	NA	NA
															9	cg14226212	113530240		MUSK	Body	Zaina 2014 Circ Cardiovasc Genet	Discovery	113530130	0.09171	-0.2074
															9	cg06148685	113800908		LPAR1	_	Rask-Andersen 2016 Hum Mol Genet	Discovery	NA	NA	NA
															9	cg14523204	116359818		RGS3	3'UTR	Zaina 2014 Circ Cardiovasc Genet	Discovery	NA	NA	NA
															9	cg14040871	116970845		COL27A1, MIR455	Body, TSS1500	Zaina 2014 Circ Cardiovasc Genet	Discovery	116970845	0.3956	-0.1316
															9	cg27631256	117692745		TNFSF8	_	Nazarenko 2014 PLoS One	Discovery	NA	NA	NA
															9	cg05429895	120466640		TLR4	_	Nazarenko 2014 PLoS One	Discovery	120466347	0.4564	-0.1609
															9	cg21717724	123604514		PSMD5	_	Nazarenko 2014 PLoS One	Discovery	123604562	0.1385	0.2849
															9	cg14076827	123660368		_	_	Zaina 2014 Circ Cardiovasc Genet	Discovery	123659978	0.04894	0.3799
															9	cg15551881	123688715		TRAF1	_	Nazarenko 2014 PLoS One	Discovery	NA	NA	NA
															9	cg00403579	124533992		DAB2IP	Body, Body	Zaina 2014 Circ Cardiovasc Genet	Discovery	124533537	0.7171	-0.0609
															9	cg03174228	124658583		TTLL11	Body	Zaina 2014 Circ Cardiovasc Genet	Discovery	124658362	0.2516	0.2088
															9	cg13508369	128923847		ANGPTL2	Body	Nguyen 2016 PLoS One	Discovery	#N/A	#N/A	#N/A
															9	cg14281592	128924134		ANGPTL2	Body	Nguyen 2016 PLoS One	Discovery	#N/A	#N/A	#N/A
															9	cg11213150	128924278		ANGPTL2	Body	Nguyen 2016 PLoS One	Discovery	#N/A	#N/A	#N/A
															9	cg13662634	128924769		ANGPTL2	5'UTR	Nguyen 2016 PLoS One	Discovery	NA	NA	NA
															9	cg08076018	128924901		ANGPTL2	5'UTR	Nguyen 2016 PLoS One	Discovery	#N/A	#N/A	#N/A
															9	cg09427311	128925551		ANGPTL2*	Promoter	Nguyen 2016 PLoS One, Gómez-Úriz 2015 Hum Mol Genet	Nguyen: Validated, Gómez-Úriz: Discovery	NA	NA	NA
															9	cg20864636	130025713		GARNL3	TSS1500	Zaina 2014 Circ Cardiovasc Genet	Discovery	130025851	0.1055	-0.1671
															9	cg12754854	131682859		PHYHD1	_	Nazarenko 2014 PLoS One	Discovery	NA	NA	NA
															9	cg01319323	131789189		SH3GLB2	Body	Zaina 2014 Circ Cardiovasc Genet	Discovery	NA	NA	NA
															9	cg13803765	133760464		ABL1	Body	Zaina 2014 Circ Cardiovasc Genet	Discovery	NA	NA	NA
															9	cg20511797	133760878		ABL1	Body	Zaina 2014 Circ Cardiovasc Genet	Discovery	NA	NA	NA
															9	cg17936488	134151519		FAM78A	_	Nazarenko 2014 PLoS One	Discovery	134151773	0.04191	0.1931
															9	cg13993183	134699541		_	_	Zaina 2014 Circ Cardiovasc Genet	Discovery	NA	NA	NA
															9	cg13525877	135681852		C9orf98	Body	Zaina 2014 Circ Cardiovasc Genet	Discovery	135682308	0.0677	-0.3075
															9	cg14228756	137609455		COL5A1	Body	Zaina 2014 Circ Cardiovasc Genet	Discovery	NA	NA	NA
															9	cg13821972	138387195		C9orf116	3'UTR	Zaina 2014 Circ Cardiovasc Genet	Discovery	138387414	0.1384	-0.1984
															9	cg01055695	138452950		PAEP	_	Nazarenko 2014 PLoS One	Discovery	138452686	0.1953	0.1552
															9	UHNhscpg0026224	138679621	-138680856	EGFL7	_	Castillo-Díaz 2014 I J Mol Med	Validated	#N/A	#N/A	#N/A
															9	cg13781414	138951648		NACC2	_	Ek 2016 Hum Mol Genet	Only discovery phase	NA	NA	NA
															9	cg13669188	139984628		MAN1B1	Body	Zaina 2014 Circ Cardiovasc Genet	Discovery	NA	NA	NA
															9	cg20789824	_		OLFML2A	_	Nazarenko 2014 PLoS One	Discovery	#N/A	#N/A	#N/A
															10	cg05005968	436077		DIP2C	Body	Zaina 2014 Circ Cardiovasc Genet	Discovery	436261	0.2504	0.1338
															10	cg11573170	556762		DIP2C	Body	Zaina 2014 Circ Cardiovasc Genet	Discovery	557001	0.0791	0.2899
															10	cg15912031	639935		DIP2C	Body	Zaina 2014 Circ Cardiovasc Genet	Discovery	640397	0.1441	-0.3223
															10	cg07236840	734709		DIP2C	_	Rask-Andersen 2016 Hum Mol Genet	Discovery	NA	NA	NA
															10	cg19976363	1570039		ADARB2	Body	Zaina 2014 Circ Cardiovasc Genet	Discovery	1569892	0.09612	-0.2941
															10	cg06028247	1686427		ADARB2	Body	Zaina 2014 Circ Cardiovasc Genet	Discovery	1686815	0.4084	-0.0852
															10	cg10542123	1686470		ADARB2	Body	Zaina 2014 Circ Cardiovasc Genet	Discovery	1686815	0.4084	-0.0852
															10	cg23131974	1767723		ADARB2	Body	Zaina 2014 Circ Cardiovasc Genet	Discovery	1768024	0.02538	0.2699
															10	cg15228268	3146741		PFKP	Body	Zaina 2014 Circ Cardiovasc Genet	Discovery	3146477	0.3623	0.0719
															10	cg05561696	3149796		PFKP	Body	Zaina 2014 Circ Cardiovasc Genet	Discovery	NA	NA	NA
															10	cg14915316	3149852		PFKP	Body	Zaina 2014 Circ Cardiovasc Genet	Discovery	3150348	0.6244	0.0359
															10	cg07876051	3159145		PFKP	Body	Zaina 2014 Circ Cardiovasc Genet	Discovery	3158979	0.3395	-0.1554
															10	cg13951697	3581101		_	_	Zaina 2014 Circ Cardiovasc Genet	Discovery	3580921	0.2015	-0.1388
															10	cg19591417	4395585		_	_	Zaina 2014 Circ Cardiovasc Genet	Discovery	4395648	0.6734	0.0615
															10	cg19993680	5576748		_	_	Zaina 2014 Circ Cardiovasc Genet	Discovery	5577166	0.09938	0.1766
															10	cg13855852	6065835		IL2RA	Body	Zaina 2014 Circ Cardiovasc Genet	Discovery	6065578	0.1284	0.2416
															10	cg24262870	7536500		_	_	Zaina 2014 Circ Cardiovasc Genet	Discovery	7536656	0.2308	-0.253
															10	UHNhscpg0007205	8094103	-8094293	FLJ45983	_	Sharma 2014 Gene	Discovery	#N/A	#N/A	#N/A
															10	cg00779924	8094641		FLJ45983	_	Nazarenko 2014 PLoS One	Discovery	8094988	0.1259	0.3436
															10	cg04765277	8094679		FLJ45983	_	Nazarenko 2014 PLoS One	Discovery	8094988	0.1259	0.3436
															10	cg17160666	8545003		_	_	Zaina 2014 Circ Cardiovasc Genet	Discovery	8544967	0.1283	0.1378
															10	cg11875044	8546509		_	_	Zaina 2014 Circ Cardiovasc Genet	Discovery	8546114	0.02444	-0.4131
															10	cg19051045	10933670		_	_	Zaina 2014 Circ Cardiovasc Genet	Discovery	10933638	0.05729	-0.2389
															10	cg03302448	11046334		CUGBP2	TSS1500	Zaina 2014 Circ Cardiovasc Genet	Discovery	11045995	0.3379	0.1172
															10	UHNhscpg0027650	12430778	-12432679	CAMK1D	_	Castillo-Díaz 2014 I J Mol Med	Validated	#N/A	#N/A	#N/A
															10	cg23114594	13544648		C10orf30	_	Nazarenko 2014 PLoS One	Discovery	13544329	0.03232	-0.1481
															10	cg22959742	13913931		FRMD4A	_	Ek 2016 Hum Mol Genet	Meta-analysis	13913507	0.1992	0.2377
															10	cg14937228	14562035		FAM107B	3'UTR	Zaina 2014 Circ Cardiovasc Genet	Discovery	14561953	0.04444	-0.2906
															10	cg05335277	14861832		CDNF	3'UTR	Zaina 2014 Circ Cardiovasc Genet	Discovery	14861465	0.1386	-0.1981
															10	cg26872151	22908265		PIP4K2A	Body	Zaina 2014 Circ Cardiovasc Genet	Discovery	22907802	0.01322	0.3097
															10	cg16442712	24539322		KIAA1217	Body	Zaina 2014 Circ Cardiovasc Genet	Discovery	24539137	0.4104	0.1569
															10	cg26680350	24728987		KIAA1217	Body	Zaina 2014 Circ Cardiovasc Genet	Discovery	24729035	0.3121	-0.1487
															10	cg23944251	25464718		GPR158	_	Rask-Andersen 2016 Hum Mol Genet	Discovery	NA	NA	NA
															10	UHNhscpg0014599	27570656	-27571247	Upstream: ACBD5, downstream: LOC387646	_	Castillo-Díaz 2014 I J Mol Med	Validated	#N/A	#N/A	#N/A
															10	cg07232003	28971331		BAMBI	3'UTR	Zaina 2014 Circ Cardiovasc Genet	Discovery	28971200	0.08345	-0.1922
															10	cg11801524	29811563		SVIL	Body	Zaina 2014 Circ Cardiovasc Genet	Discovery	29811959	0.4574	0.0604
															10	cg05559808	29834201		SVIL, MIR604	Body, TSS200	Zaina 2014 Circ Cardiovasc Genet	Discovery	NA	NA	NA
															10	cg13101887	29890938		SVIL	5'UTR	Zaina 2014 Circ Cardiovasc Genet	Discovery	29890938	0.2013	0.1202
															10	cg09287650	29981216		SVIL	5'UTR	Zaina 2014 Circ Cardiovasc Genet	Discovery	29981193	0.08661	-0.2193
															10	cg18818498	30016831		SVIL	5'UTR	Zaina 2014 Circ Cardiovasc Genet	Discovery	30016800	0.00442	-0.3231
															10	cg04496895	30020140		SVIL	5'UTR	Zaina 2014 Circ Cardiovasc Genet	Discovery	30019996	0.1448	0.204
															10	cg14037546	30029921		_	_	Zaina 2014 Circ Cardiovasc Genet	Discovery	30030073	0.1187	-0.167
															10	cg22946615	30257569		_	_	Zaina 2014 Circ Cardiovasc Genet	Related to SNP	30258044	0.1376	-0.1915
															10	cg04829143	30290657		_	_	Zaina 2014 Circ Cardiovasc Genet	Related to SNP	30290652	0.2908	0.0964
															10	cg17731973	31108190		_	_	Zaina 2014 Circ Cardiovasc Genet	Discovery	31108619	0.01181	-0.2654
															10	cg08764162	31147088		ZNF438	Body, 5'UTR	Zaina 2014 Circ Cardiovasc Genet	Discovery	31146666	0.005361	-0.4902
															10	cg01656216	31273710		ZNF438	5'UTR, Body	Zaina 2014 Circ Cardiovasc Genet	Discovery	31273710	0.2548	0.1797
															10	cg26732544	31308092		ZNF438	5'UTR, Body	Zaina 2014 Circ Cardiovasc Genet	Discovery	31308177	0.1072	-0.1151
															10	cg04333785	31446813		_	_	Zaina 2014 Circ Cardiovasc Genet	Discovery	31446336	0.4308	-0.0969
															10	cg18516609	31747241		ZEB1	Body	Yamada 2014 I J Mol Med	Discovery	31747469	0.1928	0.1811
															10	cg02093006	32201942		ARHGAP12	5'UTR	Zaina 2014 Circ Cardiovasc Genet	Discovery	32201469	0.113	-0.2899
															10	cg03015672	32216066		ARHGAP12	5'UTR	Zaina 2014 Circ Cardiovasc Genet	Discovery	32215865	0.01855	0.4171
															10	cg09642378	32216101		ARHGAP12	5'UTR	Zaina 2014 Circ Cardiovasc Genet	Discovery	32215865	0.01855	0.4171
															10	cg19513484	33748942		_	_	Zaina 2014 Circ Cardiovasc Genet	Discovery	33748663	0.1501	0.1443
															10	cg03157179	45282107		_	_	Zaina 2014 Circ Cardiovasc Genet	Discovery	45281860	0.2129	-0.1072
															10	cg13319266	45406681		TMEM72	TSS200	Zaina 2014 Circ Cardiovasc Genet	Discovery	45406295	0.3157	-0.1753
															10	cg16048421	45675577		_	_	Zaina 2014 Circ Cardiovasc Genet	Discovery	45675250	0.3457	-0.0857
															10	cg04556519	45675633		_	_	Zaina 2014 Circ Cardiovasc Genet	Discovery	45675250	0.3457	-0.0857
															10	cg05880248	48432664		GDF10	Body	Zaina 2014 Circ Cardiovasc Genet	Discovery	48432785	0.05164	-0.2609
															10	cg18907942	48485073		_	_	Zaina 2014 Circ Cardiovasc Genet	Discovery	NA	NA	NA
															10	cg05859842	49483356		FRMPD2	_	Nazarenko 2014 PLoS One	Discovery	49483356	0.4628	0.1403
															10	cg06792952	50103551		WDFY4	Body	Zaina 2014 Circ Cardiovasc Genet	Discovery	50103551	0.08856	-0.5434
															10	cg27406618	50341989		FAM170B	1st Exon, 5'UTR	Zaina 2014 Circ Cardiovasc Genet	Discovery	NA	NA	NA
															10	cg12771178	50342081		FAM170B	TSS200	Zaina 2014 Circ Cardiovasc Genet	Discovery	NA	NA	NA
															10	cg07536328	51592253		TIMM23	3'UTR	Zaina 2014 Circ Cardiovasc Genet	Discovery	51591937	0.1571	0.3602
															10	cg08466030	60336784		BICC1	Body	Yamada 2014 I J Mol Med	Discovery	60337156	0.004206	-0.7528
															10	cg08641881	60937501		PHYHIPL	Body	Zaina 2014 Circ Cardiovasc Genet	Discovery	60937501	0.06636	-0.2257
															10	cg24760597	61828486		ANK3	Body	Zaina 2014 Circ Cardiovasc Genet	Discovery	61828311	0.06174	0.359
															10	cg19109397	61828511		ANK3	Body	Zaina 2014 Circ Cardiovasc Genet	Discovery	61828311	0.06174	0.359
															10	cg04326091	62438045		_	_	Zaina 2014 Circ Cardiovasc Genet	Discovery	62438045	0.2784	-0.0925
															10	cg17423071	67679803		CTNNA3	3'UTR	Zaina 2014 Circ Cardiovasc Genet	Discovery	67679955	0.3566	0.1038
															10	UHNhscpg0006696	68773831	-68773982	CTNNA3	_	Sharma 2014 Gene	Discovery	#N/A	#N/A	#N/A
															10	cg01093854	70362422		TET1	Body	Zaina 2014 Circ Cardiovasc Genet	Discovery	70362422	0.4189	-0.0762
															10	cg06323290	71029879		HK1	_	Nazarenko 2014 PLoS One	Discovery	71029644	0.2889	-0.1546
															10	cg07443710	71206848		_	_	Ek 2016 Hum Mol Genet	Meta-analysis	71206405	0.04286	-0.1581
															10	cg20740485	71662052		COL13A1	Body	Yamada 2014 I J Mol Med	Discovery	NA	NA	NA
															10	cg05296777	73829074		SPOCK2	Body	Zaina 2014 Circ Cardiovasc Genet	Discovery	73829467	0.1427	-0.1567
															10	cg15013801	73976790		ASCC1, C10orf104	TSS1500, 5'UTR	Zaina 2014 Circ Cardiovasc Genet	Discovery	73976798	0.00485	0.6066
															10	cg04973995	74057977		_	_	Ek 2016 Hum Mol Genet	Meta-analysis	NA	NA	NA
															10	cg09553839	74358778		MICU1	5'UTR	Yamada 2014 I J Mol Med	Discovery	74358464	0.01051	-0.299
															10	cg04702314	75873408		VCL	Body	Zaina 2014 Circ Cardiovasc Genet	Discovery	75873242	0.5694	-0.0459
															10	cg19368031	76688843		MYST4	Body	Zaina 2014 Circ Cardiovasc Genet	Discovery	76689197	0.2026	-0.097
															10	cg12703333	76962548		_	_	Zaina 2014 Circ Cardiovasc Genet	Discovery	76962964	0.1129	0.2237
															10	cg18510056	77163382		ZNF503-AS2	_	Rask-Andersen 2016 Hum Mol Genet	Discovery	NA	NA	NA
															10	cg14207539	77794591		C10orf11	Body	Zaina 2014 Circ Cardiovasc Genet	Discovery	77794817	0.03893	-0.2191
															10	cg02987635	77794658		C10orf11	Body	Zaina 2014 Circ Cardiovasc Genet	Discovery	77794817	0.03893	-0.2191
															10	cg19346281	78870186		KCNMA1	Body	Zaina 2014 Circ Cardiovasc Genet	Discovery	78869965	0.2403	-0.1673
															10	cg05908691	78870221		KCNMA1	Body	Zaina 2014 Circ Cardiovasc Genet	Discovery	78869965	0.2403	-0.1673
															10	cg18436008	80535327		_	_	Zaina 2014 Circ Cardiovasc Genet	Discovery	NA	NA	NA
															10	cg26391080	82297397		SH2D4B	_	Nazarenko 2014 PLoS One	Discovery	82297072	0.0062	-0.3738
															10	cg08975445	82402662		SH2D4B	Body	Zaina 2014 Circ Cardiovasc Genet	Discovery	82403031	0.05727	-0.24
															10	cg27125177	85956635		PCDH21	Body	Zaina 2014 Circ Cardiovasc Genet	Discovery	85956183	0.9158	-0.0358
															10	cg03107310	86094757		FAM190B	5'UTR	Zaina 2014 Circ Cardiovasc Genet	Discovery	86094474	0.2964	-0.0911
															10	cg15476602	88545743		BMPR1A	5'UTR	Zaina 2014 Circ Cardiovasc Genet	Discovery	88546179	0.1664	-0.3118
															10	cg19051661	88588785		BMPR1A	5'UTR	Zaina 2014 Circ Cardiovasc Genet	Discovery	88588580	0.002473	-0.3494
															10	cg22545356	88716659		MMRN2	_	Nazarenko 2014 PLoS One	Discovery	NA	NA	NA
															10	cg14062537	93272333		LOC100188947, HECTD2	Body, 3'UTR	Zaina 2014 Circ Cardiovasc Genet	Discovery	93272333	0.3451	-0.1056
															10	cg00532335	95516861		LGI1	_	Nazarenko 2014 PLoS One	Discovery	95516391	0.1665	0.2201
															10	cg05835416	96442674		CYP2C18	_	Nazarenko 2014 PLoS One	Discovery	96442392	0.03195	-0.5099
															10	cg03417182	97121241		SORBS1	Body	Zaina 2014 Circ Cardiovasc Genet	Discovery	97121241	0.0654	-0.2047
															10	cg02764250	97145217		SORBS1	Body	Zaina 2014 Circ Cardiovasc Genet	Discovery	97145217	0.2232	-0.2074
															10	cg04248373	97145431		SORBS1	Body	Zaina 2014 Circ Cardiovasc Genet	Discovery	97145217	0.2232	-0.2074
															10	cg10741308	97175272		SORBS1	Body	Zaina 2014 Circ Cardiovasc Genet	Discovery	97175099	0.3525	-0.1407
															10	cg16004767	97182445		SORBS1	Body	Zaina 2014 Circ Cardiovasc Genet	Discovery	97181979	0.1651	0.3804
															10	cg25097946	97200985		SORBS1	5'UTR, TSS200	Zaina 2014 Circ Cardiovasc Genet	Discovery	97200817	0.1079	-0.2584
															10	cg14101359	97300930		SORBS1	5'UTR	Zaina 2014 Circ Cardiovasc Genet	Discovery	97300494	0.3369	0.1768
															10	cg23335460	99790592		CRTAC1	_	Rask-Andersen 2016 Hum Mol Genet	Discovery	NA	NA	NA
															10	cg12714759	102102351		_	_	Yamada 2014 I J Mol Med	Discovery	NA	NA	NA
															10	cg20831708	102279373		SEC31L2	_	Nazarenko 2014 PLoS One	Discovery	102278894	0.3532	0.1244
															10	cg02009103	102766385		LZTS2	_	Rask-Andersen 2016 Hum Mol Genet	Discovery	NA	NA	NA
															10	cg17689721	102976903		LBX1	_	Rask-Andersen 2016 Hum Mol Genet	Discovery	NA	NA	NA
															10	cg02662441	104355824		SUFU	Body	Zaina 2014 Circ Cardiovasc Genet	Discovery	104355607	0.9958	-0.0007
															10	cg09830022	104862488		NT5C2	Body	Zaina 2014 Circ Cardiovasc Genet	Discovery	104862131	0.1722	0.2196
															10	cg12800012	105600413		SH3PXD2A	Body	Zaina 2014 Circ Cardiovasc Genet	Discovery	105600561	0.5448	-0.0621
															10	cg04215238	105841897		COL17A1	5'UTR	Zaina 2014 Circ Cardiovasc Genet	Discovery	105842106	0.02007	-0.2668
															10	cg23013489	105901566		C10orf79	Body	Zaina 2014 Circ Cardiovasc Genet	Discovery	105901846	0.1935	-0.1981
															10	cg09551147	106399956		SORCS3	_	Rask-Andersen 2016 Hum Mol Genet	Discovery	NA	NA	NA
															10	cg18515303	108864049		SORCS1	Body	Zaina 2014 Circ Cardiovasc Genet	Discovery	108864049	0.03645	-0.4625
															10	cg18516365	111721749		_	_	Zaina 2014 Circ Cardiovasc Genet	Discovery	111721767	0.1328	0.1291
															10	cg10646968	111728983		_	_	Zaina 2014 Circ Cardiovasc Genet	Discovery	111729267	0.0006337	0.6407
															10	cg16704246	112594670		RBM20	Body	Zaina 2014 Circ Cardiovasc Genet	Discovery	112594336	0.122	0.4308
															10	cg27408345	112630738		LOC282997, PDCD4	TSS200, TSS1500	Zaina 2014 Circ Cardiovasc Genet	Discovery	112631232	0.1179	0.0731
															10	cg01246622	115141827		_	_	Zaina 2014 Circ Cardiovasc Genet	Discovery	115142009	0.02411	0.1474
															10	cg25824127	115926060		C10orf118	5'UTR	Zaina 2014 Circ Cardiovasc Genet	Discovery	115925795	0.006648	0.2133
															10	cg20212699	115998990		VWA2	_	Rask-Andersen 2016 Hum Mol Genet	Discovery	115998991	0.01764	-0.0953
															10	cg04055345	116264862		ABLIM1	Body, 5'UTR	Zaina 2014 Circ Cardiovasc Genet	Discovery	116264862	0.08598	-0.1798
															10	cg11812202	118305409		PNLIP*	TSS200	Zaina 2014 Circ Cardiovasc Genet, Nazarenko 2014 PLoS One	Discovery	118305409	0.1119	0.1786
															10	cg23463205	118305444		PNLIP	5'UTR, 1st Exon	Zaina 2014 Circ Cardiovasc Genet	Discovery	118305409	0.1119	0.1786
															10	cg27600794	118349430		PNLIPRP1*	TSS1500	Zaina 2014 Circ Cardiovasc Genet, Nazarenko 2014 PLoS One	Discovery	118349322	0.1676	0.1652
															10	cg17751430	118350377		PNLIPRP1	TSS200	Zaina 2014 Circ Cardiovasc Genet	Discovery	118349998	0.2571	0.238
															10	cg08629379	118350470		PNLIPRP1	TSS200	Zaina 2014 Circ Cardiovasc Genet	Discovery	118350898	0.06931	-0.3398
															10	cg07238926	118350475		PNLIPRP1	TSS200	Zaina 2014 Circ Cardiovasc Genet	Discovery	118350898	0.06931	-0.3398
															10	cg23148094	118350608		PNLIPRP1	5'UTR	Zaina 2014 Circ Cardiovasc Genet	Discovery	118350898	0.06931	-0.3398
															10	cg17349199	118429452		C10orf82	_	Nazarenko 2014 PLoS One	Discovery	118429112	0.2034	0.1897
															10	cg09437460	119042696		PDZD8	3'UTR	Zaina 2014 Circ Cardiovasc Genet	Discovery	119042286	0.05302	0.1842
															10	cg06787206	120168048		_	_	Zaina 2014 Circ Cardiovasc Genet	Discovery	120167628	0.1943	-0.1865
															10	cg26759179	121125566		GRK5	Body	Zaina 2014 Circ Cardiovasc Genet	Discovery	121125728	0.3849	-0.1094
															10	cg24919753	121138105		GRK5	Body	Zaina 2014 Circ Cardiovasc Genet	Discovery	NA	NA	NA
															10	cg02892577	121181759		GRK5	Body	Zaina 2014 Circ Cardiovasc Genet	Discovery	121181859	0.2465	-0.1343
															10	cg11404751	123781561		TACC2	Body	Zaina 2014 Circ Cardiovasc Genet	Discovery	123781915	0.01872	-0.6512
															10	cg01077100	124067280		BTBD16	Body	Yamada 2014 I J Mol Med	Discovery	124067402	0.09269	0.3422
															10	cg18593374	126302546		LHPP	3'UTR	Zaina 2014 Circ Cardiovasc Genet	Discovery	NA	NA	NA
															10	cg24377826	126376113		FAM53B	Body	Zaina 2014 Circ Cardiovasc Genet	Discovery	126375798	0.04261	-0.5762
															10	cg07906193	126599966		_	_	Zaina 2014 Circ Cardiovasc Genet	Discovery	126599692	0.06915	-0.325
															10	cg08203849	126683336		CTBP2	Body	Zaina 2014 Circ Cardiovasc Genet	Discovery	NA	NA	NA
															10	cg02235497	127941989		ADAM12	Body	Zaina 2014 Circ Cardiovasc Genet	Discovery	127941989	0.1202	0.2756
															10	cg18698767	128213855		_	_	Zaina 2014 Circ Cardiovasc Genet	Discovery	128213788	0.1636	-0.3808
															10	cg18441102	128975183		FAM196A, DOCK1	5'UTR, Body	Zaina 2014 Circ Cardiovasc Genet	Discovery	128975218	0.008636	0.496
															10	cg14731462	129789429		PTPRE	5'UTR	Zaina 2014 Circ Cardiovasc Genet	Discovery	129789179	0.03738	0.3786
															10	cg13171643	131324189		MGMT	Body	Zaina 2014 Circ Cardiovasc Genet	Discovery	131323756	0.09966	0.2093
															10	cg07132942	131569335		_	_	Zaina 2014 Circ Cardiovasc Genet	Discovery	131569721	0.2765	0.0861
															10	cg22773334	131569486		_	_	Zaina 2014 Circ Cardiovasc Genet	Discovery	131569721	0.2765	0.0861
															10	cg22665696	131768754		EBF3	_	Rask-Andersen 2016 Hum Mol Genet	Discovery	131768609	0.184	0.0865
															10	cg12824796	131768927		EBF3	_	Rask-Andersen 2016 Hum Mol Genet	Discovery	131768609	0.184	0.0865
															10	cg22473973	133794910		BNIP3	_	Rask-Andersen 2016 Hum Mol Genet	Discovery	133794743	0.9991	-0.0001
															10	cg12109455	134000736		DPYSL4	_	Rask-Andersen 2016 Hum Mol Genet	Discovery	NA	NA	NA
															10	cg09699225	134957290		_	_	Zaina 2014 Circ Cardiovasc Genet	Discovery	134957278	0.2715	-0.2166
															10	cg11287521	_		PLEKHA1	_	Guarrera 2015 Clin Epigenet	Not statistically significant	#N/A	#N/A	#N/A
															10	cg24266261	_		PLEKHA1	_	Guarrera 2015 Clin Epigenet	Not statistically significant	#N/A	#N/A	#N/A
															10	cg01246254,	_		PLEKHA1	_	Guarrera 2015 Clin Epigenet	Not statistically significant	#N/A	#N/A	#N/A
															10	cg03142365,	_		PLEKHA1	_	Guarrera 2015 Clin Epigenet	Not statistically significant	#N/A	#N/A	#N/A
															10	cg10717722,	_		PLEKHA1	_	Guarrera 2015 Clin Epigenet	Not statistically significant	#N/A	#N/A	#N/A
															11	cg24247537	457278		PTDSS2	_	Ek 2016 Hum Mol Genet	Meta-analysis	457665	0.07451	-0.3379
															11	cg24420089	457304		PTDSS2	_	Ek 2016 Hum Mol Genet	Meta-analysis	457665	0.07451	-0.3379
															11	cg06417962	507970		RNH1	_	Nazarenko 2014 PLoS One	Discovery	NA	NA	NA
															11	cg03906014	1034851		MUC6	Body	Zaina 2014 Circ Cardiovasc Genet	Discovery	NA	NA	NA
															11	cg26599989	1297087		TOLLIP	_	Ek 2016 Hum Mol Genet	Meta-analysis	1296851	0.0825	0.275
															11	cg04984852	1463935		BRSK2	Body	Zaina 2014 Circ Cardiovasc Genet	Discovery	NA	NA	NA
															11	cg27261733	1891872		LSP1	5'UTR, TSS1500, Body	Zaina 2014 Circ Cardiovasc Genet	Discovery	NA	NA	NA
															11	cg02597644	1898970		LSP1	Body, 5'UTR	Zaina 2014 Circ Cardiovasc Genet	Discovery	NA	NA	NA
															11	cg03306615	2292890		ASCL2	TSS1500	Zaina 2014 Circ Cardiovasc Genet	Discovery	NA	NA	NA
															11	cg18477587	2672739		KCNQ1OT1	_	Rask-Andersen 2016 Hum Mol Genet	Discovery	2672418	0.04404	0.1839
															11	cg01530101	2891098		KCNQ1DN	_	Nazarenko 2014 PLoS One	Discovery	NA	NA	NA
															11	cg22858288	2930322		SLC22A18	_	Nazarenko 2014 PLoS One	Discovery	NA	NA	NA
															11	cg03336167	2930995		SLC22A18	_	Nazarenko 2014 PLoS One	Discovery	NA	NA	NA
															11	cg14312661	3064385		CARS	Body, 5'UTR	Zaina 2014 Circ Cardiovasc Genet	Discovery	NA	NA	NA
															11	cg21190595	3071167		CARS	_	Ek 2016 Hum Mol Genet	Meta-analysis	NA	NA	NA
															11	cg07484827	3693157		CHRNA10	_	Nazarenko 2014 PLoS One	Discovery	3692873	0.7493	0.076
															11	cg11042501	4870453		OR51S1	TSS200	Zaina 2014 Circ Cardiovasc Genet	Discovery	4870453	0.2681	-0.1734
															11	cg15781504	4871411		OR51S1	TSS1500	Zaina 2014 Circ Cardiovasc Genet	Discovery	4871813	0.05318	0.428
															11	cg26078436	5265992		HBBP1	TSS1500	Zaina 2014 Circ Cardiovasc Genet	Discovery	5265985	0.04681	-0.2119
															11	cg06714705	7506940		OLFML1	_	Nazarenko 2014 PLoS One	Discovery	7507396	0.02258	-0.2313
															11	cg15290965	7689017		CYB5R2	Body	Zaina 2014 Circ Cardiovasc Genet	Discovery	7689320	0.8084	-0.0493
															11	cg27303733	8007457		EIF3F	TSS1500	Zaina 2014 Circ Cardiovasc Genet	Discovery	8007183	0.1467	-0.192
															11	cg05116719	8007597		EIF3F	TSS1500	Zaina 2014 Circ Cardiovasc Genet	Discovery	8007183	0.1467	-0.192
															11	cg14521421	8862019		ST5	5'UTR	Yamada 2014 I J Mol Med	Discovery	8862384	0.0344	-0.2382
															11	cg26723045	9042581		SCUBE2	3'UTR	Zaina 2014 Circ Cardiovasc Genet	Discovery	9042581	0.1839	0.2345
															11	cg18441733	10670036		MRVI1	5'UTR, Body	Zaina 2014 Circ Cardiovasc Genet	Discovery	10670063	0.1979	0.1071
															11	cg08769073	12214804		MICAL2	Body	Zaina 2014 Circ Cardiovasc Genet	Discovery	12214522	0.06579	0.3224
															11	cg06796220	12255685		MICAL2	Body	Zaina 2014 Circ Cardiovasc Genet	Discovery	12255685	0.02313	-0.2336
															11	cg19662708	12785573		TEAD1	_	Nazarenko 2014 PLoS One	Discovery	12785896	0.0474	0.446
															11	cg06829681	12867453		TEAD1	Body	Zaina 2014 Circ Cardiovasc Genet	Discovery	12867932	0.2003	0.1382
															11	cg26707052	13250995		_	_	Zaina 2014 Circ Cardiovasc Genet	Discovery	13251060	0.3817	0.249
															11	cg13631318	13987766		SPON1	Body	Zaina 2014 Circ Cardiovasc Genet	Discovery	13987585	0.01315	0.3036
															11	cg12696488	14128237		SPON1	Body	Zaina 2014 Circ Cardiovasc Genet	Discovery	14128308	0.07803	-0.1719
															11	cg16426034	15729604		_	_	Zaina 2014 Circ Cardiovasc Genet	Discovery	15729462	0.3062	-0.1253
															11	cg02546690	17834480		SERGEF	Body	Zaina 2014 Circ Cardiovasc Genet	Discovery	17834505	0.428	-0.0803
															11	cg22051636	19081590		MRGPRX2	_	Nazarenko 2014 PLoS One	Discovery	19082018	0.05494	0.4973
															11	cg13062935	19082514		MRGPRX2	_	Nazarenko 2014 PLoS One	Discovery	19082018	0.05494	0.4973
															11	cg18593660	19699299		NAV2	Body	Zaina 2014 Circ Cardiovasc Genet	Discovery	19699313	0.3567	-0.1112
															11	cg12859429	20046011		NAV2	Body	Zaina 2014 Circ Cardiovasc Genet	Discovery	20045688	0.1939	0.1732
															11	cg25410789	20053759		NAV2	Body	Zaina 2014 Circ Cardiovasc Genet	Discovery	20054217	0.1984	0.2139
															11	cg02393617	20087765		NAV2	Body	Zaina 2014 Circ Cardiovasc Genet	Discovery	20087982	0.02105	-0.3543
															11	cg19826848	20148170		_	_	Zaina 2014 Circ Cardiovasc Genet	Discovery	20148180	0.02939	-0.1839
															11	UHNhscpg0010177	20253132	-20253334	Upstream: DBX1, downstream: HTATIP2	_	Sharma 2014 Gene	Discovery	#N/A	#N/A	#N/A
															11	cg06493930	22689814		GAS2	_	Nazarenko 2014 PLoS One	Discovery	22690190	0.1061	-0.2173
															11	cg07802401	26354057		ANO3	Body	Zaina 2014 Circ Cardiovasc Genet	Discovery	26354224	0.121	0.3013
															11	cg18985738	27160935		_	_	Zaina 2014 Circ Cardiovasc Genet	Discovery	27160935	0.8254	0.032
															11	cg03763118	27490958		LGR4	Body	Zaina 2014 Circ Cardiovasc Genet	Discovery	27490765	0.0325	-0.2235
															11	cg22715531	27492378		LGR4	Body	Zaina 2014 Circ Cardiovasc Genet	Discovery	27492629	0.01006	-0.7529
															11	cg17589284	28422367		_	_	Zaina 2014 Circ Cardiovasc Genet	Discovery	28422622	0.06503	-0.1582
															11	cg04509542	29358540		_	_	Zaina 2014 Circ Cardiovasc Genet	Discovery	29358472	0.2802	-0.1717
															11	cg24325551	32421634		WT1	_	Rask-Andersen 2016 Hum Mol Genet	Discovery	32422039	0.4674	-0.1131
															11	cg04096767	32449450		WT1	_	Nazarenko 2014 PLoS One	Discovery	NA	NA	NA
															11	cg04036920	33562503		C11orf41	_	Ek 2016 Hum Mol Genet	Meta-analysis	33562503	0.3282	-0.2139
															11	cg07440264	33744977		CD59	5'UTR, TSS1500	Zaina 2014 Circ Cardiovasc Genet	Discovery	33744567	0.8698	-0.0467
															11	cg15239179	35229448		CD44	Body	Zaina 2014 Circ Cardiovasc Genet	Discovery	35229104	0.1338	-0.1287
															11	cg09775841	36394356		PRR5L	5'UTR	Zaina 2014 Circ Cardiovasc Genet	Discovery	36394166	0.4051	-0.156
															11	cg17401890	36426482		PRR5L	Body	Zaina 2014 Circ Cardiovasc Genet	Discovery	36426477	0.06013	0.1541
															11	UHNhscpg0000636/729	40283867	-40284519	LRRC4C	_	Sharma 2014 Gene	Discovery	#N/A	#N/A	#N/A
															11	cg18546622	44325029		ALX4	_	Nazarenko 2014 PLoS One	Discovery	NA	NA	NA
															11	cg00061629	44325258		ALX4	_	Nazarenko 2014 PLoS One	Discovery	NA	NA	NA
															11	cg19358442	44325687		ALX4	_	Nazarenko 2014 PLoS One	Discovery	NA	NA	NA
															11	cg07393734	44341450		ALX4	_	Rask-Andersen 2016 Hum Mol Genet	Discovery	NA	NA	NA
															11	cg14223001	44978881		_	_	Zaina 2014 Circ Cardiovasc Genet	Discovery	NA	NA	NA
															11	cg20709370	46448921		AMBRA1	Body	Zaina 2014 Circ Cardiovasc Genet	Discovery	46449070	0.3056	0.0745
															11	cg26738160	47459510		RAPSN	3'UTR, 3'UTR	Zaina 2014 Circ Cardiovasc Genet	Discovery	NA	NA	NA
															11	cg08980476	47800628		NUP160	3'UTR	Zaina 2014 Circ Cardiovasc Genet	Discovery	47800685	0.1506	-0.1071
															11	cg26128441	57105339		P2RX3	_	Nazarenko 2014 PLoS One	Discovery	57105219	0.4537	-0.0709
															11	cg20107987	58873823		FAM111B	TSS1500	Zaina 2014 Circ Cardiovasc Genet	Discovery	58873443	0.02148	-0.1675
															11	cg26970800	59614212		GIF	_	Nazarenko 2014 PLoS One	Discovery	59613825	0.03522	-0.2405
															11	cg17173423	59823993		MS4A3	_	Nazarenko 2014 PLoS One	Discovery	59823508	0.1941	0.1904
															11	cg10414946	59856358		MS4A2	_	Nazarenko 2014 PLoS One	Discovery	59856358	0.07142	0.2979
															11	cg23618595	61213555		SDHAF2	3'UTR	Zaina 2014 Circ Cardiovasc Genet	Discovery	61213220	0.009222	-0.2821
															11	cg07220939	64358617		SLC22A12	_	Nazarenko 2014 PLoS One	Discovery	NA	NA	NA
															11	UHNhscpg0019872	64645232	-64646526	FAU	_	Castillo-Díaz 2014 I J Mol Med	Validated	#N/A	#N/A	#N/A
															11	cg06266582	64871778		C11orf2	Body	Zaina 2014 Circ Cardiovasc Genet	Discovery	64871557	0.1592	0.1391
															11	cg08293002	65246590		_	_	Zaina 2014 Circ Cardiovasc Genet	Discovery	65246873	0.2395	0.1464
															11	cg11525980	66650515		PC	5'UTR, 5'UTR, 5'UTR	Zaina 2014 Circ Cardiovasc Genet	Discovery	NA	NA	NA
															11	UHNhscpg0022884	68193727	-68194620	Upstream: SAPS3, downstream: GAL	_	Castillo-Díaz 2014 I J Mol Med	Validated	#N/A	#N/A	#N/A
															11	cg04732324	68564292		CPT1A	Body	Zaina 2014 Circ Cardiovasc Genet	Discovery	68564705	0.9336	0.0066
															11	cg26906629	68564367		CPT1A	Body	Zaina 2014 Circ Cardiovasc Genet	Discovery	68564705	0.9336	0.0066
															11	cg23031135	68779553		MRGPRF	5'UTR	Zaina 2014 Circ Cardiovasc Genet	Discovery	NA	NA	NA
															11	cg17042914	68898666		_	_	Zaina 2014 Circ Cardiovasc Genet	Discovery	NA	NA	NA
															11	cg16790827	68970629		_	_	Zaina 2014 Circ Cardiovasc Genet	Discovery	68970859	0.06941	-0.2589
															11	cg14574066	68984142		_	_	Zaina 2014 Circ Cardiovasc Genet	Discovery	68984557	0.2579	-0.1149
															11	cg21052682	69518196		FGF19	_	Rask-Andersen 2016 Hum Mol Genet	Discovery	NA	NA	NA
															11	cg11240634	69519262		FGF19	_	Rask-Andersen 2016 Hum Mol Genet	Discovery	NA	NA	NA
															11	cg15269503	69924389		ANO1	_	Rask-Andersen 2016 Hum Mol Genet	Discovery	NA	NA	NA
															11	cg08171022	70185278		PPFIA1	Body	Zaina 2014 Circ Cardiovasc Genet	Discovery	70185395	0.01348	-0.2344
															11	cg02011981	70256681		CTTN	Body	Zaina 2014 Circ Cardiovasc Genet	Discovery	NA	NA	NA
															11	cg04410987	70282745		_	_	Zaina 2014 Circ Cardiovasc Genet	Discovery	70282736	0.08894	0.148
															11	cg00447817	70484490		SHANK2	Body	Zaina 2014 Circ Cardiovasc Genet	Discovery	NA	NA	NA
															11	cg02046017	70707406		LOC220070	_	Nazarenko 2014 PLoS One	Discovery	70707732	0.8241	-0.0455
															11	cg21810373	70917159		SHANK2	5'UTR	Zaina 2014 Circ Cardiovasc Genet	Discovery	NA	NA	NA
															11	cg07999415	71724338		NUMA1	Body	Zaina 2014 Circ Cardiovasc Genet	Discovery	NA	NA	NA
															11	cg14705010	71724583		NUMA1	Body	Zaina 2014 Circ Cardiovasc Genet	Discovery	NA	NA	NA
															11	cg20887442	71725424		NUMA1	Body	Zaina 2014 Circ Cardiovasc Genet	Discovery	NA	NA	NA
															11	cg19502359	72912441		_	_	Zaina 2014 Circ Cardiovasc Genet	Discovery	72912293	0.8555	-0.0346
															11	UHNhscpg0022803	73264949	-73265794	CHCHD8	_	Castillo-Díaz 2014 I J Mol Med	Validated	#N/A	#N/A	#N/A
															11	cg11081272	78130236		GAB2	TSS1500	Zaina 2014 Circ Cardiovasc Genet	Discovery	78129838	0.009039	0.4491
															11	cg04649598	78803866		ODZ4	5'UTR	Zaina 2014 Circ Cardiovasc Genet	Discovery	78803866	0.6211	0.0962
															11	cg13572369	83393062		DLG2	5'UTR, Body	Zaina 2014 Circ Cardiovasc Genet	Discovery	83392644	0.117	0.2899
															11	cg00846036	84634126		DLG2	_	Nazarenko 2014 PLoS One	Discovery	84634103	0.006282	-0.6062
															11	cg01062113	93865443		PANX1	Body	Zaina 2014 Circ Cardiovasc Genet	Discovery	93865895	0.1532	0.0882
															11	cg15521790	95889454		MAML2	Body	Zaina 2014 Circ Cardiovasc Genet	Discovery	95889027	0.4316	0.1906
															11	cg26757793	102496159		MMP20	_	Nazarenko 2014 PLoS One	Discovery	102495935	0.488	0.0627
															11	cg06560282	103830847		PDGFD	Body	Zaina 2014 Circ Cardiovasc Genet	Discovery	103830376	0.1171	0.2685
															11	cg14533401	108991743		5S_rRNA	_	Rask-Andersen 2016 Hum Mol Genet	Discovery	108992231	0.3921	-0.1487
															11	cg08775230	111789493		C11orf52	_	Nazarenko 2014 PLoS One	Discovery	111789369	0.1484	0.2476
															11	cg06531741	113775450		HTR3B	_	Nazarenko 2014 PLoS One	Discovery	113775450	0.2408	0.2327
															11	cg22768358	113947148		ZBTB16	Body	Zaina 2014 Circ Cardiovasc Genet	Discovery	113946868	0.04341	-0.3544
															11	cg03725573	113962901		ZBTB16	_	Ek 2016 Hum Mol Genet	Meta-analysis	113963198	0.8854	-0.036
															11	cg16522260	114958426		_	_	Zaina 2014 Circ Cardiovasc Genet	Discovery	114958856	0.05434	0.3309
															11	UHNhscpg0014542	115092453	-115092670	Upstream: BC047021, downstream: MGC13125	_	Castillo-Díaz 2014 I J Mol Med	Validated	#N/A	#N/A	#N/A
															11	cg23531697	117373249		DSCAML1	Body	Zaina 2014 Circ Cardiovasc Genet	Discovery	NA	NA	NA
															11	UHNhscpg0006386	117516243	-117516596	DSCAML1	_	Sharma 2014 Gene	Discovery	#N/A	#N/A	#N/A
															11	cg24841244	118213330		CD3D	_	Nazarenko 2014 PLoS One	Discovery	NA	NA	NA
															11	cg16130802	118773983		BCL9L	Body	Zaina 2014 Circ Cardiovasc Genet	Discovery	NA	NA	NA
															11	cg12926529	118897188		SLC37A4	Body	Zaina 2014 Circ Cardiovasc Genet	Discovery	NA	NA	NA
															11	cg26077811	119232263		USP2	_	Ek 2016 Hum Mol Genet	Meta-analysis	119232750	0.1431	-0.2212
															11	cg02610360	120197521		TMEM136	_	Ek 2016 Hum Mol Genet	Meta-analysis	120197899	0.004699	0.4168
															11	cg11586591	121466463		SORL1	Body	Zaina 2014 Circ Cardiovasc Genet	Discovery	121466245	0.1057	-0.1097
															11	cg10107783	121474197		SORL1	Body	Zaina 2014 Circ Cardiovasc Genet	Discovery	121473915	0.06932	-0.1737
															11	cg26143540	121542234		_	_	Zaina 2014 Circ Cardiovasc Genet	Discovery	121542551	0.07057	0.269
															11	cg05678526	121973013		LOC399959	Body	Zaina 2014 Circ Cardiovasc Genet	Discovery	121973246	0.1628	-0.1377
															11	cg23602690	122010222		LOC399959	Body	Zaina 2014 Circ Cardiovasc Genet	Discovery	122010222	0.1154	0.2594
															11	cg27212940	122074089		LOC399959	TSS1500	Zaina 2014 Circ Cardiovasc Genet	Discovery	122074564	0.3592	-0.1042
															11	cg13123165	122106236		_	_	Zaina 2014 Circ Cardiovasc Genet	Discovery	122106236	0.2162	0.1817
															11	cg08181212	122177231		_	_	Zaina 2014 Circ Cardiovasc Genet	Discovery	122177231	0.3534	-0.0654
															11	cg21170682	122205382		_	_	Zaina 2014 Circ Cardiovasc Genet	Discovery	122205834	0.1468	0.3581
															11	UHNhscpg0014912	122734054	-122734895	Upstream: ASAM, downstream: AK127457	_	Castillo-Díaz 2014 I J Mol Med	Validated	#N/A	#N/A	#N/A
															11	cg12236702	123122685		_	_	Zaina 2014 Circ Cardiovasc Genet	Discovery	123122746	0.1443	-0.2434
															11	cg13247967	123487358		GRAMD1B	Body	Zaina 2014 Circ Cardiovasc Genet	Discovery	123487831	0.2266	-0.1402
															11	cg25128453	125017334		_	_	Zaina 2014 Circ Cardiovasc Genet	Discovery	125016835	0.2992	-0.1776
															11	cg02331196	125094760		PKNOX2	5'UTR	Zaina 2014 Circ Cardiovasc Genet	Discovery	NA	NA	NA
															11	UHNhscpg0002965	125113281	-125113834	PKNOX2	_	Sharma 2014 Gene	Discovery	#N/A	#N/A	#N/A
															11	cg05366909	125333752		FEZ1	Body	Zaina 2014 Circ Cardiovasc Genet	Discovery	125333888	0.1154	0.2493
															11	cg03142039	125931532		CDON	5'UTR	Zaina 2014 Circ Cardiovasc Genet	Discovery	125931217	0.0955	-0.1936
															11	UHNhscpg0008474	128280580	-128280993	C11orf45	_	Castillo-Díaz 2014 I J Mol Med	Validated	#N/A	#N/A	#N/A
															11	cg05297666	128400310		ETS1	Body	Zaina 2014 Circ Cardiovasc Genet	Discovery	128400310	0.008438	-0.2747
															11	cg14801518	128559075		_	_	Zaina 2014 Circ Cardiovasc Genet	Discovery	128558763	0.009036	-0.2142
															11	cg04807669	128636703		FLI1	Body	Zaina 2014 Circ Cardiovasc Genet	Discovery	128636279	0.2218	0.1309
															11	cg03231860	128893940		RICS	1st Exon, Body, 5'UTR	Zaina 2014 Circ Cardiovasc Genet	Discovery	128893851	0.09667	-0.2262
															11	cg09078622	130115733		ZBTB44	Body	Zaina 2014 Circ Cardiovasc Genet	Discovery	130115428	0.0413	-0.1747
															11	cg12182580	130514052		_	_	Zaina 2014 Circ Cardiovasc Genet	Discovery	130514052	0.2384	-0.2672
															11	cg27083553	131487041		NTM	Body	Zaina 2014 Circ Cardiovasc Genet	Discovery	131487278	0.03082	0.2796
															11	cg03910363	133823862		IGSF9B	Body	Zaina 2014 Circ Cardiovasc Genet	Discovery	NA	NA	NA
															11	cg07545846	133940520		JAM3	Body	Zaina 2014 Circ Cardiovasc Genet	Discovery	133940594	0.02113	0.3343
															11	cg27409364	_		KCNC1	_	Nazarenko 2014 PLoS One	Discovery	#N/A	#N/A	#N/A
															11	cg03179866	_		MMP12	_	Nazarenko 2014 PLoS One	Discovery	#N/A	#N/A	#N/A
															11	cg03634982	_		MS4A4A	_	Nazarenko 2014 PLoS One	Discovery	#N/A	#N/A	#N/A
															12	cg20804101	371916		SLC6A13	_	Nazarenko 2014 PLoS One	Discovery	371950	0.412	-0.1774
															12	cg15966757	372259		SLC6A13	_	Nazarenko 2014 PLoS One	Discovery	372706	0.3242	0.2451
															12	cg00779206	2914518		ITFG2	_	Rask-Andersen 2016 Hum Mol Genet	Discovery	2914448	0.07387	-0.2259
															12	cg04574152	5965794		ANO2	Body	Zaina 2014 Circ Cardiovasc Genet	Discovery	5965328	0.03492	0.3253
															12	cg16433737	6950123		GNB3	5'UTR	Zaina 2014 Circ Cardiovasc Genet	Discovery	NA	NA	NA
															12	cg20090497	10962437		TAS2R9*	1st Exon	Zaina 2014 Circ Cardiovasc Genet, Nazarenko 2014 PLoS One	Discovery	10961948	0.4528	-0.1391
															12	cg08298946	13301010		_	_	Zaina 2014 Circ Cardiovasc Genet	Discovery	13301364	0.179	-0.1283
															12	cg24390871	14996508		ART4	TSS200	Zaina 2014 Circ Cardiovasc Genet	Discovery	14996272	0.09267	0.1768
															12	cg15733114	14996514		ART4*	TSS200	Zaina 2014 Circ Cardiovasc Genet, Rask-Andersen 2016 Hum Mol Genet	Discovery	14996272	0.09267	0.1768
															12	cg19532939	14996525		ART4	TSS200	Zaina 2014 Circ Cardiovasc Genet	Discovery	14996272	0.09267	0.1768
															12	cg04228042	14996527		ART4	TSS200	Zaina 2014 Circ Cardiovasc Genet	Discovery	14996272	0.09267	0.1768
															12	cg00253681	14996583		ART4	TSS200	Zaina 2014 Circ Cardiovasc Genet	Discovery	14996272	0.09267	0.1768
															12	cg10047173	14996587		ART4	TSS200	Zaina 2014 Circ Cardiovasc Genet	Discovery	14996272	0.09267	0.1768
															12	cg19826026	15114393		ARHGDIB	_	Nazarenko 2014 PLoS One	Discovery	15114453	0.3395	-0.0334
															12	cg10925082	15114703		ARHGDIB	_	Nazarenko 2014 PLoS One	Discovery	15115061	0.06384	-0.1362
															12	cg23028209	19351368		PLEKHA5	Body	Zaina 2014 Circ Cardiovasc Genet	Discovery	19350965	0.1288	-0.1883
															12	cg05909891	19565983		_	_	Zaina 2014 Circ Cardiovasc Genet	Discovery	19566385	0.7413	-0.0276
															12	cg21331461	21927772		KCNJ8	_	Rask-Andersen 2016 Hum Mol Genet	Discovery	21928135	0.06783	-0.1233
															12	cg10150530	25205468		LRMP	_	Nazarenko 2014 PLoS One	Discovery	25205497	0.0486	0.0696
															12	cg25629905	26273008		BHLHE41	3'UTR	Zaina 2014 Circ Cardiovasc Genet	Discovery	26273008	0.01366	0.3471
															12	cg13515269	26274368		BHLHE41	3'UTR	Zaina 2014 Circ Cardiovasc Genet	Discovery	26274801	0.001051	-0.401
															12	cg16047471	26274563		BHLHE41	3'UTR	Zaina 2014 Circ Cardiovasc Genet	Discovery	26274801	0.001051	-0.401
															12	cg03413253	28022776		_	_	Zaina 2014 Circ Cardiovasc Genet	Discovery	28022414	0.2113	0.1246
															12	cg22953685	31771672		_	_	Zaina 2014 Circ Cardiovasc Genet	Discovery	31771447	0.01147	-0.2562
															12	cg03321196	32192489		_	_	Zaina 2014 Circ Cardiovasc Genet	Discovery	32192633	0.2883	0.0883
															12	cg14802097	42970349		PRICKLE1	5'UTR	Zaina 2014 Circ Cardiovasc Genet	Discovery	42970395	0.03826	0.2437
															12	cg11409510	42981814		PRICKLE1	5'UTR	Zaina 2014 Circ Cardiovasc Genet	Discovery	42981402	0.0284	0.3789
															12	cg09911173	43196754		_	_	Zaina 2014 Circ Cardiovasc Genet	Discovery	43196897	0.03428	0.3099
															12	cg17052212	45653725		ANO6	Body	Zaina 2014 Circ Cardiovasc Genet	Discovery	45653725	0.1441	0.1356
															12	cg25928510	45749440		ANO6	Body	Zaina 2014 Circ Cardiovasc Genet	Discovery	45749382	0.06539	0.1449
															12	cg20883194	45801769		ANO6	Body	Zaina 2014 Circ Cardiovasc Genet	Discovery	45801981	0.1992	0.2099
															12	cg16618389	46865385		_	_	Zaina 2014 Circ Cardiovasc Genet	Discovery	46865396	0.1431	-0.0789
															12	cg18216249	48100805		FLJ21908	_	Nazarenko 2014 PLoS One	Discovery	48100463	0.1945	0.0503
															12	cg06372151	49340730		ARF3	5'UTR	Zaina 2014 Circ Cardiovasc Genet	Discovery	49341128	0.1796	0.4369
															12	cg09595479	49689212		PRPH	_	Nazarenko 2014 PLoS One	Discovery	NA	NA	NA
															12	UHNhscpg0006453	49727283	-49727636	C1QL4	_	Sharma 2014 Gene	Discovery	#N/A	#N/A	#N/A
															12	_	49729769		C1QL4	_	Sharma 2014 Gene	Validated	#N/A	#N/A	#N/A
															12	_	49729909		C1QL4	_	Sharma 2014 Gene	Validated	#N/A	#N/A	#N/A
															12	cg23855989	50355820		AQP5	_	Rask-Andersen 2016 Hum Mol Genet	Discovery	NA	NA	NA
															12	cg16424082	51323740		METTL7A	Body	Zaina 2014 Circ Cardiovasc Genet	Discovery	51323584	0.162	-0.1346
															12	cg19959477	52610273		LOC283404	Body	Zaina 2014 Circ Cardiovasc Genet	Discovery	52610273	0.1877	-0.3235
															12	cg09522147	52627342		KRT7	_	Nazarenko 2014 PLoS One	Discovery	NA	NA	NA
															12	UHNhscpg0002002	52663262	-52664017	Upstream: HOXC11, downstream: HOXC10	_	Castillo-Díaz 2014 I J Mol Med	Validated	#N/A	#N/A	#N/A
															12	cg15701111	52685334		KRTHB1	_	Nazarenko 2014 PLoS One	Discovery	NA	NA	NA
															12	cg04123507	52695270		KRTHB6	_	Nazarenko 2014 PLoS One	Discovery	NA	NA	NA
															12	cg17667972	53208293		KRT4	_	Nazarenko 2014 PLoS One	Discovery	NA	NA	NA
															12	cg07151565	53869995		PCBP2	Body	Zaina 2014 Circ Cardiovasc Genet	Discovery	53869583	0.0487	-0.2019
															12	cg23841186	53992662		SOAT2	_	Gómez-Úriz 2015 Hum Mol Genet	Discovery, p<0,01	NA	NA	NA
															12	cg23395715	54369514		HOXC11	3' UTR	Zaina 2014 Circ Cardiovasc Genet	Only validated by pyrosequencing	54369903	0.3605	-0.1698
															12	cg02384661	54369638		HOXC11	3' UTR	Zaina 2014 Circ Cardiovasc Genet	Only validated by pyrosequencing	54369903	0.3605	-0.1698
															12	cg14639847	54389982		_	_	Zaina 2014 Circ Cardiovasc Genet	Discovery	NA	NA	NA
															12	cg16264616	54390824		_	_	Zaina 2014 Circ Cardiovasc Genet	Discovery	NA	NA	NA
															12	cg09941406	54391324		HOXC9	_	Rask-Andersen 2016 Hum Mol Genet	Discovery	NA	NA	NA
															12	cg21618620	54408427		_	_	Zaina 2014 Circ Cardiovasc Genet	Discovery	54408778	0.1559	-0.2283
															12	cg22198132	54410251		HOXC4, HOXC6, HOXC5	TSS1500	Zaina 2014 Circ Cardiovasc Genet	Discovery	54409770	0.6864	0.0901
															12	cg14108840	54410302		HOXC4, HOXC6, HOXC5	TSS1500	Zaina 2014 Circ Cardiovasc Genet	Discovery	NA	NA	NA
															12	cg02491017	54410380		HOXC4, HOXC6, HOXC5	TSS1500	Zaina 2014 Circ Cardiovasc Genet	Discovery	NA	NA	NA
															12	cg23697546	54424085		HOXC4, HOXC5, HOXC6	5'UTR, Body, 3'UTR	Zaina 2014 Circ Cardiovasc Genet	Discovery	54424527	0.04063	-0.2923
															12	cg19186380	54427029		HOXC4, HOXC5	5'UTR, Body&1st Exon	Zaina 2014 Circ Cardiovasc Genet	Discovery	NA	NA	NA
															12	cg15700739	54427700		HOXC5	_	Nazarenko 2014 PLoS One	Discovery	NA	NA	NA
															12	cg05408649	54446019		HOXC4	5'UTR	Zaina 2014 Circ Cardiovasc Genet	Discovery	54445919	0.002313	-0.2984
															12	cg21493516	54446033		HOXC4	5'UTR	Zaina 2014 Circ Cardiovasc Genet	Discovery	54445919	0.002313	-0.2984
															12	cg27138204	54446100		HOXC4	5'UTR	Zaina 2014 Circ Cardiovasc Genet	Discovery	54445919	0.002313	-0.2984
															12	cg26201952	54446253		HOXC4	5'UTR, TSS1500	Zaina 2014 Circ Cardiovasc Genet	Discovery	54445919	0.002313	-0.2984
															12	cg22370252	54446289		HOXC4	5'UTR, TSS1500	Zaina 2014 Circ Cardiovasc Genet	Discovery	54445919	0.002313	-0.2984
															12	cg18473521	54448265		HOXC4	Body	Zaina 2014 Circ Cardiovasc Genet	Discovery	NA	NA	NA
															12	cg03146625	54448729		HOXC4	body	Zaina 2014 Circ Cardiovasc Genet	Only validated by pyrosequencing	NA	NA	NA
															12	cg15648389	54448769		HOXC4	exon	Zaina 2014 Circ Cardiovasc Genet	Only validated by pyrosequencing	NA	NA	NA
															12	cg01213231	54806218		ITGA5	Body	Zaina 2014 Circ Cardiovasc Genet	Discovery	NA	NA	NA
															12	cg02192520	56114155		RDH5	_	Nazarenko 2014 PLoS One	Discovery	NA	NA	NA
															12	cg11851129	57624530		SHMT2	_	Ek 2016 Hum Mol Genet	Meta-analysis	NA	NA	NA
															12	cg25189085	57644658		STAC3	_	Nazarenko 2014 PLoS One	Discovery	57645108	0.7244	-0.0455
															12	cg02363202	57653226		R3HDM2	Body	Zaina 2014 Circ Cardiovasc Genet	Discovery	57653226	0.34	0.117
															12	cg02224164	57883315		ARHGAP9	_	Nazarenko 2014 PLoS One	Discovery	57883696	0.1534	-0.128
															12	cg06317209	58210878		AVIL	_	Nazarenko 2014 PLoS One	Discovery	58211193	0.007091	-0.1696
															12	UHNhscpg0005943	59633089	-59633165	Upstream: UNQ287, downstream: SLC16A7	_	Sharma 2014 Gene	Discovery	#N/A	#N/A	#N/A
															12	cg23257289	62490552		FAM19A2	5'UTR	Zaina 2014 Circ Cardiovasc Genet	Discovery	62490552	0.4026	-0.1447
															12	cg06208382	63260327		PPM1H	Body	Yamada 2014 I J Mol Med	Discovery	63260500	0.2356	-0.1674
															12	cg19998368	64784251		C12orf56	_	Rask-Andersen 2016 Hum Mol Genet	Discovery	NA	NA	NA
															12	cg19992375	65067877		RASSF3	Body	Zaina 2014 Circ Cardiovasc Genet	Discovery	65067877	0.2353	0.1551
															12	cg12583076	65082713		RASSF3	Body	Zaina 2014 Circ Cardiovasc Genet	Discovery	65082625	0.09887	-0.3347
															12	cg25019961	66996175		GRIP1	Body	Zaina 2014 Circ Cardiovasc Genet	Discovery	66995766	0.459	0.0776
															12	cg24694549	67072769		GRIP1	1st Exon, 5'UTR	Zaina 2014 Circ Cardiovasc Genet	Discovery	67073266	0.1592	-0.2333
															12	cg10802444	67072951		GRIP1	TSS200	Zaina 2014 Circ Cardiovasc Genet	Discovery	67073266	0.1592	-0.2333
															12	cg09414535	67073022		GRIP1*	TSS200	Zaina 2014 Circ Cardiovasc Genet, Nazarenko 2014 PLoS One	Discovery	67073266	0.1592	-0.2333
															12	cg10865238	67073062		GRIP1	TSS200	Zaina 2014 Circ Cardiovasc Genet	Discovery	67073266	0.1592	-0.2333
															12	cg06196314	68304774		_	_	Zaina 2014 Circ Cardiovasc Genet	Discovery	68304897	0.08054	0.1853
															12	cg04987857	69863677		FRS2	TSS1500	Zaina 2014 Circ Cardiovasc Genet	Discovery	69863874	0.1668	0.3753
															12	cg09133028	71003835		PTPRB	_	Rask-Andersen 2016 Hum Mol Genet	Discovery	NA	NA	NA
															12	cg09089894	75043991		_	_	Zaina 2014 Circ Cardiovasc Genet	Discovery	75043991	0.1279	-0.3796
															12	cg09266087	76214697		_	_	Zaina 2014 Circ Cardiovasc Genet	Discovery	76214697	0.1677	-0.1484
															12	cg07301061	80663711		_	_	Zaina 2014 Circ Cardiovasc Genet	Discovery	80663814	0.2832	-0.1216
															12	cg26263674	81171635		_	_	Zaina 2014 Circ Cardiovasc Genet	Discovery	81171433	0.1033	-0.2593
															12	UHNhscpg0005373	90880966	-90881449	Upstream: LOC338758, downstream: C12orf12	_	Sharma 2014 Gene	Discovery	#N/A	#N/A	#N/A
															12	cg12620645	92899917		_	_	Zaina 2014 Circ Cardiovasc Genet	Discovery	92899528	0.03393	0.3247
															12	cg26584983	93798975		_	_	Zaina 2014 Circ Cardiovasc Genet	Discovery	93798975	0.0395	0.2251
															12	cg09944400	95043227		TMCC3	Body	Zaina 2014 Circ Cardiovasc Genet	Discovery	95043080	0.33	-0.1927
															12	cg19004285	95468616		NR2C1	TSS1500	Zaina 2014 Circ Cardiovasc Genet	Discovery	95468819	0.1519	0.1392
															12	cg26433955	96558950		_	_	Zaina 2014 Circ Cardiovasc Genet	Discovery	96558701	0.1099	0.1505
															12	UHNhscpg0003143	99037873	-99038033	IKIP	_	Sharma 2014 Gene	Discovery	#N/A	#N/A	#N/A
															12	cg10812526	101192122		ANO4	5'UTR	Zaina 2014 Circ Cardiovasc Genet	Discovery	101192501	0.478	0.1165
															12	UHNhscpg0028067	101834908	-101835700	PAH	_	Castillo-Díaz 2014 I J Mol Med	Validated	#N/A	#N/A	#N/A
															12	cg24781100	101988099		MYBPC1	_	Nazarenko 2014 PLoS One	Discovery	101988099	0.3271	0.1572
															12	cg04004561	102626348		_	_	Zaina 2014 Circ Cardiovasc Genet	Discovery	102626348	0.6222	0.0602
															12	cg02344784	104178138		NT5DC3	Body	Zaina 2014 Circ Cardiovasc Genet	Discovery	104178040	0.7072	0.0381
															12	cg25738301	104532524		NFYB	TSS1500	Zaina 2014 Circ Cardiovasc Genet	Discovery	104533014	0.8127	0.0268
															12	cg01857475	104697192		EID3	_	Rask-Andersen 2016 Hum Mol Genet	Discovery	104696968	0.1011	0.3322
															12	cg20245822	104734362		TXNRD1	Body	Zaina 2014 Circ Cardiovasc Genet	Discovery	104734696	0.1604	-0.1332
															12	cg08911237	104750418		_	_	Zaina 2014 Circ Cardiovasc Genet	Discovery	104750061	0.5791	-0.0983
															12	cg05957190	105096609		CHST11	Body	Zaina 2014 Circ Cardiovasc Genet	Discovery	NA	NA	NA
															12	cg07911905	105096644		CHST11	Body	Zaina 2014 Circ Cardiovasc Genet	Discovery	NA	NA	NA
															12	cg11117177	105106514		CHST11	Body	Zaina 2014 Circ Cardiovasc Genet	Discovery	105106156	0.1608	0.2248
															12	cg11138719	106307091		_	_	Zaina 2014 Circ Cardiovasc Genet	Discovery	106307120	0.3199	0.0936
															12	cg05654096	106477691		NUAK1	Body	Zaina 2014 Circ Cardiovasc Genet	Discovery	106477468	0.8026	0.0252
															12	cg11417612	107779567		BTBD11	Body	Zaina 2014 Circ Cardiovasc Genet	Discovery	107780004	0.4409	0.1322
															12	cg20111269	107972364		BTBD11	Body	Zaina 2014 Circ Cardiovasc Genet	Discovery	107972493	0.4935	-0.078
															12	cg21500895	107974296		BTBD11	TSS1500, Body	Zaina 2014 Circ Cardiovasc Genet	Discovery	107973921	0.1172	-0.19
															12	cg21757872	107974453		BTBD11	TSS200, Body	Zaina 2014 Circ Cardiovasc Genet	Discovery	107974186	0.3207	-0.116
															12	cg13033858	109248326		SSH1	_	Ek 2016 Hum Mol Genet	Validated	109248458	0.2246	-0.3694
															12	cg23877008	109896967		KCTD10	Body	Zaina 2014 Circ Cardiovasc Genet	Discovery	109897386	0.05664	-0.185
															12	cg08573038	110399302		GIT2	Body	Zaina 2014 Circ Cardiovasc Genet	Discovery	110399432	0.1133	-0.1237
															12	cg13557301	110838588		ANAPC7	Body	Zaina 2014 Circ Cardiovasc Genet	Discovery	110838415	0.5985	-0.0962
															12	cg19629079	111403841		_	_	Zaina 2014 Circ Cardiovasc Genet	Discovery	NA	NA	NA
															12	cg13235891	111403980		_	_	Zaina 2014 Circ Cardiovasc Genet	Discovery	NA	NA	NA
															12	cg06918928	111404204		_	_	Zaina 2014 Circ Cardiovasc Genet	Discovery	NA	NA	NA
															12	cg25953310	112194269		ACAD10	Body	Zaina 2014 Circ Cardiovasc Genet	Discovery	NA	NA	NA
															12	cg09427417	112194570		ACAD10	3'UTR	Zaina 2014 Circ Cardiovasc Genet	Discovery	NA	NA	NA
															12	cg22040039	112195089		_	_	Zaina 2014 Circ Cardiovasc Genet	Discovery	NA	NA	NA
															12	cg25348927	112306624		MAPKAPK5	Body	Zaina 2014 Circ Cardiovasc Genet	Discovery	112306561	0.09848	0.2563
															12	cg05489292	112331187		MAPKAPK5	3'UTR	Zaina 2014 Circ Cardiovasc Genet	Discovery	112330797	0.4649	-0.0755
															12	cg26789453	112452424		TMEM116	_	Nazarenko 2014 PLoS One	Discovery	112452709	0.03262	-0.6982
															12	cg02939139	113574204		RASAL1	_	Nazarenko 2014 PLoS One	Discovery	113574368	0.1978	-0.2778
															12	cg11070030	114232702		_	_	Zaina 2014 Circ Cardiovasc Genet	Discovery	114233089	0.1137	-0.1548
															12	cg19698976	114232905		_	_	Zaina 2014 Circ Cardiovasc Genet	Discovery	114233089	0.1137	-0.1548
															12	cg24771877	114234123		_	_	Zaina 2014 Circ Cardiovasc Genet	Discovery	114233860	0.0184	-0.3512
															12	cg26470309	117626777		FBXO21	Body	Zaina 2014 Circ Cardiovasc Genet	Discovery	117626632	0.2881	0.1039
															12	cg02498063	119772577		CCDC60	_	Nazarenko 2014 PLoS One	Discovery	119772779	0.02479	0.5562
															12	cg12213811	122251152		SETD1B	Body	Zaina 2014 Circ Cardiovasc Genet	Discovery	122251648	0.374	0.1652
															12	cg02347652	122332665		PSMD9	Body	Zaina 2014 Circ Cardiovasc Genet	Discovery	122332391	0.6792	0.1556
															12	cg16948335	122332670		PSMD9	Body	Zaina 2014 Circ Cardiovasc Genet	Discovery	122332391	0.6792	0.1556
															12	cg02013018	122355842		WDR66	TSS1500	Zaina 2014 Circ Cardiovasc Genet	Discovery	122355636	0.2335	0.0963
															12	UHNhscpg0005702	122434216	-122434426	Upstream: SBNO1, downstream: SETD8	_	Castillo-Díaz 2014 I J Mol Med	Validated	#N/A	#N/A	#N/A
															12	cg08464009	123535067		PITPNM2	5'UTR	Zaina 2014 Circ Cardiovasc Genet	Discovery	123535553	0.7997	0.0275
															12	cg03061518	123738291		C12orf65	Body	Zaina 2014 Circ Cardiovasc Genet	Discovery	123738078	0.2118	-0.1454
															12	cg15989926	124607875		_	_	Zaina 2014 Circ Cardiovasc Genet	Discovery	124607377	0.07099	-0.1931
[truncated: 733 more rows]

## Sheet: hyperglycemia_DMCs
e. Neighboring CpG overlaps with HbA1c associated DMCs published in Chen, Z. et al. PNAS, 2016
DMCs from both hypo and hyper-methylation signals for both WB and Monoctye tissues followed by the results observed in current study
WB hypo-ML														NeighboringCpgs_with_smallest_pvalue reported in current study							Mono Hypo-ML														NeighboringCpgs_with_smallest_pvalue reported in current study
Probe ID	CHR	Location	Strand	Symbol	Location relative to Refseq Genes	Location relative to CpG Islands	SNP at CpG sites	SNP in Probes	SNP-interefered by k-mean	Case mean (M value)	Control mean (M value)	covariate-adjusted log2 fold change	p value	reportedCpG_chromosome_hg19	reportedCpG_position_hg19	neighboringCpG_with_smallest_pvalue	p-value	beta			Probe ID	CHR	Location	Strand	Symbol	Location relative to Refseq Genes	Location relative to CpG Islands	SNP at CpG sites	SNP in Probes	SNP-interefered by k-mean	Case mean (M value)	Control mean (M value)	covariate-adjusted log2 fold change	p value	reportedCpG_chromosome_hg19	reportedCpG_position_hg19	neighboringCpG_with_smallest_pvalue	p-value	beta
cg19693031	chr1	145441552	F	TXNIP	3'UTR					1.35	2.33	-0.98	3.03e-11	chr1	145441552	145441412	0.1736	0.3998			cg27171835	chr1	46144754	F	GPBP1L1	5'UTR					0.91	1.81	-0.84	5.86e-06	chr1	46144754	46145067	0.0423	-0.2067
cg04172771	chr8	50892702	R	SNTG1	5'UTR					1.61	1.94	-0.39	1.79e-05	chr8	50892702	50892532	0.01111	0.2864			cg19664425	chr14	50090776	R			S_Shelf		rs11388504		1.35	1.75	-0.4	9.17e-06	chr14	50090776	50090632	0.0007914	0.6717
cg14075627	chr9	71863002	R	TJP2	Body	Island		rs140442228		6.06	6.5	-0.89	2.02e-05	chr9	71863002	71863433	0.2453	0.1301			cg04809380	chr16	1244525	R	CACNA1H	Body	N_Shore				3.27	3.85	-0.62	0.000176	chr16	1244525	NA	NA	NA
cg04463816	chr16	1263766	F	CACNA1H	Body	N_Shore				5.75	6.4	-0.75	2.97e-05	chr16	1263766	NA	NA	NA			cg05020510	chr8	120428057	R	NOV	TSS1500	N_Shore				-0.92	-0.4	-0.58	0.000209	chr8	120428057	120427656	0.8945	0.0197
cg25587481	chr2	46396825	R	PRKCE	Body		rs11691028	rs11691028; rs115595978	Y	2.01	3.04	-1.35	9.01e-05	chr2	46396825	NA	NA	NA			cg07512231	chr19	49221389	F	MAMSTR	TSS1500; Body	N_Shore				3.63	4.04	-0.42	0.000212	chr19	49221389	NA	NA	NA
cg05126514	chr3	49697458	R	BSN	Body		rs9836291	rs9836291	Y	-0.6	0.79	-1.5	0.000177	chr3	49697458	NA	NA	NA			cg13266763	chr6	149769803	R	ZC3H12D	3'UTR	N_Shelf				4.26	4.75	-0.58	0.000229	chr6	149769803	149769803	0.803	0.0271
cg17329057	chr1	199825600	R				rs72743548	rs72743548		0.65	1.02	-0.48	0.000194	chr1	199825600	199825521	0.1562	0.314			cg05378861	chr20	61803065	F			N_Shelf				2.32	2.81	-0.51	0.000269	chr20	61803065	61803240	0.0161	0.3321
cg03061778	chr10	10337051	F							2.54	2.87	-0.45	0.000194	chr10	10337051	NA	NA	NA			cg19656950	chr13	100607772	R			N_Shore				0.41	0.81	-0.41	0.000283	chr13	100607772	NA	NA	NA
cg00521850	chr8	141349194	F	TRAPPC9	Body	Island		rs13257350		3.79	4.09	-0.41	0.000197	chr8	141349194	141349341	0.1826	-0.0914			cg06603851	chr5	1813772	R	NDUFS6	Body			rs77884479		3.31	3.7	-0.39	0.000283	chr5	1813772	1814073	0.1064	-0.1439
cg15131024	chr11	70338408	F	SHANK2	Body					5.89	6.41	-0.7	0.000225	chr11	70338408	NA	NA	NA			cg05126514	chr3	49697458	R	BSN	Body		rs9836291	rs9836291	Y	-0.56	0.98	-1.63	0.000302	chr3	49697458	NA	NA	NA
cg00918422	chr1	11115051	F	SRM	Body	N_Shelf				5.66	6.29	-0.72	0.000332	chr1	11115051	NA	NA	NA			cg27037013	chr21	35320667	R							1.27	1.71	-0.44	0.000303	chr21	35320667	35320426	0.722	0.1181
cg15287403	chr3	51746779	R	GRM2	5'UTR; Body	N_Shelf				4.76	5.05	-0.48	0.000347	chr3	51746779	NA	NA	NA			cg22530449	chr3	184560962	R	VPS8	Body			rs16859344		3.66	5.15	-1.58	0.000361	chr3	184560962	184561127	0.3904	0.0691
cg24553728	chr1	25869129	F	LDLRAP1	TSS1500	N_Shore				4.07	4.43	-0.41	0.000351	chr1	25869129	NA	NA	NA			cg24991874	chr11	130066626	F	ST14	Body					3.57	4.01	-0.45	0.000434	chr11	130066626	130067047	0.5428	-0.0672
cg10503236	chr1	231470652	F	EXOC8	3'UTR; 1stExon	N_Shelf		rs75696360		3.9	5.51	-1.78	0.000362	chr1	231470652	231471030	0.0408	-0.1854			cg20093020	chr6	168388285	F			N_Shore				3.35	3.86	-0.54	0.000452	chr6	168388285	168388028	0.06445	-0.4087
cg07744449	chr4	23887314	F	PPARGC1A	Body					4.82	6.01	-1.57	0.000441	chr4	23887314	23887783	0.1809	0.1751			cg13566674	chr9	77562480	R	C9orf40	3'UTR					3.21	4.08	-0.87	0.00062	chr9	77562480	77562952	0.1559	0.1295
cg18942757	chr12	126926925	R	LOC100128554	TSS200			rs10847154		3.92	4.27	-0.4	0.000487	chr12	126926925	126927197	0.8822	-0.0208			cg19693031	chr1	145441552	F	TXNIP	3'UTR					1.27	1.76	-0.49	0.000684	chr1	145441552	145441412	0.1736	0.3998
cg05759250	chr2	26251267	F							5.53	5.87	-0.64	0.000628	chr2	26251267	NA	NA	NA			cg16566353	chr3	37860954	F	ITGA9	3'UTR					3.56	4.47	-1.01	0.000725	chr3	37860954	37860838	0.04075	0.159
cg14090920	chr6	163911136	F	QKI	Body					4.46	4.92	-0.59	0.00063	chr6	163911136	163910950	0.1831	0.0929			cg26533350	chr1	205537384	R	MFSD4	TSS1500	N_Shore				0.11	0.56	-0.49	0.00074	chr1	205537384	NA	NA	NA
cg16975316	chr11	472074	R	PTDSS2	Body	Island		rs34255371		5.98	6.45	-0.6	0.000646	chr11	472074	NA	NA	NA			cg01101448	chr2	203019275	R							3.28	4.77	-1.48	0.000792	chr2	203019275	203019496	0.2607	0.1067
cg12912919	chr7	92079392	R	GATAD1	Body	S_Shore				4.6	5.77	-1.82	0.000717	chr7	92079392	92079085	0.02116	-0.2468			cg13918206	chr9	118159781	R	2016-12-01	Body					3.64	4.26	-0.62	0.000867	chr9	118159781	118159455	0.2001	0.1244
cg12177762	chr3	126911727	F							3.43	3.98	-0.8	0.000764	chr3	126911727	NA	NA	NA			cg09828575	chr12	132663675	R			Island				2.13	2.54	-0.43	0.000931	chr12	132663675	NA	NA	NA
cg17933107	chr2	27334851	F	CGREF1	5'UTR; TSS1500			rs13423359		5.33	5.69	-0.61	0.000779	chr2	27334851	27335017	0.2589	-0.1223			cg13730841	chr4	156679537	F	GUCY1B3	TSS1500	N_Shore				3.26	3.7	-0.5	0.000997	chr4	156679537	156679834	0.08928	0.5126
cg06444891	chr8	141348866	F	TRAPPC9	Body	Island	rs112013278	rs112013278		2.94	3.38	-0.63	0.000805	chr8	141348866	141348421	0.128	0.1737			cg08135503	chr19	34177741	R	CHST8	5'UTR	S_Shore		rs8110889		3.56	3.99	-0.44	0.00103	chr19	34177741	NA	NA	NA
cg04560503	chr7	98590960	R	TRRAP	Body					3.74	4.24	-0.66	0.000831	chr7	98590960	98590820	0.02073	0.376			cg14168993	chr14	60190052	R	RTN1	Body	N_Shelf				4.32	4.82	-0.52	0.00104	chr14	60190052	60190446	0.1901	-0.1462
cg27629807	chr5	109812946	R	TMEM232	Body					3.55	4.12	-0.65	0.000855	chr5	109812946	109812946	0.02094	0.3914			cg00142036	chr10	13388442	R	SEPHS1	5'UTR					2.07	2.55	-0.52	0.00107	chr10	13388442	13388689	0.1021	0.3281
cg04420862	chr3	185412244	F	IGF2BP2	Body					3.7	4.28	-0.7	0.000873	chr3	185412244	185412244	0.009548	-0.3341			cg00711795	chr2	234308665	R	DGKD	Body					4.4	5.9	-1.5	0.00108	chr2	234308665	234308532	0.1862	-0.1681
cg23060747	chr2	239962958	F							4.85	5.28	-0.62	0.000948	chr2	239962958	239963438	0.3373	-0.1202			cg15564246	chr13	114818422	F	RASA3	Body	S_Shelf		rs56023786; rs9525219		3.8	4.38	-0.59	0.00114	chr13	114818422	NA	NA	NA
cg05378861	chr20	61803065	F			N_Shelf				2.19	2.47	-0.4	0.00103	chr20	61803065	61803240	0.0161	0.3321			cg23409374	chr19	49934742	F	SLC17A7	Body	Island				1.2	1.6	-0.43	0.00124	chr19	49934742	NA	NA	NA
cg20861314	chr17	72368116	F	GPR142	Body	Island				5.69	6.4	-0.94	0.00104	chr17	72368116	NA	NA	NA			cg03315940	chr6	27569167	F							2.26	3.11	-0.82	0.00125	chr6	27569167	27569011	0.132	0.3298
cg14739153	chr6	32142122	F	AGPAT1	5'UTR					5	5.95	-1.35	0.00106	chr6	32142122	32142598	0.03582	-0.1798			cg15444478	chr12	130494697	F					rs1624164		2.18	2.59	-0.4	0.00131	chr12	130494697	NA	NA	NA
cg13551535	chr4	79971462	R							4.47	5	-0.79	0.00106	chr4	79971462	79971583	0.1412	-0.2324			cg01226963	chr8	1051814	F			Island				4.6	5.21	-0.63	0.00132	chr8	1051814	NA	NA	NA
cg01759672	chr5	137593418	R	GFRA3	Body	Island				5.36	5.68	-0.47	0.00108	chr5	137593418	137592965	0.1832	-0.1208			cg20429093	chr4	83694973	R	SCD5	Body					4.29	5.15	-0.83	0.00137	chr4	83694973	83695428	0.3235	-0.1327
cg02119982	chr16	50731412	R	NOD2	Body					5.56	6.43	-1.17	0.0011	chr16	50731412	NA	NA	NA			cg03261682	chr10	6233757	R	PFKFB3	Body					4.1	4.53	-0.4	0.0014	chr10	6233757	6233294	0.4273	-0.1465
cg03819338	chr20	39942766	R			N_Shelf				4.85	6.57	-1.84	0.00112	chr20	39942766	39942777	0.4906	-0.0629			cg02949864	chr19	8553760	R	HNRNPM	3'UTR	N_Shore				3.65	4.05	-0.47	0.00142	chr19	8553760	8553986	0.1222	-0.3677
cg02084758	chr17	77536754	R							5.13	5.72	-0.6	0.00121	chr17	77536754	77537128	0.2337	-0.1946			cg06885652	chr20	50768702	R	ZFP64	Body	N_Shore				4.61	5.25	-0.71	0.00144	chr20	50768702	50768308	0.1311	-0.1255
cg04334324	chr19	58110862	F	ZNF530	TSS1500	N_Shore				-1.11	-0.77	-0.45	0.00121	chr19	58110862	58110862	0.0988	-0.2911			cg21163415	chr20	57876201	F	EDN3	Body	S_Shore		rs149214		0.82	1.31	-0.47	0.00145	chr20	57876201	NA	NA	NA
cg19190487	chr21	35201906	R	ITSN1	Body			rs1108000		4.34	4.82	-0.67	0.00122	chr21	35201906	35201968	0.007436	0.4805			cg04844120	chr22	24406393	F	CABIN1	TSS1500	N_Shore				5.37	6.6	-1.18	0.0015	chr22	24406393	24406556	0.004088	-0.4441
cg17584288	chr7	98568380	R	TRRAP	Body					5.25	6.34	-1.26	0.0013	chr7	98568380	98568724	0.6543	0.0456			cg00679520	chr12	63133578	F	PPM1H	Body			rs10506447		4.29	5.03	-0.72	0.00151	chr12	63133578	63133184	0.2987	-0.1004
cg20927547	chr3	31494215	R							5.95	6.3	-0.45	0.0013	chr3	31494215	31494410	0.1632	0.1874			cg13254518	chr2	180457494	F	ZNF385B	Body					4.31	4.98	-0.72	0.00152	chr2	180457494	180457154	0.1342	0.2173
cg13403271	chr7	157738245	F	PTPRN2	Body					3.84	4.38	-0.64	0.00132	chr7	157738245	NA	NA	NA			cg18726518	chr12	132924516	R			S_Shelf				4.37	4.99	-0.62	0.00159	chr12	132924516	NA	NA	NA
cg02636488	chr3	52802660	F	NEK4	Body	N_Shore				4.81	5.88	-1.06	0.00136	chr3	52802660	52802574	0.06018	-0.1683			cg25638870	chr11	89224717	F	NOX4	5'UTR; TSS200	Island	rs2289123	rs2289123	Y	-1.88	-0.9	-1.03	0.00163	chr11	89224717	NA	NA	NA
cg14210311	chr1	44726943	R	ERI3	Body					6.34	6.74	-0.59	0.00138	chr1	44726943	NA	NA	NA			cg26728390	chr8	145777781	F	KIAA1688	Body	S_Shelf				4.35	4.72	-0.44	0.00163	chr8	145777781	NA	NA	NA
cg08777402	chr2	121013745	R	RALB	5'UTR	S_Shelf		rs6542576		4.17	4.68	-0.59	0.00138	chr2	121013745	121013511	0.3507	-0.1386			cg27049594	chr11	124439146	R	OR8A1	TSS1500		rs7130836	rs7130836	Y	1.62	3.35	-2.05	0.00167	chr11	124439146	124439109	0.6263	0.0607
cg07004080	chr6	70512728	R					rs4304126		4.5	5.09	-0.78	0.00142	chr6	70512728	70512728	0.0006481	0.3468			cg12839700	chr7	65340693	F	VKORC1L1	Body	S_Shelf				4.12	4.5	-0.39	0.00173	chr7	65340693	65340695	0.03091	-0.1924
cg02763409	chr2	239695552	R							4.35	4.57	-0.42	0.00147	chr2	239695552	239695972	0.278	0.1589			cg18753928	chr3	113234510	F	CCDC52	TSS1500	S_Shore				-1.31	-0.79	-0.6	0.00187	chr3	113234510	113234713	0.2608	-0.3962
cg00179532	chr17	79684775	R	SLC25A10	Body	S_Shelf				6.52	6.94	-0.52	0.00151	chr17	79684775	NA	NA	NA			cg09244037	chr13	114275670	R	TFDP1	Body					4.73	6.15	-1.41	0.00194	chr13	114275670	114275424	0.07349	0.2344
cg16467906	chr11	818331	F	PNPLA2	TSS1500	N_Shore		rs76923087		5.04	5.44	-0.54	0.00156	chr11	818331	NA	NA	NA			cg11754374	chr11	131707651	R	NTM	Body					5.73	6.07	-0.4	0.00199	chr11	131707651	131707899	0.5286	0.0948
cg14609841	chr17	60217788	F			Island		rs7221560		6.41	6.96	-0.66	0.00174	chr17	60217788	NA	NA	NA			cg02260710	chr16	85730584	F							3.84	4.31	-0.46	0.002	chr16	85730584	85730935	0.7981	0.1135
cg05963410	chr12	91349725	R	C12orf12	TSS1500	S_Shore				4.8	5.95	-1.5	0.00176	chr12	91349725	91349504	0.4356	0.1155			cg19726408	chr10	105428651	F	SH3PXD2A	Body	Island				-1.21	-0.69	-0.53	0.00201	chr10	105428651	NA	NA	NA
cg13382840	chr15	88119539	F	NCRNA00052	TSS1500					3.76	4.03	-0.4	0.00178	chr15	88119539	88119539	0.3525	-0.119			cg03298402	chr4	109588818	F	OSTC	3'UTR					3.53	4.66	-1.05	0.00205	chr4	109588818	109588563	0.1998	-0.1236
cg24202221	chr2	38694132	F							4.82	5.25	-0.61	0.00181	chr2	38694132	38694183	0.05594	-0.2413			cg27496216	chr2	222570137	F							4.07	4.61	-0.56	0.00207	chr2	222570137	222570028	0.02703	0.2936
cg03326990	chr10	3193421	F	PITRM1	Body					4.96	5.28	-0.5	0.00181	chr10	3193421	3193487	0.008606	0.1891			cg08366060	chr11	75797825	F	UVRAG	Body					2.74	4.16	-1.46	0.00212	chr11	75797825	75797447	0.188	0.1018
cg02320784	chr12	26195988	F	RASSF8	5'UTR					4.48	5.43	-1.25	0.00182	chr12	26195988	26195959	0.08733	-0.1842			cg04425094	chr3	124732722	R	HEG1	Body					4.1	5.66	-1.58	0.00219	chr3	124732722	124732817	0.2702	-0.1062
cg17454942	chr1	112422473	R	KCND3	Body					5.04	5.49	-0.89	0.00189	chr1	112422473	112422473	0.1582	-0.1255			cg01979298	chr17	38589733	R				rs56394376	rs56394376	Y	2.35	3.72	-1.49	0.00221	chr17	38589733	NA	NA	NA
cg21805029	chr12	117204781	F	RNFT2	Body					4.86	5.36	-0.87	0.00192	chr12	117204781	117204372	0.02901	-0.1946			cg20779314	chr1	147067924	R	BCL9	5'UTR	N_Shelf				3.81	4.93	-1.08	0.00221	chr1	147067924	147067924	0.2212	-0.1543
cg16450577	chr17	80806375	F	TBCD	Body					4.52	5.28	-0.81	0.00192	chr17	80806375	80806370	0.005605	-0.4371			cg16421411	chr2	10302391	F	C2orf48	Body					4.54	5.26	-0.72	0.00221	chr2	10302391	NA	NA	NA
cg15579914	chr1	229438681	R	RAB4A; SPHAR	Body; TSS1500					4.79	6.03	-1.42	0.00197	chr1	229438681	229438453	0.4861	-0.0757			cg07918170	chr17	80890148	R	TBCD	Body	S_Shore				4.39	4.85	-0.44	0.00221	chr17	80890148	NA	NA	NA
cg09761506	chr2	148815999	F							5.26	5.98	-1.16	0.00202	chr2	148815999	148815754	0.2662	-0.1077			cg00093956	chr12	107372431	F	MTERFD3	Body					4.91	5.65	-0.77	0.00222	chr12	107372431	107372729	0.0785	0.1427
cg17052552	chr8	41654404	F	ANK1	Body	N_Shore				4.43	4.76	-0.62	0.00203	chr8	41654404	41654157	0.07764	-0.2907			cg22673826	chr1	942498	F							4.92	5.59	-0.76	0.00224	chr1	942498	NA	NA	NA
cg27409870	chr8	117635401	F							4.79	5.3	-0.7	0.00211	chr8	117635401	117635341	0.2695	-0.1308			cg01499522	chr7	73037099	R	MLXIPL	Body	N_Shore				0.31	0.78	-0.51	0.00224	chr7	73037099	NA	NA	NA
cg20062978	chr6	17615976	F	NUP153	3'UTR					4.44	5.41	-1.82	0.00213	chr6	17615976	17615965	0.09158	0.1025			cg12912919	chr7	92079392	R	GATAD1	Body	S_Shore				3.2	4.47	-1.34	0.00233	chr7	92079392	92079085	0.02116	-0.2468
cg01143222	chr6	53514587	R	KLHL31	3'UTR	N_Shore				5.17	5.97	-1.65	0.00215	chr6	53514587	53514775	0.07287	-0.1245			cg15053322	chr22	30867939	R	SEC14L3	1stExon					1.73	2.11	-0.4	0.00235	chr22	30867939	NA	NA	NA
cg08826384	chr3	47825578	R			S_Shore				4.26	5.04	-1.33	0.00216	chr3	47825578	47825578	0.711	0.0333			cg08269941	chr21	38337048	F	HLCS	5'UTR	N_Shore				2.73	3.38	-0.65	0.0024	chr21	38337048	38337249	0.1523	0.2785
cg03034934	chr16	88965044	F	CBFA2T3	Body	N_Shore				5.49	6.1	-0.68	0.00216	chr16	88965044	NA	NA	NA			cg16582803	chr2	219763642	F			S_Shore				-0.86	-0.25	-0.64	0.00241	chr2	219763642	219763514	0.0486	0.5258
cg18384228	chr14	24789158	R	ADCY4	Body	S_Shelf				3.84	4.11	-0.38	0.00222	chr14	24789158	24789312	0.09774	0.1818			cg23698649	chr7	43481974	F	HECW1	Body	N_Shelf	rs11763383	rs11763383	Y	3.98	4.66	-0.75	0.00244	chr7	43481974	43482198	0.03204	-0.3418
cg17198360	chr6	30000797	R	NCRNA00171	Body					5.45	5.91	-0.53	0.00225	chr6	30000797	30000750	0.1156	0.1298			cg21271026	chr5	508185	F	SLC9A3	Body	Island				4.32	5.38	-1.07	0.00248	chr5	508185	507905	0.02427	-0.1556
cg21002542	chr6	168785632	F							4.18	4.58	-0.58	0.0023	chr6	168785632	168786116	0.3698	0.2171			cg25290178	chr15	93591806	F	RGMA	Body	N_Shelf				-0.45	-0.12	-0.39	0.00248	chr15	93591806	NA	NA	NA
cg05826762	chr7	123634202	F							3.81	4.38	-0.56	0.00231	chr7	123634202	123634138	0.257	-0.2191			cg15571423	chr3	130158846	R	COL29A1	Body					4.5	5.41	-0.96	0.00251	chr3	130158846	130158441	0.3875	-0.0939
cg06568433	chr13	72891997	R							4.62	5.37	-0.92	0.00235	chr13	72891997	72892422	0.4328	-0.0927			cg27009815	chr10	69988445	F			N_Shelf				3.28	4.26	-0.96	0.00253	chr10	69988445	69988119	0.2996	-0.1049
cg22375856	chr3	17301676	R	TBC1D5	Body					4.44	5.83	-1.89	0.0024	chr3	17301676	17301262	0.02196	-0.1455			cg13435189	chr11	107324751	F	CWF19L2	Body	N_Shelf				4.44	4.83	-0.4	0.00255	chr11	107324751	107325086	0.2491	-0.1118
cg17873998	chr1	200117089	R	NR5A2	Body	Island				7.03	7.29	-0.46	0.0024	chr1	200117089	NA	NA	NA			cg05312960	chr22	25159879	F	TOP1P2; PIWIL3	TSS1500; 5'UTR	Island				2.21	2.63	-0.43	0.00257	chr22	25159879	NA	NA	NA
cg17577431	chr3	175696388	R							5.49	5.98	-1.08	0.00241	chr3	175696388	175696519	0.3441	-0.1381			cg07643321	chr2	211457632	R	CPS1	Body; TSS1500					3.8	4.54	-0.79	0.0026	chr2	211457632	211457742	0.1165	-0.2649
cg02075410	chr4	151504138	F	LRBA; MAB21L2	Body; 1stExon; 5'UTR	Island				6.58	7.17	-0.97	0.00244	chr4	151504138	151503685	0.0437	-0.2527			cg11074615	chr10	52976168	F	PRKG1	Body					3.76	4.76	-1.03	0.00264	chr10	52976168	52976282	0.5287	-0.1165
cg03578013	chr3	24145718	R	LOC152024	TSS1500					4.12	5.21	-1.64	0.00252	chr3	24145718	24145718	0.1295	0.1388			cg09144905	chr13	78280893	F	SLAIN1	5'UTR			rs118182699		4.13	4.66	-0.56	0.00264	chr13	78280893	78280576	0.4682	-0.0713
cg10858369	chr11	6476139	F	TRIM3	Body	N_Shore				4.71	6.26	-1.68	0.00254	chr11	6476139	6476169	0.112	-0.1659			cg18748888	chr17	76102450	R	TNRC6C	3'UTR	S_Shore				4.72	5.3	-0.58	0.00265	chr17	76102450	76101955	0.4631	-0.0697
cg23473276	chr7	42834405	R							4.51	5.35	-1.06	0.00256	chr7	42834405	42834891	0.2692	-0.1185			cg22384356	chr8	124195192	R	FAM83A	1stExon					0.1	0.53	-0.41	0.00265	chr8	124195192	NA	NA	NA
cg13617192	chr12	34534365	R							3.27	3.93	-0.91	0.00257	chr12	34534365	NA	NA	NA			cg25587481	chr2	46396825	R	PRKCE	Body		rs11691028	rs11691028;rs115595978	Y	2.62	3.85	-1.24	0.00267	chr2	46396825	NA	NA	NA
cg21771915	chr7	28101336	R	JAZF1	Body					4.48	5.06	-0.68	0.00261	chr7	28101336	28101780	0.16	-0.3375			cg02550537	chr15	25450131	R	SNORD115-21; SNORD115-20; SNORD115-15	TSS1500					3.53	3.94	-0.41	0.00267	chr15	25450131	NA	NA	NA
cg07217710	chr8	141348919	F	TRAPPC9	Body	Island		rs13252771		3.61	3.82	-0.58	0.00266	chr8	141348919	141348421	0.128	0.1737			cg10333278	chr22	30107178	R							0.97	1.38	-0.41	0.00268	chr22	30107178	NA	NA	NA
cg13634966	chr8	27661589	R	ESCO2	3'UTR					3.92	4.67	-1.15	0.00267	chr8	27661589	27661509	0.4283	0.0684			cg04956701	chr11	131903650	R	NTM	Body					3.67	4.82	-1.21	0.0027	chr11	131903650	131903496	0.5435	0.1143
cg21565368	chr11	85437579	R	SYTL2	TSS200; Body					5.12	6.18	-1.39	0.00272	chr11	85437579	85437543	0.04918	-0.2162			cg06971503	chr14	105170815	F	INF2	Body; 3'UTR	S_Shelf				4.62	5.8	-1.22	0.00271	chr14	105170815	105171072	0.1405	0.1912
cg10367296	chr19	5066951	R	KDM4B	Body	S_Shore		rs140776911; rs76084378;rs2613766		4.57	5.01	-0.44	0.00275	chr19	5066951	NA	NA	NA			cg27631107	chr6	32123651	R	PPT2	Body	S_Shore				4.83	5.82	-0.94	0.00274	chr6	32123651	NA	NA	NA
cg24783164	chr18	653595	F	C18orf56	3'UTR	N_Shelf				3.72	4.18	-0.61	0.00278	chr18	653595	653537	0.2136	-0.1437			cg19571686	chr14	32328771	F	NUBPL	3'UTR					3.89	4.56	-0.68	0.00275	chr14	32328771	32329248	0.00225	-0.4124
cg20996887	chr1	246136645	F	SMYD3	Body	N_Shore				5.04	6.1	-1.3	0.00286	chr1	246136645	246136391	0.07895	0.3088			cg16421619	chr2	240305693	F	HDAC4	5'UTR					5.31	5.93	-0.63	0.00277	chr2	240305693	NA	NA	NA
cg13823144	chr11	66475721	F	SPTBN2	Body					5.44	5.65	-0.47	0.00295	chr11	66475721	NA	NA	NA			cg24465133	chr2	130901223	R	CCDC74B	Body	N_Shore				1.36	1.91	-0.52	0.00278	chr2	130901223	NA	NA	NA
cg00407867	chr5	127640424	F	FBN2	Body					5.2	6.15	-1.37	0.00299	chr5	127640424	127640433	0.2683	-0.0854			cg18489289	chr10	44876292	R	CXCL12	Body	N_Shelf				3.69	4.09	-0.47	0.00283	chr10	44876292	44876141	0.03512	-0.2694
cg07676300	chr19	11285258	R	KANK2	Body	Island				5.64	6.28	-0.63	0.00307	chr19	11285258	NA	NA	NA			cg19759228	chr14	92977094	F			N_Shelf				3.82	4.39	-0.59	0.0029	chr14	92977094	92977496	0.2913	-0.2066
cg22772462	chr5	150461913	F	TNIP1	TSS1500	S_Shore				4.96	6.09	-1.21	0.0031	chr5	150461913	150462240	0.008722	0.3993			cg01052512	chr16	2098739	R	TSC2; NTHL1	Body; TSS1500	S_Shore				1.43	1.82	-0.39	0.00291	chr16	2098739	2098892	0.08613	-0.2757
cg23522872	chr5	8458392	F			S_Shore				-0.14	0.04	-0.43	0.00312	chr5	8458392	8458838	0.04741	-0.2568			cg01058004	chr8	11833039	R	DEFB136	TSS1500					4.47	5.49	-1.04	0.00293	chr8	11833039	11833191	0.4008	0.1282
cg15806569	chr2	1771408	F							-0.04	0.61	-0.86	0.00313	chr2	1771408	NA	NA	NA			cg07939743	chr4	57507828	F							2.8	3.55	-0.74	0.00295	chr4	57507828	57507828	0.04668	-0.3215
cg08692111	chr19	1737123	F			S_Shelf	rs12611251	rs12611251	Y	-0.18	0.37	-0.97	0.00321	chr19	1737123	NA	NA	NA			cg20810195	chr1	86970291	R					rs145241387		2.21	2.76	-0.51	0.00295	chr1	86970291	86969974	0.06256	-0.5572
cg21252355	chr12	132677820	R			S_Shelf				4.33	4.61	-0.55	0.00321	chr12	132677820	NA	NA	NA			cg17799742	chr1	32057406	F			S_Shelf				1.6	2.23	-0.68	0.00299	chr1	32057406	32057040	0.3808	0.1092
cg27264322	chr1	1992046	F	PRKCZ	Body	S_Shore	rs13302944	rs13302944	Y	2.89	3.96	-1.27	0.00322	chr1	1992046	NA	NA	NA			cg19548922	chr15	43483750	R	CCNDBP1	Body					4.41	4.87	-0.44	0.00301	chr15	43483750	43483431	0.03234	0.2498
cg05767404	chr1	247712591	F	C1orf150	Body			rs76119911		-1.01	-0.63	-0.49	0.00323	chr1	247712591	247712544	0.1894	-0.2702			cg25410321	chr2	26098080	R	ASXL2	Body	N_Shelf				4.11	5.31	-1.15	0.00315	chr2	26098080	26097927	0.03927	0.3617
cg19743168	chr1	23544995	R			S_Shore		rs34682032; rs115607664		-1.05	-0.8	-0.5	0.00326	chr1	23544995	23545444	0.1492	0.2226			cg12892054	chr6	64373226	R	PHF3	Body					4.3	5.09	-0.78	0.00316	chr6	64373226	64373148	0.07299	0.2316
cg02243096	chr17	26592726	F							4.15	4.38	-0.47	0.00326	chr17	26592726	26592328	0.1867	-0.3735			cg06251181	chr12	109046825	F	CORO1C	Body					4.9	5.63	-0.73	0.0032	chr12	109046825	109046825	0.401	-0.0683
cg06600444	chr3	182041573	F							4.67	5.44	-1.28	0.00327	chr3	182041573	182041573	0.08745	0.2737			cg13068215	chr1	240286481	R	FMN2	Body					3	3.41	-0.45	0.00322	chr1	240286481	240286916	0.1753	-0.1362
cg21375452	chr12	9997326	R	KLRF1	3'UTR					4.99	5.49	-1.22	0.00331	chr12	9997326	9997326	0.1083	-0.1634			cg01494994	chr2	1062590	R	SNTG2	Body					2.84	3.26	-0.42	0.00326	chr2	1062590	1062590	0.09183	0.1492
cg00643272	chr6	170588360	F			N_Shore		rs725239		4.29	4.57	-0.4	0.00334	chr6	170588360	170588045	0.0329	0.0742			cg07180538	chr7	4786899	R	FOXK1	Body	Island		rs149191835		4.81	5.41	-0.64	0.00327	chr7	4786899	NA	NA	NA
cg05526809	chr4	1309416	F	MAEA	Body	Island	rs2272481	rs2272481	Y	3.21	3.62	-0.7	0.00336	chr4	1309416	NA	NA	NA			cg24746315	chr11	125660444	R	PATE3	Body					2.91	3.43	-0.53	0.00327	chr11	125660444	125660581	0.3021	-0.1483
cg10032110	chr7	1718541	R							6.38	6.82	-0.58	0.00337	chr7	1718541	NA	NA	NA			cg09351082	chr10	97319133	F	SORBS1	5'UTR	N_Shore				3.72	4.68	-1.03	0.00331	chr10	97319133	97319133	0.08496	0.3038
cg23820103	chr1	116373887	R			S_Shelf				4.69	5.2	-0.72	0.00339	chr1	116373887	116374137	0.04933	-0.2902			cg15030465	chr19	51400352	R	KLKP1	TSS1500					1.46	1.93	-0.49	0.00332	chr19	51400352	51400197	0.1283	0.3167
cg02479305	chr12	106484618	F	NUAK1	Body					4.71	5.78	-1.16	0.00347	chr12	106484618	106484513	0.4252	0.0965			cg00884173	chr16	84570044	F							4.62	5.36	-0.79	0.00334	chr16	84570044	84569693	0.4913	-0.1786
cg02673484	chr1	153962090	R	RPS27	TSS1500	N_Shore				4.46	4.86	-0.44	0.00352	chr1	153962090	153962432	0.4865	0.1064			cg03201886	chr6	166619470	R							4.47	5.62	-1.19	0.00336	chr6	166619470	166619470	0.0804	0.1173
cg01678692	chr17	11984284	F	MAP2K4; MIR744	Body; TSS1500					4.38	5.08	-0.72	0.00358	chr17	11984284	11984147	0.12	-0.1414			cg11679871	chr10	13388567	F	SEPHS1	5'UTR			rs10752299;rs1004621		2.94	3.6	-0.67	0.00336	chr10	13388567	13388689	0.1021	0.3281
cg04989395	chr3	170167033	F							5.13	6.1	-1.33	0.0036	chr3	170167033	170167033	0.1434	0.1089			cg23375968	chr7	157523356	F	PTPRN2	Body	N_Shore				2.15	2.6	-0.47	0.00342	chr7	157523356	NA	NA	NA
cg25459300	chr8	20375578	F					rs79004073; rs17092692		5.32	5.69	-0.58	0.00366	chr8	20375578	20375783	0.01565	0.2277			cg01395254	chr2	2336428	R	MYT1L	TSS1500					3.52	4.28	-0.77	0.00344	chr2	2336428	2336518	0.07933	0.2015
cg15015070	chr1	78567723	R	GIPC2	Body					4.43	5.84	-1.63	0.00367	chr1	78567723	78567682	0.1436	-0.1559			cg03668078	chr6	147124930	F	C6orf103; LOC729176	Body					-0.19	0.22	-0.42	0.00344	chr6	147124930	147124648	0.1561	0.1217
cg02915776	chr8	93889911	F							5.02	5.94	-1.24	0.00369	chr8	93889911	93890394	0.02343	-0.3142			cg05010260	chr7	100820291	R	C7orf52	5'UTR	N_Shelf				1.83	2.32	-0.53	0.00348	chr7	100820291	100820291	0.3731	0.1768
cg04200026	chr16	89345595	R	ANKRD11	Body	Island				3.19	3.86	-1.16	0.0037	chr16	89345595	NA	NA	NA			cg18417864	chr11	1602668	R	HCCA2; LOC338651	Body					4.09	5.4	-1.26	0.00349	chr11	1602668	NA	NA	NA
cg27573991	chr1	247712512	F	C1orf150	1stExon				Y	-0.19	0.47	-0.88	0.00375	chr1	247712512	247712544	0.1894	-0.2702			cg20459037	chr17	9546550	R	WDR16	3'UTR	N_Shore	rs274899	rs274899	Y	1.84	3.97	-2.08	0.00351	chr17	9546550	9546489	0.1423	0.1527
cg01054110	chr12	125002332	F	NCOR2	5'UTR	Island				2.12	2.52	-0.47	0.00376	chr12	125002332	NA	NA	NA			cg01816411	chr11	57099303	R	SSRP1	Body	N_Shelf				5.41	5.88	-0.5	0.00352	chr11	57099303	57098913	0.7175	-0.0372
cg09330885	chr3	195536485	R	MUC4	Body					4.24	4.74	-0.63	0.00384	chr3	195536485	NA	NA	NA			cg05357093	chr6	169224907	F			N_Shore				3.3	3.75	-0.45	0.00353	chr6	169224907	169224568	0.9206	0.0193
cg13728604	chr9	132627095	F	USP20	Body	N_Shelf	rs72757203	rs72757203	Y	3.59	4.25	-0.87	0.00386	chr9	132627095	NA	NA	NA			cg22362389	chr17	79619190	R	PDE6G	Body	S_Shelf		rs7406828		5.06	5.57	-0.53	0.00362	chr17	79619190	NA	NA	NA
cg20737072	chr19	5785252	R	PRR22; DUS3L	TSS1500; Body	N_Shore				6.41	6.94	-0.66	0.00389	chr19	5785252	NA	NA	NA			cg09636727	chr1	77477593	F	ST6GALNAC5	Body					3.06	3.82	-0.75	0.00364	chr1	77477593	77477705	0.4162	-0.1176
cg06700653	chr19	30361480	F			N_Shore				4.96	5.75	-1.05	0.0039	chr19	30361480	30361767	0.3557	-0.1181			cg07522639	chr4	24554321	R	DHX15	Body					2.41	3.07	-0.69	0.00369	chr4	24554321	24554556	0.06003	0.1849
cg10338232	chr14	42683574	R							4.72	5.38	-1.04	0.00392	chr14	42683574	42683583	0.04449	-0.2099			cg27173971	chr19	463914	R	ODF3L2	Body	Island				5.97	6.49	-0.57	0.0037	chr19	463914	NA	NA	NA
cg16451909	chr8	957083	R			Island				4.28	4.7	-0.45	0.00393	chr8	957083	NA	NA	NA			cg26722684	chr10	45799357	F	OR13A1	Body					4.67	5.1	-0.4	0.0037	chr10	45799357	45799827	0.6918	-0.0965
cg07808967	chr10	3063296	F							4.65	5.05	-0.4	0.00395	chr10	3063296	3063659	0.373	-0.1217			cg14681977	chr8	94931371	F	PDP1	5'UTR; Body	S_Shore				3.71	4.51	-0.99	0.00371	chr8	94931371	94931371	0.1425	0.1089
cg18544888	chr2	122259959	F	CLASP1	Body					4.6	5.18	-0.63	0.00398	chr2	122259959	122260235	0.06923	0.1539			cg10413297	chr22	32767648	R	RFPL3S	TSS1500			rs5754036		4.63	5.9	-1.18	0.00374	chr22	32767648	32768114	0.1285	-0.2095
cg21180703	chr9	90273181	R	DAPK1	Body	N_Shore	rs36215048	rs36215048	Y	2.08	2.93	-1.28	0.00401	chr9	90273181	NA	NA	NA			cg02979703	chr8	37558858	R			Island				2.47	3.06	-0.64	0.00378	chr8	37558858	NA	NA	NA
cg21649361	chr2	240090040	F	HDAC4	Body					4.96	5.79	-1.36	0.00402	chr2	240090040	240090132	0.9357	0.013			cg22856114	chr2	128175905	R	PROC	TSS200	S_Shelf				4.81	5.61	-0.71	0.00379	chr2	128175905	128175622	0.8093	-0.0207
cg13000004	chr4	149074093	R	NR3C2	Body					4.23	4.95	-0.88	0.0041	chr4	149074093	149074375	0.1146	0.264			cg26264580	chr1	89454503	F	RBMXL1; CCBL2	5'UTR	N_Shelf				4.01	5.07	-0.95	0.00381	chr1	89454503	89454503	0.08281	0.1571
cg01175433	chr3	10491709	F	ATP2B2	5'UTR					4.63	5.67	-1.56	0.00414	chr3	10491709	10491842	0.08174	-0.1616			cg22061809	chr18	22033229	F	IMPACT	3'UTR			rs1053474		3.12	3.8	-0.68	0.00386	chr18	22033229	22033229	0.208	0.0701
cg12582008	chr13	53603286	F	OLFM4	Body					5.01	5.64	-0.86	0.00414	chr13	53603286	53603314	0.03325	-0.1587			cg06660174	chr16	19892831	R	GPRC5B	5'UTR	N_Shelf				3.03	3.75	-0.64	0.00387	chr16	19892831	19892831	0.3354	-0.0708
cg12461281	chr5	148288661	F					rs73278685		4.29	5.32	-1.3	0.00417	chr5	148288661	148288661	0.2678	0.1546			cg12032533	chr6	31635781	R	CSNK2B	Body	S_Shore				4.18	4.86	-0.64	0.00392	chr6	31635781	31635366	0.1336	0.1339
cg10702113	chr3	196664466	R	NCBP2	Body					4.97	5.27	-0.52	0.00417	chr3	196664466	196664210	0.1505	0.1549			cg19422369	chr7	2827064	F	GNA12	Body					3.53	4.03	-0.55	0.00397	chr7	2827064	NA	NA	NA
cg10057817	chr7	121701410	R	PTPRZ1	3'UTR			rs41281704		4.97	5.55	-1.09	0.00419	chr7	121701410	121700952	0.3251	-0.1022			cg26617486	chr8	139886565	R	COL22A1	Body	N_Shelf				4.21	4.78	-0.61	0.00398	chr8	139886565	139886561	0.445	0.0689
cg14349131	chr9	14287483	R	NFIB	Body					4.98	5.4	-0.57	0.00425	chr9	14287483	NA	NA	NA			cg22364452	chr1	161255064	R	PCP4L1	3'UTR					4.34	5.47	-1.07	0.00403	chr1	161255064	161255064	0.7694	0.0285
cg26531174	chr5	149546073	F	CDX1	TSS1500	Island				5.73	6.2	-0.57	0.00427	chr5	149546073	NA	NA	NA			cg01701303	chr13	114060627	R							4.92	5.3	-0.47	0.00409	chr13	114060627	NA	NA	NA
cg22268467	chr19	4361713	R	SH3GL1	Body	Island				5.65	5.99	-0.48	0.00433	chr19	4361713	NA	NA	NA			cg05637450	chr1	218479177	R	RRP15	Body					2.82	4.01	-1.31	0.00412	chr1	218479177	218479229	0.1683	-0.0938
cg03439958	chr2	101612331	R	NPAS2	3'UTR					6.32	6.86	-0.72	0.00434	chr2	101612331	NA	NA	NA			cg12768447	chr10	69425930	F	CTNNA3	TSS1500; 5'UTR					2.25	2.76	-0.47	0.00413	chr10	69425930	69426097	0.1035	-0.3176
cg20973974	chr4	113261845	R	ALPK1	5'UTR					4.34	4.9	-0.68	0.00434	chr4	113261845	113261845	0.02547	-0.2037			cg14173258	chr6	28832474	F			S_Shore				4.85	5.95	-1.03	0.00416	chr6	28832474	28832619	0.01955	0.3137
cg00450617	chr2	1237239	R	SNTG2	Body			rs28392662		3.9	4.47	-0.57	0.00434	chr2	1237239	1236912	0.1715	-0.1339			cg05147262	chr4	71506651	F	ENAM	Body					4.59	5.15	-0.52	0.00421	chr4	71506651	71506651	0.278	0.1504
cg07795548	chr16	69457652	R	CYB5B	TSS1500	N_Shore				3.08	3.55	-0.48	0.00445	chr16	69457652	69457261	0.06405	0.3718			cg12299599	chr7	25934722	R							-0.26	0.1	-0.39	0.00427	chr7	25934722	25934997	0.04017	-0.1528
cg02803486	chr16	29171518	F			S_Shore				5.54	5.82	-0.59	0.00454	chr16	29171518	29171298	0.252	-0.0786			cg04663956	chr17	29669756	R	NF1	Body	N_Shelf				3.48	5.01	-1.47	0.00434	chr17	29669756	29669287	0.294	-0.0876
cg01792686	chr3	128118254	R	EEFSEC	Body					5.26	5.9	-0.58	0.00456	chr3	128118254	128117971	0.1267	-0.2627			cg08180497	chr2	3740746	R	ALLC	Body					3.9	5.01	-1.12	0.00435	chr2	3740746	3740681	0.05688	-0.2719
cg07506599	chr7	157449217	R	PTPRN2	Body	S_Shore				5.8	6.11	-0.45	0.00458	chr7	157449217	157449701	0.401	-0.0725			cg15924971	chr11	63376268	F	PLA2G16	Body					4.7	5.78	-0.97	0.00437	chr11	63376268	63376124	0.3751	-0.1471
cg05104897	chr4	120127485	R					rs573461720; rs567304478		2.63	2.84	-0.43	0.00458	chr4	120127485	120127485	0.06684	0.2929			cg06532924	chr1	247268238	F	ZNF669	TSS1500	S_Shore				-1.33	-0.91	-0.42	0.00443	chr1	247268238	247268692	0.1108	0.1608
cg25477334	chr13	47206058	R	LRCH1	Body					4.17	5.18	-1.57	0.00462	chr13	47206058	47206062	0.02802	0.1857			cg20744362	chr22	50050164	F	C22orf34	Body					0.68	1.47	-0.84	0.00445	chr22	50050164	50050647	0.2938	0.1122
cg11910497	chr2	242695329	R	D2HGDH	Body					5.57	5.98	-0.55	0.00462	chr2	242695329	NA	NA	NA			cg02968606	chr14	36298812	F	BRMS1L	Body	S_Shelf				4.53	5.44	-0.87	0.00446	chr14	36298812	36299208	0.1784	-0.1249
cg09273012	chr2	45675674	F	SRBD1	Body			rs2193836		4.57	5.94	-1.53	0.00471	chr2	45675674	45675741	0.0496	-0.2309			cg15859008	chr10	134640937	F							3.22	3.69	-0.5	0.00448	chr10	134640937	NA	NA	NA
cg10932486	chr5	61028265	F					rs141165539		0.24	0.57	-0.5	0.00472	chr5	61028265	61028620	0.05921	0.4761			cg15542713	chr1	42385581	R	HIVEP3	TSS1500	S_Shore				0.87	1.36	-0.47	0.00451	chr1	42385581	42385418	0.159	0.1782
cg09930155	chr16	50613442	F	NKD1	Body	Island				5.21	5.45	-0.4	0.00472	chr16	50613442	NA	NA	NA			cg23530906	chr12	114708303	R					rs11359046		-0.2	0.17	-0.42	0.00451	chr12	114708303	114708472	0.3087	-0.118
cg05902483	chr6	3083399	F	RIPK1	Body					5.82	6.08	-0.51	0.00476	chr6	3083399	3083444	0.06685	0.2068			cg03555012	chr4	1512870	F			N_Shore		rs10003943		3.82	4.58	-0.61	0.00454	chr4	1512870	1512607	0.2098	-0.1427
cg14365871	chr9	134371404	F	BAT2L1	3'UTR					4.89	5.14	-0.41	0.00478	chr9	134371404	NA	NA	NA			cg13583602	chr6	13400810	F	GFOD1	Body					4.87	5.63	-0.85	0.00457	chr6	13400810	13400810	0.004035	0.2435
cg17991919	chr5	131892242	F	RAD50	TSS1500	N_Shore				5.18	5.97	-1.34	0.0048	chr5	131892242	131892242	0.06569	0.2001			cg22011436	chr11	45310837	F			S_Shelf				4.72	5.27	-0.63	0.00459	chr11	45310837	45310595	0.2271	0.1417
cg16103098	chr14	101192374	R	DLK1	TSS1500	N_Shore				4.45	5.49	-1.36	0.00481	chr14	101192374	NA	NA	NA			cg16183122	chr10	88466389	F	LDB3	Body					4.65	5.22	-0.54	0.00463	chr10	88466389	NA	NA	NA
cg01645401	chr13	73649892	R	KLF5	Body					4.97	5.58	-0.91	0.00484	chr13	73649892	73650329	0.00892	-0.2748			cg23141745	chr3	169798180	R	GPR160	5'UTR					4.53	5.3	-0.75	0.00466	chr3	169798180	169798089	0.2294	0.1231
cg15164761	chr19	2255496	F	JSRP1	TSS200	S_Shore				4.36	4.7	-0.38	0.00488	chr19	2255496	NA	NA	NA			cg11289591	chr11	46787299	R	CKAP5	Body					2.83	3.76	-0.93	0.00467	chr11	46787299	46786914	0.03066	0.2167
cg18138031	chr3	63895733	R	ATXN7	5'UTR	N_Shore				4.19	5.88	-1.62	0.00495	chr3	63895733	63895688	0.07498	0.1882			cg02579477	chr1	163173262	R	RGS5	TSS1500					2.86	3.43	-0.53	0.00475	chr1	163173262	163173040	0.09822	-0.4164
cg18610978	chr2	135206815	R	LOC151162	TSS200					4.52	4.79	-0.48	0.00497	chr2	135206815	NA	NA	NA			cg23208326	chr4	75149859	F	MTHFD2L	Body					1.99	2.44	-0.44	0.0049	chr4	75149859	75149859	0.3921	0.0867
cg05998850	chr2	216981107	R	XRCC5	Body					4.08	5.37	-1.39	0.00498	chr2	216981107	216981107	0.113	-0.1305			cg13101088	chr2	64320678	R	PELI1	3'UTR					4.28	4.96	-0.77	0.00493	chr2	64320678	64320783	0.3394	0.1546
																					cg27452868	chr4	42342980	F							3.01	3.93	-0.87	0.00495	chr4	42342980	42342653	0.01069	-0.3687
																					cg04859886	chr7	1590647	R	TMEM184A	Body	Island				4.6	5.17	-0.57	0.00496	chr7	1590647	NA	NA	NA
WB hyper-ML														NeighboringCpgs_with_smallest_pvalue reported in current study							Mono hyper-ML														NeighboringCpgs_with_smallest_pvalue reported in current study
Probe ID	CHR	Location	Strand	Symbol	Location relative to Refseq Genes	Location relative to CpG Islands	SNP at CpG sites	SNP in Probes	SNP-interefered by k-mean	Case mean (M value)	Control mean (M value)	covariate-adjusted log2 fold change	p value	reportedCpG_chromosome_hg19	reportedCpG_position_hg19	neighboringCpG_with_smallest_pvalue	p-value	beta			Probe ID	CHR	Location	Strand	Symbol	Location relative to Refseq Genes	Location relative to CpG Islands	SNP at CpG sites	SNP in Probes	SNP-interefered by k-mean	Case mean (M value)	Control mean (M value)	covariate-adjusted log2 fold change	p value	reportedCpG_chromosome_hg19	reportedCpG_position_hg19	neighboringCpG_with_smallest_pvalue	p-value	beta
cg00597607	chr4	8592328	F			N_Shelf		rs3756181		1.7	1.27	0.49	1.23e-06	chr4	8592328	NA	NA	NA			cg27177415	chr17	79412681	F	BAHCC1	Body	Island				6.41	5.68	0.72	1.87e-05	chr17	79412681	NA	NA	NA
cg23381224	chr10	89311690	R	MINPP1	Body					4.17	3.6	0.97	1.71e-05	chr10	89311690	89311981	0.04482	-0.1764			cg12894883	chr22	22288473	R	PPM1F	Body	Island				7.17	6.64	0.58	3e-05	chr22	22288473	NA	NA	NA
cg09397542	chr6	12718370	F	PHACTR1	5'UTR					3.33	2.9	0.71	2.15e-05	chr6	12718370	12718568	0.1332	-0.2268			cg13378687	chr2	18770693	R	NT5C1B	Body					4.02	3.58	0.5	3.35e-05	chr2	18770693	18770693	0.3471	-0.1242
cg04318504	chr6	136869967	R	MAP7	Body	N_Shore				3.21	2.57	0.98	2.4e-05	chr6	136869967	136869575	0.1224	0.1059			cg10354811	chr14	104944443	R			S_Shelf				2.71	2.26	0.42	5.44e-05	chr14	104944443	104944581	0.04407	-0.3331
cg09451903	chr17	3501338	F	TRPV1	TSS1500; 5'UTR					3.79	3.45	0.52	5.73e-05	chr17	3501338	NA	NA	NA			cg27489373	chr16	1507959	F	CLCN7	Body	S_Shore		rs6600147		-0.69	-1.25	0.57	6.7e-05	chr16	1507959	NA	NA	NA
cg20506843	chr11	91950460	R							0.3	0.05	0.39	6.09e-05	chr11	91950460	91950460	0.03248	0.4256			cg12872692	chr6	1901423	F	GMDS	Body					4.57	4.02	0.54	7.46e-05	chr6	1901423	1901167	0.1542	0.2393
cg14636433	chr8	6762404	R					rs2741712		4.41	3.96	0.62	8.08e-05	chr8	6762404	6762523	0.07218	0.2638			cg24993607	chr13	113257158	R			N_Shelf		rs3215809		4.25	3.78	0.5	7.74e-05	chr13	113257158	113257346	0.1335	0.1389
cg04025965	chr7	150779110	F	FASTK; TMUB1	TSS1500; Body	Island				3.63	3.11	0.72	8.42e-05	chr7	150779110	NA	NA	NA			cg08373528	chr6	42672105	F	PRPH2	Body					2.79	2.32	0.52	0.000107	chr6	42672105	NA	NA	NA
cg27307465	chr1	65472802	F			S_Shelf				5.14	4.44	0.87	0.000131	chr1	65472802	65472494	0.06757	-0.163			cg23564432	chr8	3253958	R	CSMD1	Body			rs148421743;rs3802306		2.55	2.18	0.41	0.000118	chr8	3253958	3253499	0.03259	-0.1623
cg12352403	chr2	202797851	F							5.34	4.57	0.97	0.000148	chr2	202797851	202797829	0.02764	0.3711			cg02303324	chr6	136872323	F	MAP7	TSS1500	S_Shore		rs75529963		-0.76	-1.28	0.56	0.000124	chr6	136872323	136872420	0.1753	0.172
cg14455781	chr9	15183958	F	TTC39B	Body					4.96	4.24	1.06	0.000152	chr9	15183958	15183958	0.4235	0.0994			cg01306747	chr16	68681018	F	CDH3	Body	S_Shore				3.12	2.43	0.69	0.000134	chr16	68681018	68681106	0.2939	0.3464
cg15672329	chr11	72810987	F	FCHSD2	Body					4.5	4.14	0.54	0.000161	chr11	72810987	72810501	0.8089	0.0408			cg25027028	chr2	241065401	R			N_Shelf				5.89	5.52	0.4	0.000156	chr2	241065401	241064945	0.04228	0.1665
cg01612095	chr16	88713113	R	CYBA	Body	N_Shelf				4.25	3.98	0.46	0.000165	chr16	88713113	NA	NA	NA			cg04353106	chr1	163136667	F	RGS5	Body					-0.42	-1.1	0.73	0.000165	chr1	163136667	163136754	0.2419	0.2024
cg19876649	chr18	3220273	F	MYOM1	TSS200					3.03	2.75	0.42	0.000176	chr18	3220273	3220532	0.06085	0.2828			cg26179134	chr2	25897613	R	DTNB	TSS1500	S_Shore				0.71	0.27	0.43	0.000199	chr2	25897613	25897138	0.004351	-0.7068
cg16012773	chr8	92278313	F	SLC26A7	Body					3.39	3.14	0.48	0.000177	chr8	92278313	92278059	0.07388	0.3128			cg17212184	chr11	89787638	R			S_Shore				2.42	1.93	0.5	0.000204	chr11	89787638	89787302	0.3528	0.1769
cg21013431	chr18	3495888	R			N_Shelf				1.19	0.84	0.4	0.000194	chr18	3495888	3495965	0.005247	0.3651			cg07698638	chr7	150746232	F	ACCN3	1stExon	Island				6.4	5.91	0.51	0.000212	chr7	150746232	NA	NA	NA
cg07836226	chr1	8687954	F	RERE	Body					3.42	3.11	0.43	0.000197	chr1	8687954	8687954	0.02416	0.4932			cg02400162	chr7	57710252	F							5.08	4.5	0.62	0.00024	chr7	57710252	57710650	0.05224	-0.2863
cg02818728	chr4	189079272	F			N_Shore				3.98	3.65	0.51	0.000198	chr4	189079272	189078796	0.8948	0.0206			cg15507500	chr19	17605696	F	SLC27A1	Body	N_Shelf				6.01	5.17	0.87	0.000268	chr19	17605696	17605687	0.4152	-0.0705
cg19438790	chr5	77900022	R	LHFPL2	5'UTR					4.5	4.11	0.55	0.000215	chr5	77900022	77899816	0.4815	0.0558			cg04117801	chr17	46651867	R	HOXB3	TSS200	N_Shelf				4.35	3.88	0.53	0.000281	chr17	46651867	46652179	0.2337	-0.1267
cg17806882	chr7	150216872	R	GIMAP7	5'UTR					3.69	3.32	0.67	0.000232	chr7	150216872	150216872	0.1184	-0.2911			cg10008445	chr10	105630969	F					rs201378954		4.82	4.36	0.49	0.000299	chr10	105630969	105630597	0.06868	-0.442
cg14583815	chr9	125968180	R	STRBP	5'UTR; Body					4.53	4.19	0.41	0.000242	chr9	125968180	125968349	0.1521	0.095			cg20402885	chr2	3214990	F	TSSC1	Body					4.05	3.33	0.78	0.000318	chr2	3214990	3215018	0.2174	0.1522
cg01485413	chr7	143042124	F	CLCN1	Body	N_Shore				3.53	3.21	0.5	0.000246	chr7	143042124	143041873	0.05748	-0.2529			cg23522508	chr19	11287505	R	KANK2	Body	N_Shore				5.66	4.93	0.77	0.000329	chr19	11287505	NA	NA	NA
cg15871371	chr3	71274624	F	FOXP1	5'UTR					5.12	4.44	0.91	0.000288	chr3	71274624	71274662	0.1145	0.1451			cg27446137	chr4	77723198	F			Island				0.92	0.53	0.4	0.000335	chr4	77723198	NA	NA	NA
cg02937491	chr18	55888790	R	NEDD4L	5'UTR; Body; 1stExon					4.59	4.25	0.45	0.000301	chr18	55888790	55888381	0.1865	-0.3285			cg17530965	chr5	1034427	R	NKD2	Body	N_Shelf				5.66	5.04	0.64	0.000347	chr5	1034427	NA	NA	NA
cg24718722	chr10	129536818	R	FOXI2	Body	Island				0.77	0.56	0.46	0.000311	chr10	129536818	NA	NA	NA			cg21520715	chr5	172189776	R					rs322355		3.41	2.86	0.59	0.000368	chr5	172189776	NA	NA	NA
cg10031651	chr3	46621686	R	LRRC2; TDGF1	TSS200; Body	S_Shelf				4.03	3.69	0.46	0.000324	chr3	46621686	46621936	0.03955	0.3184			cg08759899	chr5	101831271	F	SLCO6A1	Body	N_Shelf				5.07	4.53	0.53	0.000408	chr5	101831271	101831247	0.1802	-0.1712
cg16611584	chr17	19809078	F	AKAP10	3'UTR		rs56403226	rs56403226		0.77	0.41	0.48	0.000344	chr17	19809078	19808732	0.09723	-0.1618			cg08848154	chr10	6278954	R							6.87	6.29	0.62	0.000416	chr10	6278954	6279434	0.442	-0.1128
cg02862539	chr19	5587809	F	SAFB2	Body	Island				3.17	2.91	0.38	0.000362	chr19	5587809	NA	NA	NA			cg17988320	chr7	30361459	R	ZNRF2	Body					0.32	-0.32	0.66	0.000451	chr7	30361459	30360993	0.1075	0.247
cg14392653	chr9	127114252	F	NEK6; LOC100129034	3'UTR; TSS1500					3.52	3.2	0.4	0.000392	chr9	127114252	127113766	0.03322	-0.3515			cg06800222	chr17	10195469	R							4.77	4.3	0.49	0.000484	chr17	10195469	10195860	0.001917	0.9704
cg01962183	chr16	1507866	R	CLCN7	Body	S_Shore				1.11	0.46	0.7	0.000422	chr16	1507866	NA	NA	NA			cg07019187	chr1	111729823	F	DENND2D	3'UTR					4.27	3.59	0.7	0.000494	chr1	111729823	111729636	0.3101	0.1385
cg04865290	chr3	52927548	F	TMEM110	Body	N_Shelf			Y	2.02	1.66	0.42	0.000428	chr3	52927548	52927602	0.1833	-0.2169			cg17868723	chr13	102925517	F	FGF14	Body			rs9557847		5.12	4.19	0.93	0.000527	chr13	102925517	102925275	0.06925	-0.3417
cg12874219	chr3	149218938	R	TM4SF4	Body					4.38	3.68	0.88	0.000434	chr3	149218938	149218938	0.8965	-0.0223			cg19483465	chr12	132896939	F	GALNT9	Body	S_Shore		rs28455494; rs28698091		4.6	3.94	0.68	0.000545	chr12	132896939	NA	NA	NA
cg24339785	chr8	99204880	F	NIPAL2	3'UTR					4.64	4.28	0.67	0.00045	chr8	99204880	99204860	0.00221	-0.557			cg23871388	chr19	56609854	R	ZNF787	Body	Island				6.39	6.02	0.42	0.000551	chr19	56609854	NA	NA	NA
cg14665629	chr5	142275090	F	ARHGAP26	Body					5.23	4.69	0.59	0.000484	chr5	142275090	142275416	0.00917	0.265			cg12496673	chr6	170891169	R	PDCD2	3'UTR; Body	N_Shelf				5.79	4.47	1.18	0.000562	chr6	170891169	170891223	0.08365	0.1491
cg27333952	chr16	1509206	F	CLCN7	Body	N_Shore				0.41	-0.17	0.61	0.000512	chr16	1509206	NA	NA	NA			cg02069592	chr14	59198210	R					rs66869818		2.18	1.68	0.51	0.000575	chr14	59198210	59197883	0.4786	-0.0915
cg26589351	chr17	47712139	F	SPOP	5'UTR					5.02	4.52	0.86	0.000533	chr17	47712139	47712570	0.05306	0.382			cg23416593	chr5	3890909	F					rs487059		3.56	2.81	0.77	0.000577	chr5	3890909	3891372	0.04957	-0.1748
cg22808435	chr5	37772265	R					rs7700926		4.9	4.38	0.86	0.000535	chr5	37772265	37771770	0.09956	-0.2696			cg02605672	chr17	80854741	R	TBCD	Body	N_Shelf				5.06	4.6	0.45	0.000621	chr17	80854741	80855046	0.03199	-0.3156
cg15288310	chr3	11749113	F	VGLL4	5'UTR	S_Shelf		rs73016903		3.58	3.26	0.41	0.000548	chr3	11749113	11749103	0.2907	-0.1102			cg27333952	chr16	1509206	F	CLCN7	Body	N_Shore				0.61	-0.09	0.73	0.00066	chr16	1509206	NA	NA	NA
cg24431260	chr12	51614784	F			S_Shelf				5.34	4.46	1.01	0.00056	chr12	51614784	51615238	0.0442	-0.2497			cg18495191	chr6	167200499	R	RPS6KA2	Body	S_Shelf				-0.4	-0.78	0.38	0.000688	chr6	167200499	167200020	0.1939	-0.211
cg06979684	chr11	27677125	R	BDNF; BDNFOS	3'UTR; 1stExon; Body					3.71	3.43	0.38	0.000568	chr11	27677125	27676708	0.426	-0.085			cg10752158	chr4	81185022	R			N_Shelf		rs72658337		-0.81	-1.16	0.41	0.000707	chr4	81185022	81185441	0.651	0.0484
cg24768137	chr2	242776518	R							5.22	4.73	0.65	0.000583	chr2	242776518	242776908	0.7692	0.0347			cg03639749	chr12	133562363	R	ZNF26	TSS1500	N_Shore				5.97	4.7	1.12	0.000712	chr12	133562363	NA	NA	NA
cg21814362	chr11	74810020	F							3.24	3	0.4	0.000586	chr11	74810020	NA	NA	NA			cg12715266	chr12	60812459	F							4.43	3.91	0.51	0.000718	chr12	60812459	60812234	0.05411	0.1816
cg13979884	chr9	74061171	F			N_Shore				1.78	1.23	0.66	0.000603	chr9	74061171	74061002	0.1434	-0.3252			cg06193668	chr6	30026181	R	NCRNA00171	Body	N_Shelf				5.91	4.81	1.14	0.000722	chr6	30026181	30026287	0.05792	-0.1914
cg19854900	chr7	4265529	R	SDK1	Body			rs35677158		4.3	3.94	0.42	0.000647	chr7	4265529	NA	NA	NA			cg01239367	chr10	1815498	F							4.01	3.57	0.49	0.000747	chr10	1815498	NA	NA	NA
cg26891999	chr6	56953991	F	ZNF451	TSS1500	N_Shore				4.84	4.03	1	0.000655	chr6	56953991	56953991	0.1201	-0.1395			cg13373361	chr7	98885594	F	MYH16	Body					5.22	4.66	0.57	0.000825	chr7	98885594	NA	NA	NA
cg25620321	chr2	188481707	F							5.26	4.6	0.97	0.000668	chr2	188481707	188481558	0.1146	0.2374			cg09329079	chr7	1582834	R	TMEM184A	3'UTR	N_Shore		rs1550007;rs62436860		6.19	5.57	0.68	0.000835	chr7	1582834	NA	NA	NA
cg00611372	chr15	40421080	R							6.21	5.65	0.67	0.000675	chr15	40421080	40420611	0.08543	-0.2396			cg16664915	chr8	10907788	F	XKR6	Body			rs6601552		3.31	2.82	0.52	0.00088	chr8	10907788	10908249	0.03193	0.3387
cg24348495	chr20	62693971	F	TCEA2	TSS200; 5'UTR	Island				4.07	3.8	0.46	0.00069	chr20	62693971	NA	NA	NA			cg14953666	chr2	16162992	F							1.96	1.62	0.4	0.000903	chr2	16162992	16162602	0.08437	0.2683
cg02303324	chr6	136872323	F	MAP7	TSS1500	S_Shore		rs75529963		-0.58	-0.86	0.41	0.000698	chr6	136872323	136872420	0.1753	0.172			cg09920531	chr7	157533168	F	PTPRN2	Body			rs113772754		6.53	6.02	0.55	0.000909	chr7	157533168	157532781	0.3393	-0.1523
cg06488615	chr7	51103766	R	COBL	Body					5.64	4.64	1.08	0.000708	chr7	51103766	51103599	0.1436	-0.2871			cg00949635	chr4	103634624	R	MANBA	Body					5.96	4.73	1.23	0.000911	chr4	103634624	103634796	0.09746	0.1739
cg06259833	chr13	85236533	R							3.21	2.82	0.42	0.000724	chr13	85236533	85236999	0.007253	0.48			cg00632783	chr5	54022750	R					rs62356382		5.3	4.61	0.71	0.000925	chr5	54022750	54022689	0.1369	-0.1633
cg01355392	chr20	62679255	R	SOX18	3'UTR	N_Shore				0.76	0.52	0.48	0.000776	chr20	62679255	62679057	0.4211	0.4346			cg14949292	chr17	78079608	F	GAA	Body	Island		rs1800301		5.54	4.93	0.69	0.000927	chr17	78079608	NA	NA	NA
cg07307994	chr2	3828216	R							1.47	0.96	0.56	0.000785	chr2	3828216	3828444	0.09193	-0.1539			cg01606538	chr20	3214849	R	SLC4A11	Body	Island		rs34460295		7.09	6.56	0.61	0.000942	chr20	3214849	NA	NA	NA
cg10213875	chr7	48129814	F	UPP1	5'UTR	Island				2.29	2.02	0.39	0.00083	chr7	48129814	48130197	0.05976	0.2225			cg19739468	chr4	1986914	F	WHSC2	Body	N_Shore		rs3135123		3.86	3.41	0.47	0.00101	chr4	1986914	NA	NA	NA
cg10191404	chr8	135705750	F	ZFAT	5'UTR; Body					5.29	4.33	1.07	0.000848	chr8	135705750	135705405	0.04909	-0.2894			cg03856401	chr16	29853262	R	MVP	Body	Island				6.16	5.63	0.54	0.00102	chr16	29853262	NA	NA	NA
cg20512044	chr14	51230329	R	NIN	Body					5.69	5.14	0.65	0.000864	chr14	51230329	51229934	0.4503	-0.1708			cg09938098	chr7	5125074	F			S_Shore				-0.71	-1.07	0.4	0.00107	chr7	5125074	NA	NA	NA
cg03318667	chr12	104975516	R	CHST11	Body			rs313326		4.5	4.1	0.55	0.000896	chr12	104975516	104975792	0.4896	0.1087			cg14009729	chr9	140059747	F	GRIN1	Body	N_Shore				6.09	5.46	0.65	0.00107	chr9	140059747	NA	NA	NA
cg21134859	chr6	53228363	R			S_Shelf	rs12192591	rs12192591	Y	3.36	2.01	1.66	0.000902	chr6	53228363	53227874	0.5016	-0.053			cg01442005	chr17	47179278	R							4.11	3.67	0.44	0.00108	chr17	47179278	47179278	0.02555	-0.4654
cg26953075	chr15	34612505	F	SLC12A6	Body; TSS1500			rs7167379		4.6	4.07	0.75	0.000971	chr15	34612505	34612206	0.1942	0.2129			cg07634195	chr11	1312565	F	TOLLIP	Body	N_Shore		rs117500947		4.56	4.02	0.57	0.00113	chr11	1312565	NA	NA	NA
cg05457373	chr15	67000902	F	SMAD6	Body; TSS200					5.07	4.63	0.73	0.000975	chr15	67000902	67001153	0.1318	-0.1644			cg14250737	chr14	101909681	F			S_Shore				4.34	3.74	0.63	0.00114	chr14	101909681	101910180	0.2104	0.1009
cg07085664	chr8	42586923	F	CHRNB3	Body					4.29	3.96	0.47	0.00103	chr8	42586923	42587095	0.1218	0.2574			cg04595479	chr10	93150018	F	LOC100188947	Body					3.54	2.84	0.74	0.00119	chr10	93150018	93149916	0.05485	0.3379
cg00711896	chr16	30410051	F	ZNF48	Body	N_Shore				2.8	2.45	0.41	0.00106	chr16	30410051	NA	NA	NA			cg13607993	chr9	19935213	R			S_Shore				3.04	2.43	0.67	0.0012	chr9	19935213	NA	NA	NA
cg20811514	chr6	42712573	F	TBCC	1stExon; 3'UTR	N_Shore		rs41273822		3.35	3.03	0.62	0.00106	chr6	42712573	42712727	0.2537	0.1653			cg15187790	chr22	48916910	R	FAM19A5	Body					3.18	2.76	0.46	0.00123	chr22	48916910	48917148	0.2384	-0.2557
cg22986876	chr14	55531556	F	MAPK1IP1L	3'UTR					4.85	3.9	1.12	0.00107	chr14	55531556	55531369	0.003343	-0.19			cg20131219	chr3	111676660	F	PHLDB2	Body		rs579082	rs579082	Y	0.36	-0.64	1.03	0.00134	chr3	111676660	111676336	0.2983	-0.084
cg14711592	chr1	157839587	R							4.14	3.81	0.51	0.0011	chr1	157839587	157840082	0.4919	-0.0928			cg03185283	chr3	197527023	R	LRCH3	Body			rs149488237		4.24	3.84	0.44	0.00137	chr3	197527023	197527393	0.09285	0.1912
cg19735514	chr1	161762739	F	ATF6	Body			rs4657106		0.96	0.61	0.4	0.00113	chr1	161762739	161762739	0.02016	0.4624			cg08377000	chr4	90033921	F	TIGD2	TSS200	S_Shore				3.17	2.8	0.41	0.0014	chr4	90033921	90033974	0.1703	0.2697
cg25378117	chr1	161474586	F	FCGR2A	TSS1500					4.15	3.84	0.48	0.00114	chr1	161474586	161474143	0.4128	-0.0543			cg18280126	chr11	57235389	F	RTN4RL2	Body	S_Shelf				6.01	5.5	0.55	0.0014	chr11	57235389	NA	NA	NA
cg20252837	chr20	62574114	R	UCKL1; MIR1914; MIR647	Body; TSS1500; TSS200	N_Shore				1.7	1.29	0.42	0.00116	chr20	62574114	NA	NA	NA			cg27638432	chr6	128240363	F	THEMIS	TSS1500					4.62	3.56	1.02	0.00142	chr6	128240363	128240363	0.265	0.2553
cg21865736	chr4	2628771	R	FAM193A	5'UTR					5.33	4.79	0.75	0.00116	chr4	2628771	2628761	0.2682	-0.1396			cg12856237	chr13	95411394	R							4.85	3.89	0.95	0.00145	chr13	95411394	95411717	0.1461	-0.3051
cg27158011	chr15	33188759	R	FMN1	Body			rs347927		3.86	3.29	0.63	0.00117	chr15	33188759	33188745	0.1484	-0.1933			cg00398420	chr16	56681867	R							-0.02	-0.42	0.41	0.00151	chr16	56681867	NA	NA	NA
cg04254540	chr16	71951199	F	KIAA0174	Body			rs71391424		3.41	3.02	0.44	0.00121	chr16	71951199	71950742	0.1359	-0.1751			cg14417172	chr8	136439150	F							1.85	1.44	0.44	0.00151	chr8	136439150	136438673	0.608	0.1058
cg26703956	chr19	39260304	R			N_Shore				0.88	0.56	0.47	0.00122	chr19	39260304	39259840	0.09737	0.1622			cg07325692	chr7	92667406	R							3.87	3.42	0.44	0.00152	chr7	92667406	92667406	0.175	-0.1788
cg03762591	chr6	32040379	R	TNXB	Body					3.87	3.53	0.54	0.00122	chr6	32040379	32040659	0.05702	-0.1542			cg10265740	chr3	44622865	F	ZNF167	Body	Island				3.65	2.9	0.91	0.00152	chr3	44622865	44622961	0.1714	-0.3353
cg10620429	chr15	100253266	R	MEF2A	3'UTR					5.17	4.53	0.86	0.00133	chr15	100253266	100253295	0.1398	0.4321			cg00222625	chr6	107432440	R	BEND3	5'UTR	N_Shelf				5.84	4.22	1.65	0.00152	chr6	107432440	NA	NA	NA
cg18100532	chr17	3500408	F	TRPV1	TSS1500; 5'UTR; TSS200					3.88	3.72	0.42	0.00134	chr17	3500408	NA	NA	NA			cg08078586	chr16	30017470	R	DOC2A	3'UTR					6.49	5.98	0.56	0.00153	chr16	30017470	NA	NA	NA
cg26908356	chr1	94929484	R	ABCD3	Body		rs927728	rs927728	Y	0.06	-1.95	2.84	0.00136	chr1	94929484	94929239	0.1542	0.2166			cg24555360	chr7	5253051	R	WIPI2	TSS1500; Body					4.97	4.62	0.39	0.00157	chr7	5253051	NA	NA	NA
cg27207597	chr16	540226	R	RAB11FIP3	Body			rs7206760		5.24	4.73	0.72	0.00138	chr16	540226	540574	0.1813	-0.1187			cg07843733	chr7	140567399	F	BRAF	Body					5.24	4.2	1.03	0.0016	chr7	140567399	140567325	0.5199	-0.0487
cg14436785	chr15	44491027	F			S_Shelf				5.05	4.15	1.16	0.00138	chr15	44491027	44491027	0.2025	-0.148			cg20295973	chr8	11989285	R	FAM66D	Body					4.9	4.18	0.75	0.00161	chr8	11989285	11989392	0.04636	0.192
cg17868128	chr17	64383859	R	PRKCA	Body			rs28541858		4.48	4.07	0.54	0.00142	chr17	64383859	64384256	0.3964	-0.0837			cg14458783	chr17	1028673	F	ABR	Body; 5'UTR	Island		rs117732533		6.65	6.1	0.55	0.00162	chr17	1028673	NA	NA	NA
cg08011008	chr7	80488709	F	SEMA3C	Body					4.43	4.08	0.55	0.00142	chr7	80488709	80488975	0.1302	-0.1339			cg11831295	chr1	159189942	R					rs78937012		5.31	4.22	1.09	0.00163	chr1	159189942	159189855	0.5271	-0.0916
cg02068486	chr6	44420555	F							3.19	2.87	0.46	0.00143	chr6	44420555	44420062	0.01755	0.2385			cg04614208	chr6	163721598	F	PACRG	Body					5.3	4.74	0.65	0.00167	chr6	163721598	163721858	0.1452	-0.3122
cg15779643	chr17	9806785	F	RCVRN	Body	N_Shore		rs6503269		3.93	3.66	0.42	0.00145	chr17	9806785	9807000	0.2402	-0.1121			cg01481544	chr8	987739	R			N_Shore				0.71	-0.17	0.82	0.00168	chr8	987739	988188	0.8797	-0.0217
cg04074001	chr4	148861409	F	ARHGAP10	Body					4.58	4.14	0.55	0.00146	chr4	148861409	148861570	0.3757	0.1943			cg20182983	chr12	123470916	R	PITPNM2	Body	Island				6.81	6.43	0.42	0.00169	chr12	123470916	NA	NA	NA
cg20408104	chr6	157399325	F	ARID1B	Body					4.08	3.79	0.38	0.00148	chr6	157399325	157399535	0.2448	-0.168			cg20678070	chr6	113468219	F							4.6	4.21	0.4	0.00171	chr6	113468219	113468508	0.195	-0.1484
cg14716990	chr10	129533731	F			N_Shore				-0.63	-0.8	0.4	0.00148	chr10	129533731	129534009	0.277	-0.2366			cg21134859	chr6	53228363	R			S_Shelf	rs12192591	rs12192591	Y	3.8	2.48	1.42	0.00171	chr6	53228363	53227874	0.5016	-0.053
cg27500337	chr17	55966003	F	CUEDC1	5'UTR	S_Shelf	rs11654223	rs11654223	Y	2.77	1.71	1.25	0.00152	chr17	55966003	55965543	0.07971	0.2872			cg07658280	chr8	145728490	R	GPT	TSS1500	N_Shore				5.94	5.35	0.6	0.00172	chr8	145728490	NA	NA	NA
cg12882804	chr14	105747050	R	BRF1	Body					4.71	4.27	0.59	0.00153	chr14	105747050	NA	NA	NA			cg06644998	chr2	200942279	R							3.77	3.36	0.42	0.00173	chr2	200942279	200942316	0.1351	-0.1113
cg19063834	chr5	16509047	R	FAM134B	Body; TSS200					4.11	3.57	0.53	0.00155	chr5	16509047	16508775	0.09483	0.2728			cg19722326	chr15	68238225	F							5.04	4.56	0.47	0.00174	chr15	68238225	68237931	0.02959	0.1896
cg27402713	chr2	130831550	F	POTEF	3'UTR					3.49	3.1	0.51	0.00158	chr2	130831550	NA	NA	NA			cg05104283	chr17	75463860	R	2016-09-09	Body; 5'UTR					6.81	6.46	0.38	0.00176	chr17	75463860	NA	NA	NA
cg19397801	chr10	22826076	R	PIP4K2A	3'UTR			rs1053454		4.84	4.44	0.4	0.00159	chr10	22826076	22826113	0.3147	0.1317			cg02311702	chr17	73230992	R	NUP85	Body					5.05	4.63	0.44	0.00176	chr17	73230992	NA	NA	NA
cg27379407	chr22	22987059	F	POM121L1P	TSS200	Island		rs5751460		2.93	2.41	0.78	0.00159	chr22	22987059	NA	NA	NA			cg02859589	chr19	7463252	F	ARHGEF18	5'UTR	S_Shelf				5.8	4.9	0.97	0.00176	chr19	7463252	7462844	0.1584	-0.2767
cg05236297	chr14	62523271	F	SYT16	Body	N_Shore				3.96	3.74	0.41	0.00166	chr14	62523271	62523057	0.08602	-0.3278			cg17930194	chr9	124982834	F	LHX6	Body	Island				-0.35	-0.82	0.5	0.0018	chr9	124982834	NA	NA	NA
cg06255943	chr7	16922326	F	AGR3	TSS1500			rs10950638		2.98	2.65	0.46	0.00168	chr7	16922326	16922307	0.07834	-0.1952			cg15143268	chr5	14405920	F	TRIO	Body					4.56	4.19	0.45	0.00182	chr5	14405920	14405780	0.02246	-0.2529
cg25667074	chr15	41938912	F							5.09	4.44	0.7	0.00169	chr15	41938912	41938636	0.2017	-0.298			cg17281600	chr1	157568591	F	FCRL4	TSS1500			rs2758671		5.83	4.67	1.2	0.00185	chr1	157568591	157568240	0.07322	-0.4636
cg23495031	chr7	151372668	R	PRKAG2	Body					4.14	3.89	0.51	0.00173	chr7	151372668	NA	NA	NA			cg04904059	chr11	43544784	F			S_Shore		rs10838120		1.59	1.09	0.51	0.00188	chr11	43544784	43545001	0.05366	0.2293
cg04508340	chr13	100496287	R	CLYBL	Body					5.47	4.85	0.83	0.00174	chr13	100496287	100496404	0.09686	-0.2338			cg13363640	chr11	2985302	R	SNORA54; NAP1L4	TSS200; Body					4.38	3.53	0.82	0.00188	chr11	2985302	2985302	0.2204	-0.1078
cg15448394	chr3	57432946	R	DNAH12	Body					4.25	3.93	0.39	0.00175	chr3	57432946	57432946	0.139	-0.1129			cg09927637	chr17	2606848	F	KIAA0664	Body	N_Shore		rs138474191		5.28	4.74	0.57	0.00199	chr17	2606848	NA	NA	NA
cg12802915	chr1	206131535	F			N_Shelf				3.11	2.85	0.47	0.00175	chr1	206131535	206131639	0.4993	-0.0813			cg05321683	chr7	65936514	R			N_Shelf				4.45	3.3	1.27	0.00199	chr7	65936514	65936541	0.2154	0.094
cg27577554	chr17	30412142	F							-0.66	-0.95	0.39	0.00178	chr17	30412142	NA	NA	NA			cg21749200	chr2	179328668	F	FKBP7; MIR548N	3'UTR; Body					5.56	4.7	0.95	0.002	chr2	179328668	179328643	0.3825	0.0535
cg03567106	chr8	132783418	F							3.36	2.87	0.7	0.00178	chr8	132783418	132783087	0.01488	-0.2298			cg21029964	chr5	1983658	F							2.44	2.12	0.38	0.00201	chr5	1983658	1983799	0.01948	-0.2009
cg09632136	chr11	114165661	R	NNMT	TSS1500		rs147513171	rs147513171		4.14	3.7	0.58	0.00184	chr11	114165661	114165492	0.02226	0.4207			cg14498722	chr6	27034685	R							4.08	3.48	0.62	0.00201	chr6	27034685	27034685	0.2464	-0.137
cg11723406	chr6	160180425	R			N_Shelf				3.87	3.48	0.41	0.00185	chr6	160180425	NA	NA	NA			cg21848671	chr11	19395666	R	NAV2	Body					4.28	3.52	0.76	0.00201	chr11	19395666	19395310	0.2487	-0.1286
cg19105674	chr13	114305226	F	ATP4B	Body	S_Shelf	rs112619301	rs112619301	Y	2.52	2.13	0.71	0.00187	chr13	114305226	114305581	0.2756	0.0932			cg08600213	chr11	3498254	F					rs6578371		5.08	4.24	0.86	0.00201	chr11	3498254	3498032	0.1906	-0.2065
cg00256068	chr20	47280201	F	PREX1	Body	N_Shore				4.31	3.94	0.57	0.0019	chr20	47280201	47280060	0.6316	-0.101			cg05548402	chr16	66115853	R							4.45	3.57	0.87	0.00202	chr16	66115853	66115555	0.3534	-0.133
cg09458618	chr7	83379803	F			S_Shore				4.75	4.3	0.55	0.00196	chr7	83379803	83380058	0.1614	-0.3001			cg07566931	chr5	39374990	R	DAB2	3'UTR					5.3	4.37	0.95	0.00203	chr5	39374990	39374990	0.184	-0.1365
cg08430277	chr16	15858790	R	MYH11	Body		rs60150942	rs60150942	Y	3.4	2.63	1.74	0.00198	chr16	15858790	15858619	0.1627	-0.0937			cg25658884	chr6	88054637	R	C6orf163	1stExon; 5'UTR					4.29	3.91	0.38	0.00204	chr6	88054637	88054755	0.07857	-0.1574
cg26966989	chr8	131213177	F	ASAP1	Body					4.45	3.96	0.54	0.00199	chr8	131213177	131213599	0.1084	0.3031			cg12302189	chr5	72705910	F							4.85	4.31	0.61	0.00207	chr5	72705910	72706384	0.2435	0.1501
cg00144725	chr18	29076604	R	DSG2	TSS1500	N_Shore				5.81	5.01	1.05	0.00205	chr18	29076604	29076974	0.2063	0.1849			cg17211761	chr17	1096626	F							3.93	3.45	0.55	0.00209	chr17	1096626	NA	NA	NA
cg01934638	chr1	3720744	F							3.09	2.77	0.43	0.00206	chr1	3720744	3720963	0.06776	0.2129			cg03881768	chr6	29582192	F	GABBR1	Body					5.06	4.33	0.78	0.00211	chr6	29582192	29582529	0.4207	0.0622
cg14515187	chr3	190284901	F	IL1RAP	Body					5.49	4.96	0.62	0.00208	chr3	190284901	190284901	0.03067	-0.1879			cg18025831	chr3	53321215	F	DCP1A	3'UTR					0.5	-0.06	0.54	0.00213	chr3	53321215	53321707	0.44	0.1174
cg03879000	chr6	164096335	F			S_Shelf		rs10945914		4.44	4.02	0.56	0.00209	chr6	164096335	164096208	0.0983	0.3299			cg24793746	chr8	1252864	F							4.33	3.79	0.59	0.00214	chr8	1252864	1252555	0.1854	-0.2738
cg18712494	chr14	51559758	R	TRIM9	Body	N_Shore		rs12432414		2.11	1.75	0.41	0.00211	chr14	51559758	51559599	0.02376	-0.2059			cg23600322	chr18	3457201	F	TGIF1	Body			rs451488		4.5	4.01	0.57	0.00216	chr18	3457201	3457349	0.02735	-0.2806
cg03663120	chr7	2284600	R	NUDT1	Body	S_Shelf		rs34606695		2.93	2.44	0.51	0.00212	chr7	2284600	NA	NA	NA			cg06576021	chr8	49830937	R	SNAI2	3'UTR					4.37	3.51	0.9	0.00218	chr8	49830937	49830937	0.04967	0.2419
cg03330820	chr1	65086941	R	CACHD1	Body					5.15	4.69	0.79	0.0022	chr1	65086941	65087371	0.04196	0.2756			cg14235685	chr19	44096461	F	IRGQ	Body	Island				6.18	5.61	0.59	0.0022	chr19	44096461	NA	NA	NA
cg00395951	chr3	113413263	R	KIAA2018	5'UTR	N_Shore				4.64	4.25	0.46	0.00227	chr3	113413263	113413622	0.2582	-0.0848			cg06522879	chr11	64358276	R	SLC22A12	TSS200			rs9734313		4.18	3.81	0.39	0.00222	chr11	64358276	NA	NA	NA
cg03655684	chr16	1508785	F	CLCN7	Body	S_Shore				2.23	1.84	0.51	0.00227	chr16	1508785	NA	NA	NA			cg27238655	chr4	16504643	R	LDB2	Body; 3'UTR					4.64	4.21	0.46	0.00223	chr4	16504643	16504631	0.1398	-0.2734
cg17934277	chr2	216982485	R	XRCC5	Body					4.8	4.22	0.86	0.00228	chr2	216982485	216982416	0.03992	-0.1335			cg21865157	chr1	16058422	F	PLEKHM2	Body	Island				6.38	5.91	0.51	0.00223	chr1	16058422	NA	NA	NA
cg03744383	chr16	55867072	F	CES1	1stExon; 5'UTR	S_Shore				-0.29	-0.7	0.45	0.0023	chr16	55867072	55867301	0.02623	0.7058			cg06757994	chr2	15830903	R							5.84	5.43	0.44	0.00224	chr2	15830903	NA	NA	NA
cg19797700	chr10	62723590	F	RHOBTB1	Body					2.7	2.3	0.6	0.0023	chr10	62723590	62724047	0.009122	-0.2551			cg06222392	chr20	60781454	R			Island				6.76	6.31	0.48	0.00225	chr20	60781454	NA	NA	NA
cg04096085	chr14	101435336	F	SNORD114-12; SNORD114-13	Body; TSS1500			rs12432302		3.58	3.28	0.43	0.00233	chr14	101435336	101435336	0.3251	-0.146			cg05025392	chr17	14738114	F				rs61740761	rs61740761;rs59884783	Y	4.35	3.11	1.33	0.0023	chr17	14738114	14737728	0.1383	-0.1889
cg27248492	chr3	197362207	R							3.58	3.31	0.57	0.00238	chr3	197362207	197361943	0.03513	0.2887			cg05613644	chr17	13402528	R	HS3ST3A1	Body	S_Shelf				4.64	4.1	0.56	0.00233	chr17	13402528	13402149	0.2004	-0.2043
cg21919658	chr5	52674472	R							3.54	3.2	0.55	0.0024	chr5	52674472	52674796	0.03026	-0.3321			cg17840849	chr17	1027225	F	ABR	Body	N_Shore	rs62069389	rs62069389		4.48	3.85	0.68	0.00233	chr17	1027225	NA	NA	NA
cg17843208	chr17	61933428	R	TCAM1	TSS1500					4.95	4.35	0.71	0.00244	chr17	61933428	61933240	0.05419	0.1908			cg21136399	chr17	277536	R							4.14	3.53	0.59	0.00235	chr17	277536	277604	0.01584	-0.2066
cg09670601	chr15	60987928	F	RORA	Body			rs8042370		3.22	3.04	0.44	0.00246	chr15	60987928	60987746	0.1444	-0.248			cg21607700	chr6	166344313	R	C6orf176	Body					3.81	3.38	0.44	0.00236	chr6	166344313	166344119	0.4717	0.0768
cg17930194	chr9	124982834	F	LHX6	Body	Island				-0.58	-0.84	0.39	0.00247	chr9	124982834	NA	NA	NA			cg01962183	chr16	1507866	R	CLCN7	Body	S_Shore				1.18	0.41	0.75	0.00236	chr16	1507866	NA	NA	NA
cg14802684	chr19	54754294	R	LILRB5	3'UTR					3.91	3.49	0.52	0.0025	chr19	54754294	54753885	0.3742	-0.1265			cg14420932	chr4	110222806	F	COL25A1	Body	N_Shore				4.51	3.85	0.8	0.00236	chr4	110222806	110222644	0.5677	0.109
cg03847768	chr12	32111398	R	C12orf35	TSS1500	N_Shore				4.67	4.29	0.53	0.00257	chr12	32111398	32111685	0.1535	0.3129			cg15460035	chr12	132929908	F			N_Shore	rs60160148	rs60160148	Y	2.03	1.14	0.83	0.00236	chr12	132929908	NA	NA	NA
cg00607609	chr4	119962922	R	SYNPO2	Body					5.27	4.47	1.18	0.00261	chr4	119962922	119963356	0.03455	-0.0954			cg19821049	chr15	27076856	F							5.15	4.01	1.15	0.00237	chr15	27076856	27077321	0.0101	-0.2883
cg10265740	chr3	44622865	F	ZNF167	Body	Island				3.56	2.96	0.81	0.00263	chr3	44622865	44622961	0.1714	-0.3353			cg23148546	chr8	56200174	F	XKR4	Body					1.89	1.42	0.43	0.00239	chr8	56200174	56199998	0.02751	-0.3689
cg19741287	chr2	242776194	F							4.27	4.02	0.38	0.00264	chr2	242776194	242775810	0.2153	-0.2245			cg15041373	chr19	39577941	F	PAPL	Body	S_Shelf				5.17	4.78	0.46	0.00242	chr19	39577941	39577948	0.1521	0.1093
cg05310185	chr10	123951483	R	TACC2	Body					4.35	4.03	0.78	0.00266	chr10	123951483	123951500	0.01915	-0.3669			cg26275825	chr10	135008417	F	KNDC1	Body					5.73	5.29	0.5	0.00245	chr10	135008417	135008264	0.2317	-0.2299
cg00255135	chr8	143090366	R							3.43	3.15	0.39	0.00268	chr8	143090366	143090171	0.08616	-0.2251			cg15950413	chr10	133318662	F			S_Shore				6.04	5.55	0.54	0.00247	chr10	133318662	NA	NA	NA
cg09577425	chr6	163731978	F	PACRG; LOC285796	Body					4.74	4.31	0.65	0.00271	chr6	163731978	163731989	0.004647	0.254			cg08322747	chr16	2347298	F	ABCA3	Body	Island				5.63	5.15	0.48	0.00251	chr16	2347298	NA	NA	NA
cg20543869	chr20	55107839	F	C20orf107	TSS1500					3.57	3.12	0.66	0.00271	chr20	55107839	NA	NA	NA			cg04944491	chr1	245938453	F	SMYD3	Body			rs3000194		5.53	5	0.49	0.00254	chr1	245938453	NA	NA	NA
cg14134015	chr6	30031796	R	ZNRD1	Body	S_Shelf				4.57	4.11	0.68	0.00275	chr6	30031796	30032118	0.5339	-0.0506			cg03743580	chr4	4763753	R							1.94	1.6	0.41	0.00261	chr4	4763753	4763860	0.2509	0.0713
cg14796474	chr22	24647469	F	POM121L9P	TSS200	Island				5.21	4.82	0.82	0.00275	chr22	24647469	NA	NA	NA			cg04316673	chr1	52552850	F	BTF3L4	3'UTR; Body					5.28	3.93	1.26	0.00263	chr1	52552850	52552580	0.1426	0.132
cg14805174	chr9	71834813	R	TJP2	Body	N_Shore				3.68	3.35	0.43	0.00276	chr9	71834813	71834633	0.05726	0.1623			cg04392615	chr4	61611159	R							3.67	3.2	0.45	0.00264	chr4	61611159	61610899	0.177	0.1298
cg13664079	chr6	90696018	R	BACH2	Body					6.42	4.98	1.62	0.00276	chr6	90696018	90696348	0.2929	-0.1548			cg03458170	chr6	28962770	F	ZNF311	3'UTR					4.04	3.43	0.61	0.00264	chr6	28962770	28962375	0.09544	0.1523
cg03281038	chr15	54305206	F	UNC13C	1stExon					3.94	3.65	0.53	0.00277	chr15	54305206	54305554	0.06282	-0.2545			cg18432286	chr15	79120806	R			N_Shelf				4.85	4.22	0.7	0.00264	chr15	79120806	NA	NA	NA
cg12554430	chr19	53242420	R			S_Shelf				3.93	3.43	0.56	0.00279	chr19	53242420	53241978	0.1052	0.1973			cg21029901	chr15	37112053	F	CSNK1A1P	TSS1500	S_Shore				2.74	2.24	0.5	0.00268	chr15	37112053	37111714	0.09096	-0.2052
cg06969469	chr2	121554817	R	GLI2	TSS200					4.37	3.96	0.62	0.00279	chr2	121554817	121554672	0.03191	-0.2301			cg07762003	chr8	142452454	R	FLJ43860	Body	Island				5.18	4.6	0.59	0.00269	chr8	142452454	NA	NA	NA
cg06830098	chr3	176980527	F							5.33	4.89	0.76	0.00281	chr3	176980527	176980527	0.3793	0.0691			cg26909217	chr16	72974588	F	ZFHX3	Body					2.33	1.97	0.39	0.00272	chr16	72974588	72974665	0.1176	-0.1855
cg21419286	chr6	170048424	F	WDR27	Body					4.89	4.22	0.8	0.00282	chr6	170048424	170048074	0.0673	-0.2762			cg13815495	chr4	138864462	F					rs13139358;rs7663183		3.16	2.68	0.45	0.00272	chr4	138864462	138864878	0.07531	-0.2004
cg09257782	chr2	216805757	R							5.39	4.72	0.93	0.00282	chr2	216805757	216806213	0.2027	0.1273			cg23747675	chr7	131485235	R							2.51	1.96	0.57	0.00272	chr7	131485235	131484773	0.2041	-0.151
cg15684015	chr10	127586453	R	FANK1	Body	S_Shore				4.33	4.07	0.57	0.00283	chr10	127586453	127586620	0.04454	0.2989			cg09550697	chr8	145012068	R	PLEC1	Body	S_Shelf				6.81	6.26	0.53	0.00273	chr8	145012068	NA	NA	NA
cg14989714	chr2	3826980	R							1.3	0.95	0.4	0.00285	chr2	3826980	3826639	0.1352	-0.4477			cg01970427	chr1	2006896	R	PRKCZ	Body; 5'UTR	S_Shore				4.06	3.39	0.64	0.00277	chr1	2006896	NA	NA	NA
cg03759239	chr1	192626671	F	RGS13	Body					3.39	3.12	0.38	0.00287	chr1	192626671	192627161	0.2476	-0.1156			cg08074182	chr16	1007567	F	LMF1	Body	S_Shore				5.44	4.85	0.66	0.00277	chr16	1007567	1007567	0.0946	-0.1453
cg11463522	chr1	55006013	R			N_Shore				4.66	4.28	0.49	0.00287	chr1	55006013	55006013	0.6295	0.0522			cg00098175	chr5	1056142	F	SLC12A7	Body	N_Shore		rs147305897		3.12	2.69	0.48	0.00279	chr5	1056142	NA	NA	NA
cg25900614	chr7	126079083	F	GRM8	3'UTR; Body					3.76	3.46	0.55	0.00291	chr7	126079083	126078639	0.1255	-0.1884			cg14478049	chr4	1537362	R			S_Shelf		rs147620272		3.79	3.28	0.5	0.00279	chr4	1537362	NA	NA	NA
cg17560527	chr6	564068	F	EXOC2	Body					4.22	3.9	0.49	0.00293	chr6	564068	564037	0.03366	0.1717			cg22714290	chr1	207992548	F	LOC148696	Body					6.27	5.84	0.48	0.0028	chr1	207992548	NA	NA	NA
cg01306747	chr16	68681018	F	CDH3	Body	S_Shore				2.65	2.32	0.41	0.00295	chr16	68681018	68681106	0.2939	0.3464			cg23526824	chr17	38245542	F	THRA	Body	N_Shelf				4.9	4.52	0.4	0.00281	chr17	38245542	NA	NA	NA
cg22039724	chr4	75400046	R							4.91	4.35	0.64	0.00297	chr4	75400046	75399595	0.4096	-0.0934			cg07178877	chr13	114879659	F	RASA3	Body	S_Shore				2.71	2.34	0.41	0.00283	chr13	114879659	114879887	0.349	-0.2081
cg15903666	chr1	3342691	F	PRDM16	Body	Island				4.51	4.09	0.5	0.00307	chr1	3342691	NA	NA	NA			cg15672543	chr1	149135501	F			N_Shelf				2.61	2.05	0.62	0.00283	chr1	149135501	149135404	0.3096	0.0961
cg06352464	chr10	11088205	F	CUGBP2	Body					4.09	3.78	0.38	0.0031	chr10	11088205	11088457	0.1664	-0.1478			cg25964035	chr6	30021725	R	NCRNA00171	Body			rs28570682;rs259948		5.57	4.63	0.84	0.00287	chr6	30021725	30021662	0.4003	-0.1212
cg23463186	chr10	82263737	R	TSPAN14	Body					3.26	2.94	0.46	0.0031	chr10	82263737	82263669	0.124	0.2754			cg00743540	chr3	57197420	F	IL17RD	Body	N_Shore				3.16	2.73	0.42	0.00291	chr3	57197420	57197593	0.6722	0.1714
cg19446340	chr4	101208932	R							5.21	4.76	0.65	0.0031	chr4	101208932	101208744	0.3553	0.0831			cg05213387	chr11	69962358	F	ANO1	Body					4.45	4.15	0.39	0.00292	chr11	69962358	69961903	0.5903	0.1297
cg22261158	chr12	98941654	R	TMPO	3'UTR					5.12	4.51	0.79	0.00315	chr12	98941654	98941507	0.1194	-0.1127			cg15522939	chr19	12688727	F	ZNF490	3'UTR					4.07	3.58	0.49	0.00294	chr19	12688727	12689187	0.05361	-0.2362
cg19051661	chr10	88588785	R	BMPR1A	5'UTR					5.44	4.93	0.91	0.00315	chr10	88588785	88588580	0.002473	-0.3494			cg17158101	chr7	107401952	F	CBLL1	Body; 3'UTR					4.85	4.09	0.78	0.00294	chr7	107401952	107401866	0.4842	-0.056
cg22587600	chr2	46883368	R							1.87	1.56	0.44	0.00319	chr2	46883368	46882909	0.07343	-0.7506			cg09181792	chr7	117119393	F	CFTR	TSS1500					-0.22	-0.61	0.43	0.00295	chr7	117119393	117119426	0.133	0.2801
cg03317928	chr16	3363356	R	ZNF75A	Body					4.69	4.45	0.49	0.00319	chr16	3363356	3363665	0.1668	-0.0772			cg05841219	chr6	31840947	F	SLC44A4	Body					3.94	3.35	0.6	0.00295	chr6	31840947	31841363	0.5021	0.0738
cg10816243	chr5	170211126	F	GABRP	5'UTR					4.7	4.28	0.47	0.00324	chr5	170211126	170211440	0.2879	-0.2009			cg11218979	chr6	119293926	F	FAM184A	Body					5.68	4.4	1.3	0.00295	chr6	119293926	119293954	0.1529	-0.1442
cg02372037	chr12	42865986	F	PRICKLE1	Body					4.99	4.37	0.71	0.00325	chr12	42865986	42865767	0.05431	-0.3142			cg06766636	chr6	116598395	R	TSPYL1	1stExon; 3'UTR	N_Shelf				3.64	2.9	0.7	0.00296	chr6	116598395	116598526	0.2254	-0.1235
cg04738028	chr6	15509388	R	JARID2	Body		rs146001204	rs146001204	Y	5.06	4.58	0.76	0.00327	chr6	15509388	15509132	0.5188	-0.1747			cg25583086	chr18	74209008	F			S_Shore				5.15	4.31	0.83	0.00297	chr18	74209008	74209355	0.04382	-0.2752
cg02896515	chr1	46645968	R	TSPAN1	5'UTR					4.16	3.89	0.7	0.00332	chr1	46645968	46645571	0.006681	-0.6454			cg20847114	chr2	131866467	F	PLEKHB2	5'UTR	S_Shelf				5.38	4.43	1	0.00297	chr2	131866467	131866734	0.1935	0.17
cg00704664	chr20	60500578	R	CDH4	Body	N_Shore	rs3787417	rs3787417;rs3787418	Y	0.73	-0.76	2.08	0.00335	chr20	60500578	NA	NA	NA			cg01590338	chr14	101831332	F			Island		rs117853011		-0.39	-0.84	0.47	0.003	chr14	101831332	NA	NA	NA
cg06405792	chr19	36483062	R			N_Shore				5.11	4.55	0.63	0.00338	chr19	36483062	NA	NA	NA			cg24033744	chr19	46419861	F			S_Shelf				5.41	4.69	0.72	0.00303	chr19	46419861	NA	NA	NA
cg26673377	chr6	123182996	F					rs6569294		2.34	2.12	0.47	0.00339	chr6	123182996	123182996	0.1353	0.293			cg06701627	chr19	5244269	R	PTPRS	Body	Island				5.88	5.44	0.44	0.00306	chr19	5244269	NA	NA	NA
cg02337614	chr13	112609986	F			N_Shore		rs7325999		2.6	2.14	0.45	0.0034	chr13	112609986	112610420	0.8573	0.0417			cg05353884	chr6	26226203	R			S_Shore		rs56360223		5.79	5.23	0.62	0.00308	chr6	26226203	26225973	0.1851	0.1478
cg00461174	chr12	14651515	F	ATF7IP	3'UTR					5.56	4.77	0.85	0.00346	chr12	14651515	14651515	0.1666	0.1102			cg01285237	chr15	97739602	F							3.78	3.08	0.78	0.00309	chr15	97739602	97740071	0.006784	-0.3941
cg25138327	chr2	240737934	F			N_Shore		rs4851999;rs13009315		1.95	1.61	0.47	0.00349	chr2	240737934	240738119	0.04951	-0.3408			cg26724706	chr10	13383302	F	SEPHS1	Body			rs200202256		5.11	4.51	0.66	0.00311	chr10	13383302	13383255	0.1016	0.1871
cg16959486	chr3	39563230	F	MOBP	Body			rs62243411		4.2	3.72	0.69	0.00351	chr3	39563230	39563230	0.2175	0.1503			cg01148002	chr10	134557971	R	INPP5A	Body	S_Shelf				6.37	5.93	0.47	0.00314	chr10	134557971	NA	NA	NA
cg27630192	chr7	108213750	F	DNAJB9	Body	S_Shelf				3.2	2.82	0.39	0.00352	chr7	108213750	108214024	0.1024	0.2199			cg17427491	chr7	190423	F			N_Shore				4.33	3.66	0.76	0.00317	chr7	190423	190070	0.4583	-0.1123
cg13691961	chr12	89743281	F	DUSP6	Body	N_Shore				2.32	1.97	0.41	0.00353	chr12	89743281	89743602	0.4223	0.1307			cg19358589	chr1	14121977	R	PRDM2	Body					5.5	4.64	0.87	0.0032	chr1	14121977	14121730	0.1047	-0.2488
cg11591752	chr17	74729950	R	C17orf95	3'UTR	N_Shelf				2.79	2.59	0.4	0.00355	chr17	74729950	74729950	0.09921	0.2469			cg17217575	chr21	46697067	R	POFUT2	Body	Island				5.85	5.28	0.54	0.00321	chr21	46697067	NA	NA	NA
cg19860717	chr1	214551360	F	PTPN14	Body					5.08	4.53	0.78	0.00373	chr1	214551360	214551112	0.05382	-0.2586			cg26728282	chr15	76226687	R	FBXO22OS; FBXO22	TSS1500; 3'UTR					2.62	2.24	0.43	0.00326	chr15	76226687	76226687	0.1785	-0.2354
cg22138735	chr20	62679713	R	SOX18	Body	Island				-0.78	-0.96	0.44	0.00375	chr20	62679713	NA	NA	NA			cg25732961	chr17	7755877	F	KDM6B	Body	N_Shore				7.05	6.55	0.53	0.00327	chr17	7755877	NA	NA	NA
cg11661187	chr4	90756533	R	SNCA	Body	N_Shore				4.85	4.66	0.4	0.00376	chr4	90756533	90756503	0.4509	0.0563			cg13599596	chr9	4541807	R	SLC1A1	Body					4.4	3.9	0.49	0.00333	chr9	4541807	4541403	0.1581	0.217
cg06597431	chr12	117580007	R							5.02	4.54	0.47	0.00376	chr12	117580007	117580357	0.1135	0.1991			cg14038425	chr1	154833722	F	KCNN3	Body; TSS1500					4.6	3.94	0.61	0.0034	chr1	154833722	NA	NA	NA
cg11349429	chr2	240010395	R	HDAC4	Body	S_Shelf				5.34	4.79	0.65	0.00381	chr2	240010395	240010664	0.2148	-0.0986			cg13985979	chr9	140297969	F	EXD3	5'UTR	N_Shelf				5.87	5.37	0.51	0.00341	chr9	140297969	NA	NA	NA
cg06952519	chr17	2057234	R	SMG6	Body					4.2	3.84	0.64	0.00382	chr17	2057234	2057668	0.3447	-0.1039			cg22707691	chr1	1684095	F	NADK	3'UTR	N_Shore				5.76	5.04	0.75	0.00341	chr1	1684095	NA	NA	NA
cg14332653	chr9	126331815	F	DENND1A	Body					5.04	4.35	0.82	0.0039	chr9	126331815	126331811	0.02334	-0.226			cg09614629	chr7	157985057	R	PTPRN2	Body	S_Shelf				5.7	5.09	0.64	0.00342	chr7	157985057	NA	NA	NA
cg14572436	chr9	6328010	F	TPD52L3	TSS1500					4.68	4.18	0.49	0.00393	chr9	6328010	6328010	0.307	-0.0941			cg18278899	chr2	242606122	F	ATG4B	Body	Island				5.38	4.88	0.52	0.00344	chr2	242606122	242605808	0.06174	0.538
cg10098373	chr11	68550390	R	CPT1A	Body	Island	rs2924682	rs2924682	Y	3	2.6	0.75	0.00393	chr11	68550390	NA	NA	NA			cg19851560	chr2	88390167	F	SMYD1	Body					2.33	1.68	0.59	0.00348	chr2	88390167	88390167	0.124	0.3719
cg07134368	chr1	231820076	R	TSNAX-DISC1; DISC1	Body		rs12034296	rs12034296		3.25	1.29	2.57	0.00394	chr1	231820076	231820543	0.3359	-0.0996			cg19985346	chr15	65593468	R			N_Shore				6.26	5.76	0.54	0.00349	chr15	65593468	65593055	0.6049	-0.1494
cg22135332	chr6	17105539	R			S_Shelf				5.5	4.56	0.94	0.004	chr6	17105539	17105458	0.6563	0.0615			cg25637972	chr6	17116181	R							4.19	3.7	0.55	0.0035	chr6	17116181	17116158	0.1145	0.148
cg24751284	chr14	20925551	R	APEX1	Body	S_Shore				4.47	4.1	0.43	0.00401	chr14	20925551	20926015	0.0707	-0.4398			cg02220837	chr3	5024773	F	BHLHE40	Body	Island				4.63	4.25	0.4	0.00352	chr3	5024773	5024502	0.04849	-0.2614
cg19782407	chr10	105257095	R	NEURL	Body	S_Shelf				5	4.4	0.72	0.00404	chr10	105257095	105256893	0.1147	-0.2883			cg07941953	chr20	10508668	R	C20orf94	Body					5.63	4.54	1.19	0.00356	chr20	10508668	10508668	0.1036	0.1354
cg17777002	chr5	7146937	R					rs540319430		3.81	3.42	0.53	0.00405	chr5	7146937	7146929	0.01609	0.1792			cg26018322	chr3	159778414	R							4.84	4.31	0.57	0.00358	chr3	159778414	NA	NA	NA
cg16308229	chr1	32381337	R	PTP4A2	Body					4.59	4.34	0.51	0.00406	chr1	32381337	32381554	0.1337	0.1881			cg14178775	chr9	139401589	R	NOTCH1	Body	N_Shore				5.02	4.53	0.52	0.00367	chr9	139401589	NA	NA	NA
cg01222380	chr5	116259413	F							4.22	3.95	0.43	0.00413	chr5	116259413	116259031	0.08744	0.206			cg25426723	chr5	6750836	F	POLS	Body					4.75	4.37	0.39	0.00369	chr5	6750836	6751142	0.3651	0.1306
cg00629382	chr8	10268916	R	MSRA	Body					5.1	4.63	0.79	0.00413	chr8	10268916	10268817	0.01799	-0.5755			cg06766016	chr1	45278971	R	BTBD19	Body	Island				3.68	3.08	0.67	0.0037	chr1	45278971	NA	NA	NA
cg20322299	chr2	118849751	F	INSIG2	5'UTR	S_Shelf				4.47	4.12	0.8	0.00414	chr2	118849751	118849820	0.07468	-0.2589			cg03329755	chr6	167189272	R	RPS6KA2	Body			rs2072643;rs689302		5.57	5.09	0.54	0.00375	chr6	167189272	167188893	0.0002762	-0.286
cg11051391	chr7	104888858	R	SRPK2	Body	S_Shelf		rs35726988		5.39	4.75	0.76	0.00415	chr7	104888858	104888627	0.1949	0.2047			cg09628773	chr3	75553294	R					rs11716836;rs139333185		3.68	3.22	0.46	0.00376	chr3	75553294	75553148	0.08993	-0.1264
cg23178546	chr7	157710554	R	PTPRN2	Body			rs10263117		4.4	4.06	0.41	0.00417	chr7	157710554	157710164	0.01937	-0.2562			cg01167064	chr16	65791738	F					rs148782838		4.85	4.3	0.57	0.00376	chr16	65791738	65791863	0.1798	-0.2405
cg18180276	chr1	108663941	F							4.92	4.19	0.71	0.00418	chr1	108663941	108663528	0.3562	0.1589			cg25159668	chr3	151450877	F	AADACL2	TSS1500					3.53	3.12	0.39	0.00381	chr3	151450877	151451270	0.1135	-0.1848
cg00793227	chr7	159314	R			N_Shore				4.17	3.82	0.51	0.0042	chr7	159314	NA	NA	NA			cg23842205	chr11	66394024	F	RBM14	Body	Island				6.31	5.84	0.48	0.00381	chr11	66394024	NA	NA	NA
cg26835417	chr1	201845539	R	IPO9	3'UTR			rs8024		4.52	4.22	0.45	0.00421	chr1	201845539	201845539	0.06584	-0.1808			cg26665904	chr12	9227237	R	A2M	Body					4.42	3.98	0.51	0.00382	chr12	9227237	9227209	0.03593	-0.1938
cg01168740	chr6	26229103	R			S_Shelf		rs2143345		4.93	4.55	0.49	0.00421	chr6	26229103	26229103	0.009648	-0.1565			cg11350833	chr17	9080989	R	NTN1	Body					5.74	5.11	0.65	0.00382	chr17	9080989	NA	NA	NA
cg14209138	chr4	28227663	R							4.4	4.08	0.5	0.00423	chr4	28227663	28227505	0.01847	-0.437			cg11655389	chr1	146548469	F			N_Shore				2.95	2.48	0.55	0.00383	chr1	146548469	146548222	0.2358	0.1538
cg23042612	chr1	8613264	F	RERE	Body					4.67	4.39	0.56	0.00423	chr1	8613264	8613540	0.1809	0.1482			cg04274883	chr6	12815710	R	PHACTR1	Body					5.4	4.73	0.68	0.00389	chr6	12815710	12815710	0.2229	0.1491
cg25363336	chr5	16703715	R	MYO10	Body	S_Shore				3.46	2.96	0.6	0.00424	chr5	16703715	16703294	0.01609	-0.3054			cg00170459	chr4	136509310	R							2.32	1.77	0.61	0.0039	chr4	136509310	136509144	0.05226	-0.2358
cg19851560	chr2	88390167	F	SMYD1	Body					2.25	1.83	0.56	0.00426	chr2	88390167	88390167	0.124	0.3719			cg00125455	chr20	44574271	R	PCIF1	Body	N_Shore				0.83	0.07	0.74	0.0039	chr20	44574271	NA	NA	NA
cg09050820	chr6	167586206	R	TCP10L2	Body	N_Shore			Y	0.5	0.1	0.59	0.00427	chr6	167586206	NA	NA	NA			cg02506421	chr3	49145923	R			S_Shelf				6.52	6.03	0.51	0.00396	chr3	49145923	NA	NA	NA
cg20554557	chr6	110305071	R			S_Shelf	rs13203041	rs13203041		1.73	1.05	0.84	0.00429	chr6	110305071	110304628	0.1454	-0.273			cg09766710	chr1	247767976	F	OR2G3	TSS1500					5	4.08	0.87	0.00404	chr1	247767976	247767814	0.09976	-0.1808
cg07046007	chr15	57386172	F	TCF12	Body					5.25	4.58	0.94	0.00429	chr15	57386172	57386395	0.1722	-0.1718			cg26055062	chr7	55090516	F	EGFR	Body	S_Shelf				4.42	3.84	0.61	0.00406	chr7	55090516	55090824	0.1245	-0.2052
cg17956530	chr17	78667699	F	RPTOR	Body					6.02	5.55	0.61	0.00431	chr17	78667699	78667361	0.5724	0.2506			cg26532812	chr11	133804526	F	IGSF9B	Body	S_Shelf				4.88	4.47	0.43	0.00408	chr11	133804526	NA	NA	NA
cg03214444	chr4	184279397	R							4	3.72	0.39	0.00434	chr4	184279397	184279614	0.03593	0.3527			cg11427028	chr4	188391387	F							4.26	3.9	0.39	0.0041	chr4	188391387	188391387	0.02931	0.2153
cg12967864	chr19	54677166	R	MBOAT7; TMC4	3'UTR; TSS1500		rs1050527	rs1050527;rs8736		0.68	0.2	0.51	0.00441	chr19	54677166	NA	NA	NA			cg27404921	chr4	3208639	R	HTT	Body					5.21	4.64	0.53	0.0041	chr4	3208639	3208243	0.0737	-0.1682
cg09042759	chr6	32134176	F	EGFL8	Body	N_Shore				4.7	4.39	0.57	0.00446	chr6	32134176	NA	NA	NA			cg06032735	chr6	84227227	R	PRSS35	5'UTR					3.66	3.22	0.46	0.00412	chr6	84227227	84227115	0.005752	-0.6832
cg13159785	chr2	85356751	F			N_Shelf				4.46	4.13	0.48	0.00449	chr2	85356751	85357221	0.4294	-0.1212			cg14721708	chr22	43606235	R	SCUBE1	Body	Island				5.68	5.31	0.41	0.00414	chr22	43606235	NA	NA	NA
cg10876628	chr11	72741250	F	FCHSD2	Body					3.92	3.62	0.38	0.0045	chr11	72741250	72741297	0.1542	0.1893			cg27500337	chr17	55966003	F	CUEDC1	5'UTR	S_Shelf	rs11654223	rs11654223	Y	3.53	2.31	1.25	0.00417	chr17	55966003	55965543	0.07971	0.2872
cg12372547	chr15	57128280	R							3.91	3.53	0.65	0.00453	chr15	57128280	57127843	0.03238	-0.2425			cg27435138	chr19	49576955	R	KCNA7	TSS1500	S_Shore				3.87	3.5	0.39	0.00418	chr19	49576955	NA	NA	NA
cg07665229	chr6	32130432	R	PPT2	Body					5	4.23	0.87	0.00457	chr6	32130432	NA	NA	NA			cg13745632	chr10	50507003	F	C10orf71	TSS200					2.16	1.76	0.41	0.00419	chr10	50507003	50507092	0.02734	-0.443
cg01483824	chr19	48945886	F	GRIN2D	Body	Island				4.94	4.57	0.64	0.00462	chr19	48945886	NA	NA	NA			cg07608562	chr16	111658	R	RHBDF1	Body	Island				6.67	6.28	0.43	0.00419	chr16	111658	NA	NA	NA
cg20409752	chr1	7122726	F	CAMTA1	Body	Island	rs555505816	rs555505816	Y	2.43	1.88	1	0.00463	chr1	7122726	NA	NA	NA			cg19275838	chr7	45115588	F	CCM2	Body					6.35	5.82	0.52	0.00421	chr7	45115588	NA	NA	NA
cg10186605	chr17	29667326	F	NF1	Body					2.81	2.49	0.43	0.00465	chr17	29667326	29667326	0.3575	0.1657			cg15792134	chr6	169051418	R	SMOC2	Body					5.1	4.6	0.53	0.00425	chr6	169051418	169051739	0.05134	0.5596
cg06981910	chr7	129847046	R	C7orf45	TSS1500	S_Shore		rs1994467		4.63	4.21	0.7	0.00465	chr7	129847046	129846853	0.1854	-0.1441			cg26450240	chr11	49003361	R				rs11608048	rs11608048	Y	3.21	1.68	1.65	0.00425	chr11	49003361	49003749	0.2028	-0.2302
cg16717867	chr3	136601982	R	NCK1	5'UTR					4.02	3.74	0.5	0.00473	chr3	136601982	136601727	0.3566	-0.2742			cg05638830	chr1	47181214	R	KIAA0494	Body	N_Shelf				5.13	4.51	0.58	0.00427	chr1	47181214	47181094	0.03422	-0.1997
cg23673761	chr1	196865686	F	CFHR4	Body					4.29	4.13	0.44	0.00474	chr1	196865686	196865686	0.02794	0.3773			cg08166971	chr3	99942261	F			N_Shore				5.84	4.79	1.04	0.0043	chr3	99942261	99942059	0.00999	-0.2665
cg19721060	chr8	124284568	R	ZHX1	5'UTR	N_Shore				3.57	3.32	0.6	0.00474	chr8	124284568	124284393	0.0723	-0.2895			cg06117404	chr20	62899363	R	PCMTD2	Body	N_Shore		rs73149703		5.29	4.35	0.89	0.00433	chr20	62899363	62899832	0.1908	0.1612
cg25300428	chr2	36845361	R					rs60082280		4.85	4.38	0.61	0.00477	chr2	36845361	36845684	0.05482	-0.3394			cg15083578	chr3	44450272	R	C3orf23	3'UTR				Y	4.38	3.24	1.14	0.00437	chr3	44450272	44450419	0.2514	-0.086
cg11490944	chr10	103334150	F			S_Shelf				4.24	3.74	0.5	0.00481	chr10	103334150	NA	NA	NA			cg23087153	chr14	101831067	F			N_Shore		rs34149740;rs117161105		2.74	2.2	0.56	0.00439	chr14	101831067	NA	NA	NA
cg08140039	chr14	105881968	R			S_Shore				5.25	4.85	0.56	0.00489	chr14	105881968	105881861	0.1458	0.3374			cg03714522	chr7	150822902	R	AGAP3	Body	Island				1.98	1.38	0.67	0.00439	chr7	150822902	NA	NA	NA
cg21445553	chr20	23969237	F	GGTLC1	5'UTR	Island		rs2424608		2.26	1.8	0.65	0.0049	chr20	23969237	NA	NA	NA			cg19590652	chr14	52423688	R	GNG2	Body			rs1253637		5.19	4.45	0.84	0.0044	chr14	52423688	52423386	0.4613	-0.0634
cg26384014	chr2	74877874	R			N_Shelf				3.21	2.81	0.55	0.00498	chr2	74877874	74877825	0.1126	0.2017			cg04953935	chr3	56166156	F	ERC2	Body					3.22	2.45	0.7	0.00446	chr3	56166156	56165793	0.1627	0.1553
																					cg03207536	chr16	88135051	R			S_Shore				1.92	1.48	0.43	0.00456	chr16	88135051	88135209	0.4223	0.1888
																					cg05211192	chr7	2119076	F	MAD1L1	Body	S_Shelf				4.21	3.86	0.39	0.00457	chr7	2119076	2119116	0.2505	-0.229
																					cg00187768	chr3	186617977	F							3.61	3.2	0.44	0.00457	chr3	186617977	186618245	0.1115	0.1666
																					cg00526336	chr1	230415902	R	GALNT2	3'UTR	S_Shore		rs3213494		5.32	4.63	0.68	0.0046	chr1	230415902	NA	NA	NA
																					cg01709766	chr11	5640318	F	TRIM6-TRIM34; TRIM34	Body; TSS1500					4.14	3.57	0.66	0.00461	chr11	5640318	5640272	0.1001	-0.1479
																					cg05455279	chr3	97109009	R	EPHA6	Body					2.81	2.38	0.45	0.00462	chr3	97109009	97109009	0.4423	-0.1432
																					cg27403117	chr16	70698053	R	MTSS1L	Body	Island				6.32	5.86	0.54	0.00465	chr16	70698053	NA	NA	NA
																					cg01278041	chr4	184018527	R	C4orf38	Body	N_Shore				2.11	1.69	0.46	0.0047	chr4	184018527	184018031	0.09638	-0.3037
																					cg25545739	chr18	72121154	F	FAM69C	Body	N_Shelf		rs7239814		4.79	4.19	0.65	0.00471	chr18	72121154	72120927	0.1455	-0.1654
																					cg17598358	chr6	38275383	R	BTBD9	Body					1.41	1.09	0.39	0.00473	chr6	38275383	38275383	0.05193	0.4216
																					cg06531176	chr5	1282723	F	TERT	Body	Island				5.49	4.55	0.98	0.00473	chr5	1282723	NA	NA	NA
																					cg19516359	chr3	157152139	R	VEPH1	Body	N_Shelf				5.33	4.44	0.95	0.0048	chr3	157152139	157152390	0.4078	0.0774
																					cg10759651	chr1	163144950	F	RGS5	Body					1.61	1.29	0.38	0.00481	chr1	163144950	163144593	0.1891	0.1545
																					cg25370412	chr4	108431270	R							3.44	3.1	0.4	0.00481	chr4	108431270	108431376	0.3759	-0.1126
																					cg16990083	chr1	1606557	F	LOC728661; CDK11B	Body; 5'UTR	N_Shore		rs61776787		6.15	5.63	0.57	0.00482	chr1	1606557	NA	NA	NA
																					cg18846301	chr5	137896857	R	SNORD63; HSPA9	TSS200; Body					5.32	4.12	1.14	0.00484	chr5	137896857	137896857	0.04899	0.1765
																					cg13187349	chr17	46627384	R	HOXB3	3'UTR	N_Shore				5.46	4.47	1.09	0.00492	chr17	46627384	46627316	0.1821	0.163
																					cg11060461	chr14	23853673	R	MYH6	Body					5.71	5.33	0.38	0.00494	chr14	23853673	23853339	0.7999	-0.0486
																					cg15139179	chr10	131589157	R			N_Shelf				3.79	3.4	0.38	0.00495	chr10	131589157	131589484	0.09451	-0.1939
																					cg06785788	chr3	186953699	F	MASP1	Body					6.33	5.83	0.52	0.00495	chr3	186953699	NA	NA	NA
																					cg26923862	chr16	1041256	R			Island		rs148763562;rs151465		6.45	6.05	0.4	0.00498	chr16	1041256	NA	NA	NA
																					cg20286347	chr6	169717905	R							3.84	3.51	0.39	0.005	chr6	169717905	169717551	0.2212	-0.148
